# Supplementary material for: Machine Learning-Aided Drug Repurposing for Screening COX-2 Inhibitors from Traditional Chinese Medicines
Source: Pharmaceuticals (Basel). 2026 May 31;19(6):878. doi: 10.3390/ph19060878 (PMC13306183; doi:10.3390/ph19060878)
Supplement: Supplementary file 1 [file pharmaceuticals-19-00878-s001.zip]

Archive with 5 entries (5 files):
- Supplement S1.pdf
- Supplement S2 Interactions between lead compounds and 5IKT.xlsx
- Supplement S3 test.csv
- Supplement S4 train.csv
- Supplement S5 TCM Ingredients.csv
