# Supplementary material for: Machine Learning-Aided Drug Repurposing for Screening COX-2 Inhibitors from Traditional Chinese Medicines
Source: Pharmaceuticals (Basel). 2026 May 31;19(6):878. doi: 10.3390/ph19060878 (PMC13306183; doi:10.3390/ph19060878)
Supplement: Supplementary file 1 [file pharmaceuticals-19-00878-s001.zip › Supplement S2 Interactions between lead compounds and 5IKT.xlsx]

## Sheet: Irisquinone
Amino acid residues	Distance	Non-bond type	Chemistry
A:SER530	1.99885	Conventional Hydrogen Bond	H-Donor
A:GLY526	5.19781	Amide-Pi Stacked	Amide
A:LEU534	4.79469	Alkyl	Alkyl
A:PHE209	4.58111	Pi-Alkyl	Pi-Orbitals
A:VAL349	4.33457	Pi-Alkyl	Pi-Orbitals
A:ALA527	3.65697	Pi-Alkyl	Pi-Orbitals
A:LEU531	5.49915	Pi-Alkyl	Pi-Orbitals

## Sheet: Pallasone b
Amino acid residues	Distance	Non-bond type	Chemistry
A:TYR355	1.81506	Conventional Hydrogen Bond	H-Donor
A:VAL228	5.46175	Alkyl	Alkyl
A:PHE209	4.54243	Pi-Alkyl	Pi-Orbitals
A:VAL349	5.03959	Pi-Alkyl	Pi-Orbitals
A:ALA527	4.17999	Pi-Alkyl	Pi-Orbitals

## Sheet: Dehydrocostus lactone
Amino acid residues	Distance	Non-bond type	Chemistry
A:SER353	2.77086	Carbon Hydrogen Bond	H-Donor
A:VAL349	5.12616	Alkyl	Alkyl
A:ALA527	4.18065	Alkyl	Alkyl
A:ALA527	4.49062	Alkyl	Alkyl
A:LEU531	5.23594	Alkyl	Alkyl
A:VAL349	4.9496	Alkyl	Alkyl
A:LEU352	5.18804	Alkyl	Alkyl
A:LEU352	3.81335	Alkyl	Alkyl
A:VAL523	4.1258	Alkyl	Alkyl
A:PHE518	4.92646	Pi-Alkyl	Pi-Orbitals

## Sheet: Mexicanin e
Amino acid residues	Distance	Non-bond type	Chemistry
A:TYR348	2.44091	Conventional Hydrogen Bond	H-Donor
A:TYR385	2.76967	Pi-Sigma	C-H
A:LEU384	5.24554	Alkyl	Alkyl
A:TYR385	5.31887	Pi-Alkyl	Pi-Orbitals
A:TRP387	4.95233	Pi-Alkyl	Pi-Orbitals
A:TRP387	4.96101	Pi-Alkyl	Pi-Orbitals

## Sheet: Artecanin
Amino acid residues	Distance	Non-bond type	Chemistry
A:TYR385	2.88778	Conventional Hydrogen Bond	H-Donor
A:SER530	1.93568	Conventional Hydrogen Bond	H-Donor
A:MET522	2.12945	Conventional Hydrogen Bond	H-Donor
A:SER530	2.27393	Carbon Hydrogen Bond	H-Donor
A:VAL349	5.13097	Alkyl	Alkyl
A:VAL523	5.11372	Alkyl	Alkyl
A:VAL349	4.16644	Alkyl	Alkyl
A:LEU531	4.59989	Alkyl	Alkyl

## Sheet: Parthenolide
Amino acid residues	Distance	Non-bond type	Chemistry
A:SER530	2.52107	Conventional Hydrogen Bond	H-Donor
A:VAL349	5.30943	Alkyl	Alkyl
A:ALA527	5.16395	Alkyl	Alkyl
A:VAL523	4.84396	Alkyl	Alkyl
A:VAL349	4.32965	Alkyl	Alkyl
A:TYR348	5.4785	Pi-Alkyl	Pi-Orbitals
A:TYR355	5.15759	Pi-Alkyl	Pi-Orbitals
A:PHE518	4.55733	Pi-Alkyl	Pi-Orbitals

## Sheet: 3-Epizaluzanin C
Amino acid residues	Distance	Non-bond type	Chemistry
A:TYR355	2.03802	Conventional Hydrogen Bond	H-Donor
A:VAL349	5.03717	Alkyl	Alkyl
A:ALA527	4.33688	Alkyl	Alkyl
A:LEU531	4.41187	Alkyl	Alkyl
A:VAL523	4.2036	Alkyl	Alkyl
A:PHE518	5.38301	Pi-Alkyl	Pi-Orbitals

## Sheet: 4beta-methoxycostuslactone
Amino acid residues	Distance	Non-bond type	Chemistry
A:VAL523	4.30318	Carbon Hydrogen Bond	H-Donor
A:VAL349	4.51973	Alkyl	Alkyl
A:ALA527	4.94318	Alkyl	Alkyl
A:ALA527	5.29929	Alkyl	Alkyl
A:ALA527	3.88179	Alkyl	Alkyl
A:VAL349	4.97014	Alkyl	Alkyl
A:LEU352	5.00334	Alkyl	Alkyl
A:LEU352	4.78767	Alkyl	Alkyl
A:LEU531	4.34549	Alkyl	Alkyl
A:TYR348	5.11817	Pi-Alkyl	Pi-Orbitals
A:TYR385	4.84165	Pi-Alkyl	Pi-Orbitals
A:TRP387	5.40488	Pi-Alkyl	Pi-Orbitals

## Sheet: Tolfenamic Acid
Amino acid residues	Distance	Non-bond type	Chemistry
A:SER530	2.34405	Conventional Hydrogen Bond	H-Donor
A:ALA527	2.27469	Carbon Hydrogen Bond	H-Donor
A:TRP387	5.33193	Pi-Pi T-shaped	Pi-Orbitals
A:PHE518	5.60654	Pi-Pi T-shaped	Pi-Orbitals
A:TYR348	5.36688	Pi-Alkyl	Pi-Orbitals
A:PHE381	4.91418	Pi-Alkyl	Pi-Orbitals
A:TYR385	3.23504	Pi-Alkyl	Pi-Orbitals
A:TRP387	5.05708	Pi-Alkyl	Pi-Orbitals
A:VAL349	5.10334	Pi-Alkyl	Pi-Orbitals
A:VAL523	4.39242	Pi-Alkyl	Pi-Orbitals
A:ALA527	4.83854	Pi-Alkyl	Pi-Orbitals
