# Supplementary material for: Machine Learning-Aided Drug Repurposing for Screening COX-2 Inhibitors from Traditional Chinese Medicines
Source: Pharmaceuticals (Basel). 2026 May 31;19(6):878. doi: 10.3390/ph19060878 (PMC13306183; doi:10.3390/ph19060878)
Supplement: Supplementary file 1 [file pharmaceuticals-19-00878-s001.zip › Supplement S3 test.csv]

Smiles	Activity
Cc1cc(-c2ccc(NS(C)(=O)=O)cc2)n(-c2ccc([N+](=O)[O-])cc2)n1	0
CC1(C)OC(=O)C(Oc2cccc(F)c2)=C1c1ccc(S(C)(=O)=O)cc1	1
CO/C(O)=C1\C(=O)N(C)C(=O)c2ccc(Cl)cc21	0
CN(C)c1cc(-c2nc(C(F)(F)F)cn2-c2ccc(S(C)(=O)=O)cc2)ccc1Cl	0
CSc1ccc(-c2cc(C(F)(F)F)nn2-c2ccc(S(N)(=O)=O)c(C(C)O)c2)cc1	0
O=C(O)c1cccnc1Nc1cccc(C(F)(F)F)c1	1
CCOP(=O)(OCC)C(NC(=O)c1cc(-c2cccc(Cl)c2)n(-c2ccc(S(N)(=O)=O)cc2)n1)c1ccc(Br)cc1	1
CCCOc1ccc(-c2c(Cl)ncn2-c2ccc(S(C)(=O)=O)cc2)cc1	0
Cc1c(Cc2nc(-c3ccc(Br)cc3)cs2)c2cc(F)ccc2n1C(=O)c1ccc(Br)cc1	0
COc1ccc(-n2cc(COc3ccc(/C=C4\SC(=S)NC4=O)cc3)nn2)cc1	1
NS(=O)(=O)c1ccc(-n2nc(C(F)(F)F)cc2-c2ccccc2)cc1	1
CCCOc1ccc(-c2noc(C)c2-c2ccc(OCCC)cc2)cc1	0
CC1=C(CC(=O)O)c2cc(F)ccc2/C1=C\c1cccc(OCc2ccccc2)c1	0
NC(CO)(CO)CO.O=C(c1ccccc1)c1ccc2n1CCC2C(=O)O	1
COc1ccc2c(c1)c(CC(=O)NCCCCCO)c(C)n2C(=O)c1ccc(Cl)cc1	1
O=c1c(Cc2ccccc2)n[nH]c(=S)n1/N=C/c1cc2ccccc2nc1O	1
Cc1ccc(Sc2cc3c(cc2NS(C)(=O)=O)CCC3=O)nc1	1
NS(=O)(=O)c1ccc(-n2nc(C(F)F)cc2-c2ccccc2)cc1	1
CS(=O)(=O)c1ccc(-c2cc(OCC(F)(F)F)nc(NC3CCCCC3)n2)cc1	1
CC(C)(C)c1cc(C(=O)CSCC2CC2)cc2c1OCC2(C)C	1
Cc1c(NC(=O)C(c2ccc(-c3cncc(Cl)c3)cc2)C2CCCC2)cccc1C(CC(=O)O)C1CC1	1
Cc1cccc(C(C)C)c1Nc1ccccc1CC(=O)O	0
O=C(O)Cc1cccc(C(=O)c2ccccc2)c1	0
CCc1ccccc1NC(=O)CCCNC(=O)C(C)c1ccc(CC(C)C)cc1	0
CSc1nn(-c2ccc(S(C)(=O)=O)cc2)c2ncnc(NCC(=O)/N=C/c3ccco3)c12	1
O=C1/C(=C/c2ccc(N3CCCC3)cc2)CCC/C1=C\c1ccc(N2CCCC2)cc1	0
COC(=O)C[C@@H](Cc1c[nH]c2ccccc12)NC(=O)[C@]12CC[C@](C)(C(=O)OC)C[C@H]1C1=CC[C@@H]3[C@@]4(C)C[C@H](O)[C@H](O[C@@H]5OC[C@@H](O[C@@H]6O[C@H](CO)[C@@H](O)[C@H](O)[C@H]6O)[C@H](O)[C@H]5O)[C@@](C)(CO)[C@@H]4CC[C@@]3(C)[C@]1(C)CC2	0
O=[N+]([O-])c1ccc(/C=C/c2ccc(OCc3ccccc3)cc2)cc1	0
CCCCOc1c(C(C)=O)c(C)cc2cccc(O)c12	0
CS(=O)(=O)c1ccc(C2CN(c3ccc(C(F)(F)F)cc3)N=N2)cc1	1
C[C@@H]1[C@H]2[C@H](O[C@@H]3O[C@H](CO)[C@@H](O)[C@H](O)[C@H]3O)OC=C(C(=O)O)[C@H]2C[C@@H]1O	1
O=C1CS/C(=N/c2nnc(-c3ccc(Br)cc3)s2)N1	1
O=[N+]([O-])c1ccc(-c2nn(-c3ccccc3)cc2-c2nnc(-c3ccncc3)o2)cc1	1
NS(=O)(=O)c1ccc(-n2nc(C(F)(F)F)cc2-c2ccc(F)cc2)cc1	1
O=C1C(O)=C(O)OC1CCC#Cc1ccc(Cc2ccc(F)cc2)s1	0
CCC(=O)[N-]S(=O)(=O)c1ccc(-n2nc(C(F)(F)F)cc2-c2ccc3c(c2)CCO3)cc1CO.[Na+]	0
COC(=O)CC1N(C(=O)Nc2nccs2)C(=O)c2ccccc2S1(=O)=O	0
O=c1c2c(oc3cc(O)cc(O)c13)C(O)Oc1cc(O)ccc1-2	0
COc1cc(N)ccc1NS(=O)(=O)c1ccc(Cl)cc1	0
C=C1C(=O)O[C@H]2C[C@@H](C)[C@@H]3CCC(=O)[C@@]3(C)[C@@H](OC(C)=O)[C@H]12	0
Oc1ccc(CCNCc2ccc(O)c(O)c2)cc1	0
Cc1c(CC(=O)NCCCO[N+](=O)[O-])c2cc(OS(N)(=O)=O)ccc2n1C(=O)c1ccc(Cl)cc1	1
CCCc1ccc(O)c(-c2cn(CC3CCC3)nn2)c1	0
Cc1ccc(Nc2nc(Cl)nc(Nc3ccc(N4CCOCC4=O)cc3)n2)cc1	0
Cc1ccc(-c2c(-c3ccc(S(N)(=O)=O)cc3)[nH]c3ccccc23)cc1C	1
O=C(Cn1c(-c2ccccc2)c(-c2ccccc2)oc1=O)Nc1ccc(Cl)cc1	0
NC(=S)c1ccc(-n2nc(C(F)(F)F)cc2-c2cccs2)cc1	0
COc1cc2cc(/C=C/C(=O)c3ccccc3)c(Cl)nc2cc1OC	0
Cc1ccc2[nH]c(-c3ccc(S(C)(=O)=O)cc3)c(-c3ccccc3)c2c1	1
O=c1c2ccccc2nc(SCc2cn(-c3ccccc3)nn2)n1-c1ccc(Br)cc1	1
Cc1csc2nc(-c3ccc(S(C)(=O)=O)cc3)c(-c3ccccc3)n12	1
CCCCC(=O)N1c2ccccc2C(Nc2ccccc2)CC1C	0
CS(=O)(=O)c1ccc(-c2nn3c4c(cnc3c2-c2ccc(F)cc2)CSC4)cc1	1
CCCCCCCCNC(=O)Cn1c(-c2ccccc2)c(-c2ccccc2)oc1=O	0
Cc1cc(C)c2c(=O)n(CCCC(=O)O)sc2n1	0
Cc1c(CC(=O)OCCCO[N+](=O)[O-])cc(-c2ccc(S(C)(=O)=O)cc2)n1-c1cccc(F)c1	1
Cc1[nH]c2cc(S(C)(=O)=O)ccc2c1Cc1ccc(F)cc1	1
CCSc1ccccc1OC(C)=O	0
Cc1cccnc1C(=O)c1cc2c(cc1-c1ccc(S(C)(=O)=O)cc1)OCO2	0
CCS(=O)(=O)c1ccc(-c2oc(C)nc2-c2ccc(F)cc2)cc1	0
CS(=O)(=O)Nc1ccc(-c2cc(C(F)(F)F)nn2-c2ccc([N+](=O)[O-])cn2)cc1	0
CSc1ccc(NC(=O)c2c(-c3c(Cl)cccc3Cl)noc2C)cc1	1
FC(F)(F)C1=NN=C(c2ccc(Cl)cc2)/C1=N/Nc1cc(C(F)(F)F)cc(C(F)(F)F)c1	0
CCOP(=O)(OCC)C(NC(=O)c1cc(-c2cccc(OC)c2)n(-c2ccc(S(N)(=O)=O)cc2)n1)c1ccc(Br)cc1	1
COc1ccc2c(c1)oc(=O)c1c(C)nn(-c3ccccc3)c12	0
Cc1ccc(C2SCC(=O)N2Nc2ccc(S(N)(=O)=O)cc2)cc1	0
COc1ccc2c(c1)c(CCP(=O)(O)O)c(C)n2C(=O)c1ccc(Cl)cc1	1
NS(=O)(=O)c1ccc(-c2nc(NCC3CCCCC3)cc(C(F)(F)F)n2)cc1	1
COc1ccc(C2CC(c3ccc(Cl)cc3)=NN2c2nc3ccc(S(N)(=O)=O)cc3s2)cc1	0
CC(C)CSc1cc2c(cc1Cl)C=C(C(=O)O)[C@@H](C(F)(F)F)O2	1
CN(C)c1ccc(-c2nc(C(F)(F)F)cn2-c2ccc(S(C)(=O)=O)cc2)cc1F	1
CS(=O)(=O)c1ccc(-n2nncc2-c2ccccc2)cc1	1
CS(=O)(=O)c1ccc(-c2cc3c(cc2Cc2cccc(Cl)c2)OCO3)cc1	0
Oc1ccc(/C=C/c2ccc(Br)cc2)cc1	0
COc1ccc2c(c1)c(CC(=O)NCc1ccccc1C)c(C)n2C(=O)c1ccc(Cl)cc1	1
COc1ccc2c(c1)c(CC(=O)Nc1ccc(C(N)=O)cc1)c(C)n2C(=O)c1ccc(Cl)cc1	1
O=C(Oc1ccc([N+](=O)[O-])cc1)c1c(-c2ccccc2)sc2c1CCCC2	0
Cc1cc(N)ccc1NS(=O)(=O)c1ccc(Cl)cc1	0
CS(=O)(=O)c1ccc(-c2cc3c(cc2CN2CCCCC2)OCO3)cc1	0
COc1ccc(C2=C(c3ccc(S(N)(=O)=O)cc3)CC3(CC3)C2)cc1Cl	1
CCSc1ccc(-c2cc(C(F)(F)F)nn2-c2ccc(S(N)(=O)=O)c(CO)c2)cc1	0
O=C(O)c1ccc(-n2cc(CSc3nc4ccccc4c(=O)n3-c3ccc(Cl)cc3)nn2)cc1	1
CC(C)C[C@H](NC(=O)[C@H](Cc1ccccc1)NC(=O)CNC(=O)CNC(=O)OCc1ccccc1)C(=O)O	1
Cc1cnn2c(-c3ccc(F)cc3)c(-c3ccc(S(C)(=O)=O)cc3)nc2c1C	0
CC#CCSc1ccccc1OC(C)=O	0
Cc1ccc(-c2cc(C(F)F)nn2-c2ccc(S(N)(=O)=O)cc2)cc1	1
CS(=O)(=O)c1ccc(C2=C(c3ccccc3Cl)C(=O)O/C2=C\c2ccc(Cl)cc2)cc1	0
O=C(/N=c1\scc(-c2ccc(F)cc2)n1-c1ccccc1)c1cccs1	1
O=C(CC1=C/C(=C\c2ccc(-c3ccccc3)cc2)c2ccc(F)cc21)NS(=O)(=O)C(F)(F)F	0
CS(=O)(=O)c1ccc(-c2ccc(F)c(F)c2-c2ccc3c(c2)OCCO3)cc1	1
CS(=O)(=O)c1ccc(-c2c(-c3ccccc3)nn3ncccc23)cc1	1
CC(C)[C@@]1(O)[C@H](O)[C@@H]2[C@@]3(O)[C@@H]4O[C@@](O)(C[C@@]2(C)[C@@]2(O)CC[C@](C)(O)[C@@H]42)[C@]31C	0
Cc1noc2c(C(=O)c3ccc(N(C)C)cc3)noc12	0
CS(=O)(=O)c1ccc(C2=C(c3cc(F)cc(F)c3)C(=O)CC2)cc1	1
NS(=O)(=O)c1ccc(N2CCN=C2c2ccc(Cl)c(Cl)c2)cc1	1
CSc1ccc(/C=C2\C=C(CC(=O)NS(=O)(=O)c3ccc(OC(F)(F)F)cc3)c3cc(F)ccc32)cc1	0
O=C(/C=C/c1cn(-c2ccccc2)nc1-c1cccnc1)NCCc1ccncc1	0
CS(=O)(=O)c1ccc(-n2cc(CC#N)nc2-c2ccc(Cl)cc2)cc1	0
Cc1ccc(C)c(-n2nc(C)c3c(=O)oc4ccccc4c32)c1	0
COc1cc2c(c(OC)c1OC)-c1c(cc(OC)c(OC)c1OC)C[C@H](C)[C@H](C)C2	0
CN1C(C(=O)Nc2ccccc2)=C(O)c2cc(Cl)ccc2S1(=O)=O	0
O=C(NS(=O)(=O)c1ccc(Br)cc1)c1cccc(C(=O)NS(=O)(=O)c2ccc(Br)cc2)n1	1
CN1C(O)=C(C(=O)Nc2nccs2)c2ccc(Cl)cc2S1(=O)=O	0
CS(=O)(=O)c1ccc(-c2cc(CO[N+](=O)[O-])nn2C2CCCCCC2)cc1	1
CC1(C)Cc2c(-c3ccccc3)c(-c3ccc(Cl)cc3)c(CC(=O)O)n2C1	0
Cc1csc(Sc2cc3c(cc2NS(C)(=O)=O)COC3=O)n1	1
CSc1ccc(C2=C3c4cc(C)ccc4CCC3OC2=O)cc1	1
Cc1ccc(S(=O)(=O)NCCOc2nc(Cl)nc(Nc3ccc(N4CCOCC4=O)cc3)n2)cc1	0
NS(=O)(=O)c1ccc(-n2ncc3c2-c2ccc(C(F)(F)F)cc2SC3)cc1	0
CN(C)c1ccc(-c2cc(C(F)(F)F)nn2-c2ccc(S(N)(=O)=O)cc2)cc1	1
COc1cc(F)cc(OCc2cc(-c3ccccc3)n(-c3ccc(S(C)(=O)=O)cc3)n2)c1	1
Cc1ccc(NC(=O)c2c(N=Cc3ccco3)c(C#N)c3n2CCC3)cc1	1
O=c1[nH]n2c(=O)c3ccccc3nc2/c1=C/c1ccc(F)cc1	1
Cc1ncc(-c2ccc(C(C(=O)Nc3cccc(C(CC(=O)O)C4CC4)c3C)C3CCCC3)cc2)cc1Cl	1
COc1ccc2c(c1)c(CC(=O)NOCc1ccc([N+](=O)[O-])cc1)c(C)n2C(=O)c1ccc(Cl)cc1	1
Cn1cccc1Cc1ncc(-c2ccc(S(C)(=O)=O)cc2)c(-c2ccc(F)cc2)n1	1
CCCNC(=O)Cc1cc(-c2ccc(S(N)(=O)=O)cc2)n(-c2cccc(F)c2)c1C	1
CS(=O)(=O)c1ccc(C2=C(c3cc(Cl)ccn3)C(=O)CC2)cc1	1
Cc1cnc(NC(=O)C2=C(O)c3ccccc3S(=O)(=O)N2C)s1	1
CN1C(C(=O)Nc2ccccn2)=C(O)c2sc3cc(Cl)ccc3c2S1(=O)=O	0
COc1ccc2c(c1)c(Cc1nc(C(C)C)cs1)c(C)n2C(=O)c1ccc(Cl)cc1	0
O=C(NN1C(=O)c2ccccc2C1=O)c1ccccc1O	1
Cc1ncc(-c2ccc(C(C(=O)Nc3cccc(CCC(=O)O)c3C)C3CCCC3)cc2)cc1Cl	1
CS(=O)(=O)c1ccc(-c2cc(CO[N+](=O)[O-])nn2C2CCCCCCC2)cc1	1
CS(=O)(=O)c1ccc(-c2[nH]c(C(F)(F)F)nc2NS(=O)(=O)c2ccc(F)cc2)cc1	0
COc1cc(OC)c(-c2ccnn2C)c(O)c1C(=O)c1ccc(Cl)cc1Cl	0
COc1ccc(-c2c(Cl)ncn2-c2ccc(S(C)(=O)=O)cc2)cc1C	1
CCn1c2c(c3ccccc31)S(=O)(=O)N(C)C(C(=O)Nc1ccccc1)=C2O	0
CCOC(=O)C(=O)c1cc(-c2ccc(C(F)(F)F)cc2)n(-c2ccc(S(C)(=O)=O)cc2)c1C	0
C#CCSc1nc2ccccc2c(=O)n1-c1ccc(Br)cc1	1
CS(=O)(=O)c1ccc(-c2cc(Cl)cnc2-c2ccc(C(=O)O)nc2)cc1	0
CN(C)c1ccc(C2NC(=O)NC(c3ccc(S(C)(=O)=O)cc3)=C2c2ccccc2)cc1	0
[11CH3]S(=O)(=O)c1ccc(C2=C(c3ccccc3)C(=O)OC2)cc1	1
Cc1c(Br)cnc2c(-c3ccc(F)cc3)c(-c3ccc(S(C)(=O)=O)cc3)nn12	1
COc1ccccc1-c1csc(Nc2ccc(Oc3ccccc3)cc2)n1	0
CS(=O)(=O)c1ccc(C2=C(c3ccc(Cl)c(Cl)c3)CC3(CC3)C2)cc1	1
Cc1c(CCOCCO[N+](=O)[O-])cc(-c2ccc(S(C)(=O)=O)cc2)n1-c1ccccc1	1
COc1ccc(CC2(O)COc3cc(O)cc(O)c3C2=O)cc1	1
Cc1nc(-c2ccc(Cl)s2)c(-c2ccc(S(N)(=O)=O)cc2)o1	1
O=C(Cn1c(-c2ccccc2)c(-c2ccccc2)oc1=O)N1CCOCC1	0
CC(C)CCc1cc2c(cc1Cl)C=C(C(=O)O)C(C(F)(F)F)O2	1
CC(C)(C)c1ccc2c(c1)C(=O)N(c1ccc(S(N)(=O)=O)cc1)C2=O	0
Cc1cc2c(o1)C(O)=C(C(=O)Nc1ncc(C)s1)N(C)S2(=O)=O	0
C#CCSc1nc2ccccc2c(=O)n1-c1ccccc1	1
Nc1c(C(=O)N/N=C/c2ccc(Cl)cc2)cnn1-c1ccc(S(N)(=O)=O)cc1	1
Cc1ccc(-c2c(-c3ccc(S(C)(=O)=O)cc3)[nH]c3ccccc23)cc1	1
NS(=O)(=O)c1ccc(-n2nnnc2-c2ccc(Cl)cc2)cc1	0
NS(=O)(=O)c1ccc(C2=C(c3ccc(C(F)(F)F)cc3)CCC2)cc1	1
Cc1cc(C(C(=O)Nc2cccc(CCC(=O)O)c2C)C2CCCC2)c(Cl)cc1-c1cnc(C)c(Cl)c1	1
O=[N+]([O-])c1ccc(/C=C/c2cc(O)c(O)c(O)c2)cc1	1
CCC(=O)N(c1ccc(-c2cc(C(F)F)nn2-c2ccc(Cl)cc2)cc1)S(C)(=O)=O	0
Cc1c(CC(=O)OC(C)C)cc(-c2ccc(S(C)(=O)=O)cc2)n1-c1ccccc1	0
CC1(C)OC(=O)C(Oc2ccc(Cl)cc2)=C1c1ccc(S(C)(=O)=O)cc1	1
CCCCC[C@H](O)CC(=O)CCc1ccc(O)c(OC)c1	0
CSc1ccc(/C=C2\C=C(CC(=O)NS(=O)(=O)c3ccccc3C)c3cc(F)ccc32)cc1	0
Cc1ccc2c(O)c(C(=O)O)sc2n1	0
C/C=C(/C)C(=O)Oc1c(OC)c(OC)cc2c1-c1c(cc(OC)c(OC)c1OC)CC(C)(O)C(C)C2	0
COc1ccc2c(c1)c(CC(=O)N[C@H](C)CO)c(C)n2C(=O)c1ccc(Cl)cc1	1
Cc1cc(-n2nc(Cc3cc(F)cc(C(F)(F)F)c3)nc2C)ccc1C(N)=O	0
CCSC[C@@H]1C[C@@](O)(c2ccccc2)C[C@H](c2ccccc2)O1	0
COc1cc(OC)c(C(=O)/C=C/c2ccccc2Cl)c(O)c1CN1CCCC1	0
Cc1cc(-c2ccc(NS(C)(=O)=O)cc2)n(-c2ccc(F)cc2)n1	0
CSc1ccc(/C=C2/C=C(CC(=O)O)c3cc(F)ccc32)cc1	0
COc1ccc(-c2c(-c3ccc(S(C)(=O)=O)cc3)ccc(F)c2F)cc1OC	1
Cc1ncc(-c2ccc(C(C(=O)Nc3cccc(CCC(=O)O)c3C)C3CCCC3)cc2Cl)cc1Cl	1
CS(=O)(=O)c1ccc(C2=C(c3ccc(C(F)(F)F)cc3)CC3(CC3)C2)cc1	1
CCC(=O)[N-]S(=O)(=O)c1ccc(-n2nc(C(F)(F)F)cc2-c2ccc3c(c2)CCC3)cc1CO.[Na+]	0
CCCCOc1ccc(-c2noc(C)c2-c2ccc(OCCCC)cc2)cc1	0
CS(=O)(=O)c1ccc(-c2nc(NC3CC=CCC3)cc(C(F)(F)F)n2)cc1	0
NS(=O)(=O)c1ccc(-c2nc(NCc3ccsc3)cc(C(F)(F)F)n2)cc1	1
NS(=O)(=O)c1ccc(C2=C(c3ccc(Cl)cc3)CC3(CC3)C2)cc1	1
COc1ccc2c(c1)c(CC(=O)OCCN1CCOCC1)c(C)n2C(=O)c1ccc(Cl)cc1	1
C=C(C(=O)O)C(CCC(C)=O)CC1=C(C)C(=O)CC1=O	1
NS(=O)(=O)c1ccc(-n2nc(CCCNC(=O)Nc3ccc(OC(F)(F)F)cc3)cc2-c2ccccc2)cc1	1
O=C1C(O)=C(O)OC1CCC#Cc1ccccc1	0
CS(=O)(=O)c1ccc(-c2oc3ccccc3c(=O)c2-c2cccc(F)c2)cc1	0
CS(=O)(=O)Nc1ccc(-c2cc(C(F)F)nn2-c2ccc(S(N)(=O)=O)cc2CO)cc1	0
COc1ccc(/C=c2\c(=O)[nH]n3c(=O)c4ccccc4nc23)cc1OC	1
CC(C)Cc1ccc(C(C)C(=O)OCCn2c3ccccc3c(=O)c3ccccc32)cc1	1
CC(C)(C)c1cc(C(=O)N2CCc3cc(N)ccc32)cc(C(C)(C)C)c1	0
O=C(/C=C/c1cn(-c2ccccc2)nc1-c1ccncc1)NCCc1ccccn1	0
Oc1cc(O)c2c(c1)O[C@H](c1ccc(O)c(O)c1)[C@H](O)[C@H]2c1c(O)c2c(c3c1O[C@]1(c4ccc(O)c(O)c4)Oc4cc(O)cc(O)c4[C@H]3[C@H]1O)O[C@H](c1ccc(O)c(O)c1)[C@H](O)[C@H]2c1c(O)cc(O)c2c1O[C@H](c1ccc(O)c(O)c1)[C@H](O)C2	0
CSc1nc2ccccc2n1-c1csc(NC/C(C)=N/N=c2\scc(-c3ccccc3)n2-c2ccccc2)n1	1
CC(=O)Oc1cc2oc(-c3cccc(F)c3)cc2cc1-c1c[se]nn1	1
CCSC[C@@H]1C[C@](C)(O)C[C@H](c2ccc([N+](=O)[O-])cc2)O1	0
C[S+]([O-])c1ccc(C(Nc2cccnc2)C(=O)c2ccc(F)cc2)cc1	1
Cc1cc(O)nc2c1c(-c1ccccc1)nn2-c1ccc(S(N)(=O)=O)cc1	0
CCOC(=O)[C@H](OCc1cnnn1[C@@H](Cc1ccc(O)cc1)C(=O)OC)[C@@H](OCc1cnnn1[C@@H](Cc1ccc(O)cc1)C(=O)OC)C(=O)OCC	1
Oc1cc(O)cc(/C=C/c2ccc(O)cc2O)c1	0
NS(=O)(=O)c1ccc(-c2ccc(F)c(F)c2-c2ccc3c(c2)OCCO3)cc1	1
Cc1nc2oc(-c3ccc(Cl)cc3)nn2c(=O)c1CCN1CCN(c2ccccc2)CC1	1
CS(=O)(=O)c1ccc(-c2ccccc2C2CCCCC2)cc1	0
NS(=O)(=O)c1ccc(-n2nc(C(=O)N3CCOCC3)cc2-c2ccc(F)cc2)cc1	1
NS(=O)(=O)c1ccc(NN2C(=O)CSC2c2ccc(C(F)(F)F)cc2)cc1	0
COC(=O)C(Sc1nc(Cl)nc(Nc2ccc(Cc3ccccc3)cc2)n1)c1ccccc1	0
Nc1cc(-c2ccc(Cl)cc2)cc(-c2ccc(Cl)cc2)c1	1
O=C(O)Cc1ccccc1Nc1c(F)cccc1Cl	0
COc1cc(/C=C/c2cc(/C=C/c3ccc(O)cc3)[nH]n2)ccc1O	0
Brc1ccc(-c2nnc(CSc3nnc(-c4ccncc4)o3)o2)cc1	1
Cc1c(CC(=O)N[C@H](CO[N+](=O)[O-])C(=O)O)cc(-c2ccc(S(C)(=O)=O)cc2)n1-c1cccc(F)c1	1
Nc1c(C(=O)N/N=C/c2cccc([N+](=O)[O-])c2)cnn1-c1ccc(S(N)(=O)=O)cc1	1
Nc1ccccc1C(=O)Nc1ccccc1C(F)(F)F	0
C[C@H]1C[C@H]1Cn1ncc(-c2ccc(S(C)(=O)=O)cc2)c(-c2ccc(F)cc2)c1=O	1
Cc1c(C(F)(F)F)nn(-c2ccc(S(C)(=O)=O)cn2)c1OCC(C)C	0
COc1c(Cl)cc(-c2cc(F)c(F)cc2-c2ccc(S(N)(=O)=O)cc2)cc1Cl	1
O=S(=O)(Nc1ccncc1Oc1ccccc1Cl)C(F)(F)F	1
CO[C@@H]1O[C@@H](O)[C@H]2C3C[C@H]4c5[nH]c6ccccc6c5C[C@@H]([C@@H]31)N4[C@H]2C	0
Cc1ccc(C(=O)Nc2cc(Cl)cc(Cl)c2)cn1	0
CS(=O)(=O)c1ccc(-n2cc(/C=C/C(=O)NCc3ccncc3)c(-c3cccnc3)n2)cc1	0
Cc1ccc(C(=O)Nc2ccc(Cl)cc2)cn1	0
O=C(O)C1=Cc2cc(Cl)cc(Cl)c2O[C@@H]1C(F)(F)F	1
C#Cc1cccc(Nc2ncnc3cc(OCCOC(=O)C(C)c4ccc5cc(OC)ccc5c4)c(OCCOC)cc23)c1	0
O=C1/C(=C(/O)c2ccccc2)c2ccccc2C(=O)N1Cc1ccccc1	0
Cc1ccc(-n2c(C)ccc2-c2ccc(S(C)(=O)=O)cc2)cc1	1
Cc1cnc(NC(=O)C2=C(O)c3c(c4ccccc4n3C)S(=O)(=O)N2C)s1	0
CCCSCc1ccccc1C#CCCC1OC(O)=C(O)C1=O	0
CCOc1cc(OCC)cc(-c2ccc(C(C)C(=O)O)cc2)c1	1
CCOc1ccc(/C=C/c2ccc([N+](=O)[O-])cc2[N+](=O)[O-])cc1	0
CS(=O)(=O)c1ccc(-c2[nH]c(C(F)(F)F)nc2-c2cccs2)cc1	0
CN1C(=O)/C(=C(/O)Nc2ccc(Cl)cc2)c2ccccc2C1=O	1
O=C1N/C(=N\c2nc3ccccc3s2)S/C1=C\c1cccc(Cl)c1	0
Cc1cc2c(s1)S(=O)(=O)NC(O)=C2C(=O)Nc1ccc(Cl)cc1	0
Cc1ccc(-c2cc(C(=O)NCCCCCC(=O)NO)nn2-c2ccc(S(N)(=O)=O)cc2)cc1	0
Cc1ccc(-c2ccc(S(C)(=O)=O)cc2)n1-c1ccc(F)cc1	1
CC1=CCCC2C1(C)CCC(C)C2(C)CCC1=CC(=O)OC1O	1
O=C(Nc1ccc(-c2ccccc2)cc1)C1=C(O)c2ccccc2S(=O)(=O)N1	0
Brc1ccc(-c2nn(-c3ccccc3)cc2-c2nnc(-c3ccncc3)o2)cc1	0
CC(=O)Oc1ccc(/C=C/c2ccc(OC(C)=O)cc2)cc1	0
CC/C=C/C/C=C/C/C=C/C/C=C\C/C=C/CCCCCC(=O)OCC(O)CO	1
O=C(O)Cc1c(C(=O)c2cc3c(cn2)CCCC3)[nH]c2cc(Cl)ccc12	1
NS(=O)(=O)c1ccc(CN2C(=O)c3ccccc3C2=O)cc1	0
COc1ccc(-n2nnc(-c3ccc(N)cc3)c2C)cc1	0
COc1ccc2c(c1F)CSc1c(C(F)(F)F)nn(-c3ccc(S(N)(=O)=O)cc3)c1-2	1
COc1ccc2c(c1)c(CC(N)=O)c(C)n2C(=O)c1ccc(Cl)cc1	1
C[Si](C)(C)c1onc(-c2ccccc2)c1-c1ccc(S(N)(=O)=O)cc1	1
C(=N/Nc1nnc(-c2ccncc2)o1)\c1ccccc1	1
N#Cc1c(N=Cc2cccs2)c(C(=O)Nc2ccccc2)n2c1CCC2	1
CCc1c(C)cnc2c(-c3ccc(F)cc3)c(-c3ccc(S(C)(=O)=O)cc3)nn12	1
Cc1c(CC(=O)OCCCCO)cc(-c2ccc(S(C)(=O)=O)cc2)n1-c1cccc(F)c1	1
O=C(O)CC1=C/C(=C\c2ccc(-c3ccccc3)cc2)c2ccc(F)cc21	0
Cc1c2c(c(C)n1-c1ccccc1)C(=O)N(CN1CCN(S(C)(=O)=O)CC1)C2=O	0
Cc1cc(C)cc(C(=O)n2ccc3cc([N+](=O)[O-])ccc32)c1	0
COc1ccc2[nH]cc(CCNC(=O)c3ccccc3Nc3ccccc3)c2c1	0
CC(C)c1cc(-c2ccc(S(N)(=O)=O)cc2)c(-c2ccc(F)cc2)s1	1
Cc1c(CC(=O)OCCCCO[N+](=O)[O-])cc(-c2ccc(S(C)(=O)=O)cc2)n1-c1cccc(F)c1	1
Cc1c(NCC(=O)O)cccc1NC(=O)C(c1ccc(-c2cncc(C(F)(F)F)c2)cc1)C1CCCC1	1
Cc1ccc(S(=O)(=O)Nc2ccc(-c3cc(C(F)(F)F)nn3-c3ccc(Cl)cc3)cc2)cc1	1
COC1(c2cc(F)cc(OCCS3=NS(=O)(=O)c4cc([N+](=O)[O-])ccc43)c2)CCOCC1	0
CS(=O)(=O)Nc1ccc(S(=O)(=O)Nc2ccc(Cl)cc2)cc1	0
O=c1cc(-c2ccc(Cl)c(Cl)c2)oc2ccccc12	0
CCCNC(=O)Cc1cc(-c2ccc(S(C)(=O)=O)cc2)n(-c2cccc(F)c2)c1C	0
Cc1c(NC(=O)C(c2ccc(-c3cncc(C(F)F)c3)cc2)C2CCCC2)cccc1C(C)CC(=O)O	1
COc1cc(OC)c2c(=O)cc(-c3cccs3)oc2c1-c1ccnn1C	0
CCOC(=O)C1=C(N)n2c(=O)c3ncccc3c(=O)n2C1c1ccccc1O	1
CCOP(=O)(OCC)C(C)NC(=O)c1cc(-c2cccc(OC)c2)n(-c2ccc(S(N)(=O)=O)cc2)n1	1
O=C(Oc1ccc(Br)cc1)c1c(-c2ccccc2)sc2c1CCCC2	0
Cc1cc(F)cc(-c2nc(C(F)(F)F)cn2-c2ccc(S(N)(=O)=O)cc2)c1	1
CC(C)(C)c1ccc(Nc2cccc(C(=O)O)c2)cc1	0
CCOC(=O)c1ccc(-n2nc(C(F)(F)F)cc2-c2ccc(C)cc2)cc1	1
Cc1ccc(NS(=O)(=O)c2ccc([N+](=O)[O-])cc2)cc1	0
N#Cc1ccc(-n2nc(C(F)(F)F)cc2-c2ccc(Cl)cc2)cc1	0
CC(=O)OCO/N=[N+](\[O-])N1CCC[C@H]1COC(=O)Cc1ccc(-c2cc(C(F)(F)F)nn2-c2ccc(S(C)(=O)=O)cc2)cc1	1
Cc1cnc2c(-c3ccc(F)cc3)c(-c3ccc(S(N)(=O)=O)cc3)nn2c1C	0
Cc1ncc(-c2ccc(C(C(=O)Nc3cccc(C(C)CC(=O)O)c3C)C3CCCC3)cc2)cc1F	1
CS(=O)(=O)c1ccc(-c2cc(C(F)(F)F)cnc2OCC(F)(F)F)cc1	1
CS(=O)(=O)c1ccc(-c2cncn2-c2ccc(S(C)(=O)=O)cc2)cc1	0
COc1cc(-c2nc(Nc3ccc(F)cc3)c3c4c(sc3n2)CCCC4)cc(OC)c1OC	1
CCCCC/C=C\C/C=C\CCCCCCCC(=O)O	0
NS(=O)(=O)c1ccc(-c2[nH]c3ccccc3c2-c2ccc(F)cc2)cc1	1
Cc1onc(-c2ccc(F)cc2)c1-c1ccc(S(N)(=O)=O)cc1	1
CCC(=O)NCCCN1c2ccccc2Sc2ccccc21	0
Cc1cnc(NC(=O)C2=C(O)N(C)S(=O)(=O)c3ccccc32)s1	0
CC1(C)OC(=O)C(Oc2ncccn2)=C1c1ccc(S(C)(=O)=O)cc1	1
Nc1onc(-c2ccc(Cl)o2)c1-c1ccccc1	0
CC(Cl)C(=O)Nc1c(C#N)cnn1-c1ccc(S(N)(=O)=O)cc1	1
Cc1ccccc1NC(=O)c1ccccc1N	0
CS(=O)(=O)c1ccc(-c2noc(C(F)(F)F)c2-c2ccccc2)cc1	1
Nc1ccccc1C(=O)Nc1ccc(C(F)(F)F)cc1	0
COc1ccc2c(c1)CCC(NS(C)(=O)=O)C2	0
Cc1c(-c2ccccc2)nnn1-c1ccc(N)cc1	0
CCOc1ccc(-c2c(Cl)ncn2-c2ccc(S(N)(=O)=O)cc2)cc1F	1
COc1ccc(-c2cc(CC3CCCC3=O)ccc2C(C)C(=O)[O-])cc1.[Na+]	0
O=C(O)Cn1c(-c2ccccc2)c(-c2ccccc2)oc1=O	0
CCOC(=O)Cc1cc(-c2ccc(S(N)(=O)=O)cc2)n(-c2cccc(F)c2)c1C	1
O=c1c2ccccc2nc(SCc2cn(-c3ccccc3)nn2)n1-c1ccc(Cl)cc1	1
CCc1cncc(-c2ccc(C(C(=O)Nc3cccc(C(CC(=O)O)C4CC4)c3C)C3CCCC3)cc2)c1	1
CS(=O)(=O)c1ccc(C(=O)c2cccn2-c2ccccc2F)cc1	0
CS(=O)(=O)c1ccc(-c2cnc(CC3CCCCC3)nc2-c2ccc(F)cc2)cc1	1
CCOC(=O)[C@H](OCc1cnnn1[C@@H](Cc1c[nH]c2ccccc12)C(=O)OC)[C@@H](OCc1cnnn1[C@@H](Cc1c[nH]c2ccccc12)C(=O)OC)C(=O)OCC	1
COc1ccc2c(c1)oc(=O)c1c(C)nn(-c3ccccc3C(F)(F)F)c12	0
CS(=O)(=O)c1ccc(-n2nc(-c3ccc(O)cc3)cc2-c2ccc(C(F)(F)F)cc2)cc1	1
C=CCC1=C[C@]2(OC)C(=O)C([C@@H]1O)[C@H](c1cc(OC)c(OC)c(OC)c1)[C@H]2C	0
NS(=O)(=O)c1ccc(-n2nc(C(=O)N/N=C/c3c(Cl)c4ccccc4oc3=O)cc2-c2ccccc2F)cc1	1
NS(=O)(=O)c1ccc(-n2nc(C(=O)N3CCSCC3)cc2-c2ccc(C(F)(F)F)cc2)cc1	1
Cc1c(CC(=O)OCCO[N+](=O)[O-])cc(-c2ccc(S(C)(=O)=O)cc2)n1-c1ccc(F)cc1	0
CC1(C)OC(=O)C(Oc2ccc3sccc3c2)=C1c1ccc(S(C)(=O)=O)cc1	1
CCn1cc(C(=O)O)c(=O)c2ccc(C)nc21	1
Cc1c(CC(=O)NCCO)cc(-c2ccc(S(N)(=O)=O)cc2)n1-c1ccc(F)cc1	0
O=C(c1cccs1)c1sc(N2CCOCC2)nc1-c1ccc(F)cc1	1
CSCC[C@H](NC(=O)[C@H](Cc1c[nH]c2ccccc12)NC(=O)c1ccc(F)cc1)C(=O)N[C@@H](CCC(=O)O)C(=O)O	0
Cc1ccc(NC2=C(Cl)C(=O)N(c3ccc(S(N)(=O)=O)cc3)C2=O)c(C)c1	0
COc1ccc2c(c1F)CSc1c(C(F)(F)F)nn(-c3ccc(S(C)(=O)=O)cc3)c1-2	1
COc1ccc(NC(=O)Cn2c(-c3ccccc3)c(-c3ccccc3)oc2=O)cc1	0
CN(C)/C=C/C(=O)c1ccc(Nc2nc(N3CCOCC3)nc(N3CCOCC3)n2)cc1	1
Cc1c(C(=O)C(F)(F)F)cc(-c2ccc(S(C)(=O)=O)cc2)n1-c1ccc(F)cc1	1
C[C@@H](C(=O)O)c1ccc(C[C@H]2CCC[C@@H]2O)cc1	0
CCOC(=O)C(C)(C)C1=C/C(=C\c2ccc(SC)cc2)c2ccc(F)cc21	0
Cc1c(Br)c(C)c2c(c1Br)OC(C(F)(F)F)C(C(=O)O)=C2	1
Cc1cccc(C)c1Nc1ccccc1CC(=O)O	1
CC(C)Cc1ccc(C(C)N(O)C(N)=O)cc1	0
CCc1cc(OC)c(OC)c(OC)c1	1
CS(=O)(=O)c1ccc(-c2cnc(Cl)n2-c2ccc(F)cc2)cc1	1
CCCc1c(C)nnc2c(-c3ccc(F)cc3)c(-c3ccc(S(C)(=O)=O)cc3)nn12	0
O=C(O)CC1=C/C(=C\c2ccc(C(=O)O)cc2)c2ccc(F)cc21	0
CCc1ccc2c(-c3ccc(S(C)(=O)=O)cc3)c(-c3ccc(F)cc3)nn2n1	1
C#CCSc1nc2ccccc2c(=O)n1-c1ccc(OC)cc1	1
Cc1cccc(Nc2ccccc2C(=O)O)c1C	1
Cc1c(C(N)C(=O)OCCO[N+](=O)[O-])cc(-c2ccc(S(C)(=O)=O)cc2)n1-c1ccc(F)cc1	1
COc1ccc(Sc2c(C)[nH]c3cc(S(C)(=O)=O)ccc23)cc1	1
Cc1ccc2c(c1)C=C(C(=O)O)C(C(F)(F)F)O2	1
CS(=O)(=O)c1ccc(-n2cc(C(F)(F)F)nc2-c2cccc(C(F)(F)F)c2)cc1	1
Cc1ccc(-c2nn(-c3ccccc3)cc2C2N[C@H](C(N)=O)CS2)cc1	1
Cc1ccc(-c2cc(F)c(F)cc2-c2ccc(S(C)(=O)=O)cc2)cc1	1
COC(=O)c1cc(=O)n2nc(N)c(/N=N/c3ccc(O)cc3)c2[nH]1	0
CS(=O)(=O)Nc1cc2c(cc1[S+]([O-])c1ccc(F)cc1F)C(=O)CC2	0
Cc1nn(-c2ccc(S(N)(=O)=O)cc2)c2c1c(O)nc1ccccc12	1
c1ccc(Nc2ccc(Nc3ccccc3)cc2)cc1	1
CCCCOc1nc(-c2ccc(F)cc2)c(-c2ccc(S(C)(=O)=O)cc2)cc1CO	1
Cc1cnc(NC(=O)C2=C(O)c3sc4cc(Cl)ccc4c3S(=O)(=O)N2C)s1	1
COc1ccc2cc(C3(C(=O)O)CC3)ccc2c1	0
Cc1cc(C)n2nc(N)c(/N=N/c3ccc(O)cc3)c2n1	0
Nc1ccc(S(=O)(=O)Nc2ccc(I)cc2)cc1	0
CC(Sc1nc2ccccc2c(=O)n1N)C(=O)O	1
CC(C)=CCOc1ccc(/C=C/C(=O)O)cc1C	0
CCCC/C(=C(\c1ccccc1)c1ccc(OCCF)cc1)c1ccc(S(C)(=O)=O)cc1	0
COc1cc2occc2c(OC)c1-c1cc(-c2ccc(F)cc2)n(-c2ccc(S(N)(=O)=O)cc2)n1	1
CN1C/C(=C\c2cccs2)C2=NN(c3ccccc3)C(c3cccs3)C2C1	1
CS(=O)(=O)c1ccc(-c2cc(-c3ccc(Br)cc3)n(-c3ccc(S(N)(=O)=O)cc3)n2)cc1	1
O=c1c2ccccc2nc(CO[N+](=O)[O-])n1NS(=O)(=O)c1ccccc1	0
Cc1ccccc1Sc1cc2c(cc1NS(C)(=O)=O)CCC2=O	1
CC(C)(C)c1cc(-c2nnc(SCCC(=O)O)s2)cc(C(C)(C)C)c1O	0
COc1cc(/C=C/C(=O)c2ccc(Nc3nc(N4CCOCC4)nc(N4CCOCC4)n3)cc2)cc(OC)c1OC	1
N#Cc1ccc(-n2nc(C(F)(F)F)cc2-c2ccc(F)cc2)cc1	0
CC1(O)OC(=O)C(c2cccc(F)c2)=C1c1ccc(S(C)(=O)=O)cc1	1
Cc1cc(F)ccc1C1=C(c2ccc(S(C)(=O)=O)cc2)CCC1	1
OCCN1c2ccccc2Sc2ccccc21	0
CC(C(=O)O)c1ccc(C[C@@H]2CCC[C@@H]2O)cc1F	0
Cc1cc(-c2ccco2)nn1S(=O)(=O)Oc1ccccc1Cl	0
NS(=O)(=O)c1ccc(-c2c(-c3ccc(OC(F)(F)F)cc3)nn3ncccc23)cc1	1
Cc1ccc(C(=O)Nc2ccc(Cl)cc2Cl)cn1	0
CCOP(=O)(OCC)C(NC(=O)c1cc(-c2cccc3ccccc23)n(-c2ccccc2F)n1)c1ccc(OC)cc1	1
CS(=O)(=O)c1ccc(-c2cc(C(F)(F)F)nc(NCc3ccc(I)cc3)n2)cc1	1
Cc1onc(-c2ccccc2)c1-c1ccc(S(N)(=O)=O)cc1	1
CC/C(=C(\c1ccccc1)c1ccc(S(C)(=O)=O)cc1)c1cc(C(C)(C)C)c(O)c(C(C)(C)C)c1	0
CCOP(=O)(OCC)C(NC(=O)c1cc(-c2ccsc2)n(-c2ccc(S(N)(=O)=O)cc2)n1)c1ccc(OC)cc1	1
O=C(O[C@H]1[C@H](Oc2ccc(O)cc2COC(=O)c2ccccc2O)O[C@H](CO)[C@@H](O)[C@@H]1O)c1ccccc1	0
O=C(/C=C/C1=Cc2c(ccc3ccccc23)OC1)c1ccc(C(F)(F)F)cc1	1
COc1ccc(-c2cc(C(F)(F)F)nn2-c2ccc3c(c2)CCS3(=O)=O)cc1	0
COc1ccc(-c2cc(C(F)(F)F)nn2-c2ccc(S(N)(=O)=O)cc2F)cc1	1
COc1ccc(-c2nc(C(=O)N3CCN(C)CC3)sc2-c2ccc(OC)cc2)cc1	0
CC(C)(C)c1cc(-c2cc(=S)ss2)cc(C(C)(C)C)c1O	1
COc1cc(C)c(S(=O)(=O)N(C)CCOCC(=O)N2CCN(C3CCN(C)CC3)CC2)c(C)c1	0
COc1cc(/C=C/c2cc(/C=C/c3cc(CC=C(C)C)c(O)c(OC)c3)[nH]n2)cc(CC=C(C)C)c1O	1
Cc1cc2c(s1)C(C(=O)Nc1ccccn1)=C(O)N(S)S2(=O)=O	0
CC(C(=O)O)c1ccc2c3cc(Cl)ccc3n(C(=O)c3cocn3)c2c1	0
CS(=O)(=O)c1ccc(N2N=C(C(F)(F)F)CC2c2cccc3c2OCO3)cc1	1
CC(C)Cc1cc2c(cc1Cl)C=C(C(=O)O)[C@H](C(F)(F)F)O2	1
COc1ccc2c(c1)c(CC(=O)Nc1ccc(SC)cc1)c(C)n2C(=O)c1ccc(Cl)cc1	1
CS(=O)(=O)c1ccc(-c2c(Br)nc(Br)n2-c2ccc(F)cc2F)cc1	0
COc1cc(/C=C2\S/C(=N/c3nsc4ccccc34)NC2=O)cc(OC)c1O	0
Cc1c(CC(=O)NC(C)C)cc(-c2ccc(S(N)(=O)=O)cc2)n1-c1cccc(F)c1	0
CS(=O)(=O)c1ccc(-c2coc(=O)n2-c2ccc(Cl)cc2)cc1	1
N#Cc1c(N=Cc2cccnc2)c(C(=O)Nc2ccc(Cl)cc2)n2c1CCC2	1
COc1ccc2c(c1)c(CC(=O)Oc1ccc(SC)cc1)c(C)n2C(=O)c1ccc(Cl)cc1	1
CN1C(c2nc3ccccc3[nH]2)=C(O)c2ccccc2S1(=O)=O	0
COc1cc(OC)c(/C=C/C(=O)c2cccc(NC(=O)c3ccccc3C)c2)c(OC)c1Br	0
COc1ccc2c(c1)c(CC(=O)Oc1ccc(NC(C)=O)cc1)c(C)n2C(=O)c1ccc(Cl)cc1	1
Cc1ncc(-c2ccc(C(C(=O)Nc3cccc(CCC(=O)O)c3C)C3CCC3)cc2F)cc1C(F)(F)F	1
COc1ccc2c(c1)c(Cc1nc(-c3ccc(Br)cc3)cs1)c(C)n2C(=O)c1ccc(Br)cc1	1
N#Cc1cnn(-c2ccc(S(N)(=O)=O)cc2)c1/N=C/c1ccccc1	1
CC1(C)CC(c2ccc(F)cc2)=C(c2ccc(S(C)(=O)=O)cc2)C1	1
Cc1ccc(Cl)c(Nc2ccccc2C(=O)O)c1Cl	1
O=C(O)c1ccc(-n2cc(CSc3nc4ccccc4c(=O)n3-c3ccc(Br)cc3)nn2)cc1	1
COc1ccc(C2=NN(c3ccc(S(N)(=O)=O)cc3)C(c3cc(OC)c(OC)c(OC)c3)C2)c(OC)c1	0
Cn1c(=O)oc2cc(C3=C(c4ccc(Cl)cc4)C(=O)OC3)ccc21	0
CCOC1(C)OC(=O)C(c2ccc(F)cc2)=C1c1ccc(S(C)(=O)=O)cc1	1
O=C1N/C(=N\c2nnc(-c3ccc(O)cc3)s2)S/C1=C\c1ccccc1	1
CS(=O)(=O)c1ccc(C2=C(c3ccccc3)C(=O)C2)cc1	1
CS(=O)(=O)c1ccc(C2C(c3ccccc3)=NOC23COc2ccccc2C3=O)cc1	1
COc1cc(/C=C2\C(=O)N(c3ccc(S(N)(=O)=O)cc3)N=C2C)ccc1OCC#N	1
CS(=O)(=O)c1ccc(-c2cnn(Cc3ccccc3)c(=O)c2Oc2ccc(F)cc2)cc1	1
O=C(O)CC1=C/C(=C\c2ccc3cccnc3c2)c2ccc(F)cc21	0
O=C(Nc1ccc(F)cc1)c1ccc(Cl)nc1	0
Cc1cccc(-n2c(-c3ccc(S(N)(=O)=O)cc3)coc2=O)c1	1
CCCS(=O)(=O)c1c(O)n(Cc2ccccc2)c(=O)c2ccccc12	0
CC1=NNC(=O)/C1=N/Nc1cccc(-c2nc3ccccc3s2)c1	1
O=C1C(O)=C(O)OC1CCC#Cc1cccc2ccccc12	0
COc1ccc(-n2nc(C(=O)CCCO)cc2-c2ccc(S(C)(=O)=O)cc2)cc1	0
CCCCCCNC(=O)Oc1cccc(-c2ccc(C(C)C(=O)O)cc2F)c1	1
[2H]C([2H])([2H])c1cc2c(c(C([2H])([2H])[2H])c1Cl)C=C(C(=O)O)[C@@H](C(F)(F)F)O2	1
Cc1c(CCC(=O)O)cccc1NC(=O)C(c1ccc(-c2cncc(C(F)(F)F)c2)cc1)C1CC1	1
CC1(O)CC(c2ccccc2)=NN1C(=O)CNc1ncnc2sc3c(c12)CCCC3	1
C/C(=N\N=C1\CC(C)C(=O)N1C)c1cc2ccccc2oc1=O	1
CC(C(=O)O)c1ccc(NC2CCCC2)cc1F	0
Cc1cc(C)cc(C(=O)N2CCc3cc(N)ccc32)c1	0
CS(=O)(=O)c1ccc(C(=O)/C=C/c2cccc(Cl)c2Cl)cc1	1
Cc1nc(C2CCCCCC2)c(-c2ccc(S(C)(=O)=O)cc2)o1	1
Cc1ccc(-c2cc(C(=O)OCCOc3cc(=O)oc4ccccc34)nn2-c2ccc(S(N)(=O)=O)cc2)cc1	1
COC(=O)/C(=C/c1ccc(F)cc1)CSc1nc2ccccc2o1	1
COc1ccc2cc(C(C)c3nc4s/c(=C\c5ccc(C)s5)c(=O)n4n3)ccc2c1	0
Cc1c(CCC(=O)O)cccc1NC(=O)C(c1ccc(-c2cncc(CC(C)C)c2)c(F)c1)C1CCC1	1
CC1=C(C)Cc2c(-c3ccccc3)[nH]c(-c3ccccc3)c2C1	0
Cc1ccc(-c2cc(C(C)C(=O)[O-])ccc2CC2CCCC2=O)cc1.[Na+]	0
O=C(OC[C@H]1O[C@@H](Oc2ccc(O)cc2COC(=O)C2(O)C=CCCC2=O)[C@H](O)[C@@H](O)[C@@H]1O)c1ccccc1	0
CS(=O)(=O)c1ccc(-c2occ(Cl)c(=O)c2-c2ccc(-c3ccccc3)c(F)c2)cc1	0
C[C@H](O)c1nc(Cn2nc(-c3ccc(Cl)cc3)n(C[C@H](O)C(F)(F)F)c2=O)nn1-c1cccc(Cl)c1	0
CC1=NN(c2ccc(S(N)(=O)=O)cc2)C(=O)/C1=N/Nc1ccc(C(=O)O)cc1	1
Cc1ccc(-c2ccc(S(C)(=O)=O)cc2)n1C1CCCCC1	1
COc1cc(C(=O)C#Cc2ccc(S(C)(=O)=O)cc2)ccc1O	0
NS(=O)(=O)c1ccc(N2N=C(C(F)(F)F)CC2c2cccc3c2OCO3)cc1	1
CC(=O)Oc1ccccc1SCc1ccccc1	0
CN1C(O)=C(C(=O)Nc2ccc(Br)cc2Br)c2cc(Cl)ccc2S1(=O)=O	1
Nc1ccc(NC(=O)c2ccccc2)cc1	0
NS(=O)(=O)c1ccc(-n2nc(C(=O)Nc3cccc(Cl)c3)cc2-c2ccc(F)cc2)cc1	1
COc1ccc(-c2ccccc2-c2nc3ccccc3o2)cc1OC1CCCC1	0
CC(=O)c1sc(Nc2ccc(Oc3ccccc3)cc2)nc1C	0
O=C(CNc1ncnc2sc3c(c12)CCCC3)NN=Cc1ccc(Cl)cc1	1
NS(=O)(=O)c1ccc(-n2nc(-c3ccccc3)c3c(C(F)(F)F)cc(C(F)(F)F)nc32)cc1	0
Cc1ccc2c(c1F)CSc1c(C(F)(F)F)nn(-c3ccc(S(N)(=O)=O)cc3)c1-2	1
CC(C)Cc1ccc([C@H](CF)C(=O)O)cc1	1
COc1ccc2c(c1)c(CC(=O)NCCCCCCC(=O)NO)c(C)n2C(=O)c1ccc(Cl)cc1	1
CSc1ccc(/C=C2\C=C(CC(=O)NS(=O)(=O)c3ccc(C(F)(F)F)cc3)c3cc(F)ccc32)cc1	0
CS(=O)(=O)c1ccc(-n2cc(C(F)(F)F)nc2-c2cc(Br)cs2)cc1	1
Cc1c(CCC(=O)O)cccc1NC(=O)[C@@H](c1ccc(-c2cncc(CC(F)(F)F)c2)cc1)C1CCCC1	1
O=C1c2cc(Cl)c(Cl)cc2C(=O)N1c1cc(Cl)c(Cl)c(Cl)c1	0
Cc1ccc([C@H](C)C(=O)O)cc2c(C)ccc1-2	0
Cc1nnc(/N=C2\NC(=O)/C(=C/c3ccc(O)cc3)S2)s1	1
CCSc1cc(NCc2ccccc2)nc(-c2ccc(S(C)(=O)=O)cc2)n1	1
C/C(=N\NC(N)=O)c1nnn(-c2ccc(C(=O)O)cc2)c1C	0
O=C(O)/C=C\C(=O)NNC(=O)CNc1ncnc2sc3c(c12)CCCC3	1
CC(=O)Nc1ccc(-c2cc(C(F)(F)F)nn2-c2ccc(Br)cc2)cc1	1
O=C(Nc1ccc2c(c1)OCO2)c1ccccc1Nc1cccc(C(F)(F)F)c1	0
c1ccc(-c2nn(-c3ccccc3)c3c2CCCCC3)cc1	1
CCCCC/C=C\C/C=C\C/C=C\C/C=C\CCCC(=O)N(C)c1c(C)n(C)n(-c2ccccc2)c1=O	0
CC[C@H](CO)[C@@](C)(O)C/C=C/C(C)(C)OC(=O)C[C@]1(C)C=CC[C@@H](C)[C@@]12C=CC(C)(CC)O2	0
C/C=C/c1cncc(-c2ccc(C(C)C(=O)O)cc2)c1	1
CN(C)c1ccc(C2=C(c3ccc(S(C)(=O)=O)cc3)CCC2)cc1Cl	1
O=c1cc(-c2ccccc2)oc2cccc(O)c12	0
CC(C)=CCOc1ccc(/C=C/C(=O)O)cc1Cl	0
O=C(OCc1c(-c2ccccc2)no[n+]1[O-])c1nc(CCl)n(-c2ccccc2)n1	1
O=C1CSC(c2ccccc2)N1c1nnc(CNc2nnc3c4ccccc4nc-3s2)s1	0
COc1ccc2c(-c3ccc(S(N)(=O)=O)cc3)c(-c3ccc(F)cc3)nn2n1	1
COc1ccc(C(=O)/C=C/c2ccc(C(F)(F)F)cc2)c(OC)c1	0
NS(=O)(=O)c1ccc(-n2ncc(Br)c2-c2ccc(Cl)cc2)cc1	1
NS(=O)(=O)c1ccc(-n2nc(C(F)(F)F)c3c2-c2ccc(F)cc2CS3)cc1	1
Cc1ncn(-c2ccc(S(C)(=O)=O)cc2)c1-c1ccc(F)cc1	1
Cc1ccc(-n2nc(C(=O)CCCO)cc2-c2ccc(S(C)(=O)=O)cc2)cc1	0
Cc1cnc(NC(=O)C2=C(O)N(C)S(=O)(=O)c3ccc(Cl)cc32)s1	1
Cn1c(Br)cc(-c2ccc(F)cc2)c1-c1ccc(S(C)(=O)=O)cc1	0
CCCCNc1cc(C(=O)n2nc(C)cc2-c2ccccc2)cc(S(N)(=O)=O)c1Oc1ccccc1	1
CN1C/C(=C\c2ccc(Br)s2)C2=NN(c3ccccc3)C(c3ccc(Br)s3)C2C1	1
Cc1cc(-c2ccccc2)n(-c2ccc(S(N)(=O)=O)cc2)n1	0
CCCC/C=C/COC(=O)Cc1c(C)n(C(=O)c2ccc(Cl)cc2)c2ccc(OC)cc12	1
COc1ccc2c(c1)c(CC(=O)NCCCO)c(C)n2C(=O)c1ccc(Cl)cc1	0
COc1ccc(-c2[se]ncc2-c2ccc(Cl)cc2)cc1	0
O=S(=O)(CF)c1ccc(-c2cc3c(cc2Cc2ccccc2)OCO3)cc1	0
CC(C)=Cc1cc(/C=C/S(N)(=O)=O)cc(C(=O)c2ccccc2)c1	1
C=CCC1=C[C@@]2(OC)[C@H](C)[C@@H](c3ccc(OC)c(OC)c3)[C@H](C1=O)[C@H]2O	0
CCc1ccc(-c2cc(Cl)cc3c2OC(C(F)(F)F)C(C(=O)O)=C3)cc1	1
CCOP(=O)(OCC)C(NC(=O)c1cc(-c2ccccc2F)n(-c2ccc(S(N)(=O)=O)cc2)n1)c1ccc(Br)cc1	1
O=C1N/C(=N\c2nccs2)S/C1=C\c1c(Cl)cccc1Cl	0
Cc1cc(-c2ccccn2)nn1S(=O)(=O)Oc1ccccc1	0
O=C(O)/C=C/c1ccc2c(c1)O[C@@H](C(=O)O)[C@@H](c1ccc(O)c(O)c1)O2	0
CC1=CC(c2ccc([N+](=O)[O-])cc2)NC(=S)N1	0
O=C(O)C1=Cc2c(ccc(Cl)c2Oc2ccccc2)OC1C(F)(F)F	1
CS(=O)(=O)c1ccc(-c2nn3c(-c4ccccc4)ccnc3c2-c2ccc(F)cc2)cc1	1
C=CCc1ccc(O)c(OC)c1	0
NS(=O)(=O)c1ccc(-c2nnnn2-c2ccc(CO)cc2)cc1	0
COc1ccc(-c2nc(O[11CH3])nn2-c2ccc(OC)cc2)cc1	1
COc1ccc(Nc2nc(/C=C/c3ccccc3)nc3ccccc23)cc1	0
COc1ccc2c(c1)c(CC(=O)O)c(C)n2C(=O)c1ccc(Cl)cc1	0
COc1ccccc1/C=N/c1nnc(CNc2nnc3c4ccccc4nc-3s2)s1	0
CC(=O)OC[C@@H]1O[C@@H](n2cc(CNC(=O)C(=O)c3cn(S(=O)(=O)c4ccc(C)cc4)c4ccccc34)nn2)[C@H](OC(C)=O)[C@@H](OC(C)=O)[C@H]1OC(C)=O	1
Cc1cc(C)c2c(=O)n(CCCN3CCN(c4cccc(Cl)c4)CC3)sc2n1	0
CCCCOc1nc(OCC2(O)CCC2)c(-c2ccc(S(C)(=O)=O)cc2)cc1CO	1
N#Cc1cc(-c2ccc(F)cc2)n(-c2ccc(S(N)(=O)=O)cc2)n1	1
CCOc1ccc(-c2cc(C(=O)N3CCSCC3)nn2-c2ccc(S(N)(=O)=O)cc2)cc1	1
Cc1c(CC(=O)OCCCO)cc(-c2ccc(S(C)(=O)=O)cc2)n1-c1cccc(F)c1	1
Nc1ccc2c(c1)CCN2C(=O)c1cc(C(F)(F)F)cc(C(F)(F)F)c1	0
COc1ccc2c(c1)CCC(c1ccc(OC)c(OC)c1)=C2	1
CN(C)c1ccc(-c2c(Cl)ncn2-c2ccc(S(C)(=O)=O)cc2)cc1Cl	1
O=C1NC(=S)S/C1=C\c1ccc(OCc2cn(Cc3ccc(Br)cc3)nn2)cc1	1
CS(=O)(=O)c1ccc(-c2c(Br)ncn2-c2ccc(F)c(F)c2)cc1	0
CC(C)Oc1nnc(-c2cc(C(C)(C)C)c(O)c(C(C)(C)C)c2)s1	0
CS(=O)(=O)c1ccc(-c2occ(Cl)c(=O)c2-c2cccc(F)c2)cc1	0
O=C(NCCc1c[nH]c2ccccc12)c1ccccc1Nc1cccnc1	0
N=c1c2c(Nc3n[nH]c(=S)s3)csc2[nH]c(=S)n1-c1ccc(S(=O)(=O)Nc2cnc3ccccc3n2)cc1	1
CS(=O)(=O)c1ccc(C2=C(/C=C/c3ccc(F)cc3)C(=O)CC2)cc1	1
COc1ccc2c(c1)c(CC(=O)OC1CCCCC1)c(C)n2C(=O)c1ccc(Cl)cc1	1
COC1Oc2ccccc2-c2c1oc1cc(O)c(C)c(O)c1c2=O	0
COc1ccc(-c2cc(C(F)F)nn2-c2ccc(S(N)(=O)=O)cc2)cc1	1
Cc1ccc(-c2nc(N(c3ccccc3)c3ccccc3)sc2C(=O)c2cccs2)cc1	1
COC(=O)c1nc2c(cnn2-c2ccccc2)c(=O)[nH]1	0
Cc1ccc(-c2[se]ncc2-c2ccc(Cl)cc2)cc1	1
CS(=O)(=O)c1ccc(-c2nc(NCc3ccc(N)cc3)cc(C(F)(F)F)n2)cc1	1
CS(=O)(=O)c1ccc(-n2nnnc2-c2ccc([N+](=O)[O-])cc2)cc1	0
NS(=O)(=O)c1ccc(-n2nc(C(F)(F)F)c([18F])c2-c2ccccc2)cc1	1
CCc1csc(Sc2cc3c(cc2NS(C)(=O)=O)COC3=O)n1	1
CC/C=C\CCCCCCCCCCCCCCCCCC(=O)O	0
O=C(O)C1(c2ccc(-c3ccccc3)c(F)c2)CC1	0
COc1ccc(-c2noc(CC(=O)O)c2-c2ccc(Oc3ccccc3)cc2)cc1	0
COc1ccc2c(c1)c(CC(=O)O)c(C)n2CC1CCCCC1	1
CC(=O)OCO/N=[N+](\[O-])N1CCC[C@H]1COC(=O)Cc1ccc(-c2cc(C(F)(F)F)nn2-c2ccc(S(N)(=O)=O)cc2)cc1	1
COC(=O)CNC(=O)CNC(=O)OCc1ccccc1	1
O=[N+]([O-])c1ccc(/C=N/c2nnc(-c3ccccc3)o2)cc1	1
Cc1ccc(OC2=C(c3ccc(S(C)(=O)=O)cc3)C(C)(C)OC2=O)nc1	1
Cc1ccc(C2=NN(C3=NC(=O)CS3)C(c3ccccc3)C2)cc1C	1
Cc1c(NC(=O)C(c2ccc(-c3cncc(C(F)(F)F)c3)cc2)C2CCCC2)cccc1C(CC(=O)O)C1CC1	1
NS(=O)(=O)c1ccc(-c2[nH]c3ccccc3c2-c2ccc(Cl)cc2)cc1	1
Cc1cc(-c2cc(F)c(F)cc2-c2ccc(S(C)(=O)=O)cc2)ccc1Cl	1
CC(=O)Oc1ccccc1C1=C(c2ccc(S(C)(=O)=O)cc2)COC1=O	1
Cc1cc(-c2ccc(Br)cc2)nn1S(=O)(=O)Oc1ccccc1	0
COc1ccc2c(c1)c(CC(=O)Nc1cccc(SC)c1)c(C)n2C(=O)c1ccc(Cl)cc1	1
COc1ccc2c(c1)c(CC(=O)Nc1cccnc1Cl)c(C)n2C(=O)c1ccc(Cl)cc1	1
Cc1c(CCC(=O)O)cccc1NC(=O)C(c1ccc(-c2cncc(C(F)(F)F)c2)c(Cl)c1)C1CCCC1	1
CCOc1ccc(-c2nn3nc(S(C)(=O)=O)ccc3c2-c2ccc(S(N)(=O)=O)cc2)cc1	1
CS(=O)(=O)c1ccc(-c2cc(C(=O)CCCCCO[N+](=O)[O-])nn2C2CCCCC2)cc1	1
O=C1N/C(=N\c2nccs2)S/C1=C\c1ccc(Br)cc1	0
NS(=O)(=O)c1ccc(-n2nc(C(=O)N/N=C/c3c(Cl)c4ccccc4oc3=O)cc2-c2cccc(Cl)c2)cc1	1
Clc1ccc(/C=N/c2nnc(CNc3nnc4c5ccccc5nc-4s3)s2)cc1	0
CN(C)C(=O)c1cc(/C=C/S(N)(=O)=O)cc(C(=O)c2ccccc2)c1	0
NS(=O)(=O)c1ccc(C2=C(c3ccc(F)c(F)c3)CCC2)cc1	1
CS(=O)(=O)c1ccc(NN2C(=O)CSC2c2ccc(Cl)cc2)cc1	0
Cc1ccc(/N=C/c2c[nH]c3ccccc23)cc1	0
Cn1nnc2c(C(N)=O)ncn2c1=O	0
CS(=O)(=O)c1ccc(C2=C(c3ccc(F)cc3)C(=O)OC2)cc1	1
CC(=O)N1N=C(C)/C(=N\Nc2cccc(-c3nc4ccccc4[nH]3)c2)C1=O	1
COc1ccc2c(c1)c(CC(=O)NCCCCCCO)c(C)n2C(=O)c1ccc(Cl)cc1	1
C=C1CC[C@@H]2[C@H](CC2(C)C)C(=C)CC[C@H]1O	0
CCOP(=O)(OCC)C(NC(=O)c1cc(-c2cccc3ccccc23)n(-c2ccc(F)cc2)n1)c1ccc(OC)cc1	1
CCOc1c(OC)c(OC)cc2oc(C)cc(=O)c12	0
CC[C@H]1[C@@H]2CCN3CC[C@@]4(C(=C2C(=O)OC)Nc2ccccc24)[C@@H]13	1
CCCCC/C=C/C/C=C\C/C=C/C/C=C/CCCC(=O)OCC(O)CO	0
CC/C=C/c1cc(-c2ccc(S(C)(=O)=O)cc2)n(C2CCCCC2)n1	0
Cc1c(CCC(=O)O)cccc1NC(=O)[C@@H](c1ccc(-c2cncc(OC(C)C)c2)cc1)C1CCCC1	1
Cc1c(CCOCCO)cc(-c2ccc(S(C)(=O)=O)cc2)n1-c1ccccc1	1
Cc1cc(OC(F)(F)F)cc2c1O[C@H](C(F)(F)F)C(C(=O)O)=C2	1
CC(C)(O)COc1ncc(C(F)(F)F)cc1-c1ccc(S(C)(=O)=O)cc1	1
CS(=O)(=O)c1ccc(-c2cc(C(=O)CCCO[N+](=O)[O-])nn2-c2ccc(F)cc2)cc1	0
Cc1c(NC(=O)[C@@H](c2ccc(-c3cncc(Cl)c3)cc2)C2CCCC2)cccc1N(C)CC(=O)O	1
Cc1cccc(-c2nc(C(F)(F)F)cn2-c2ccc(S(C)(=O)=O)cc2)c1	1
COc1ccc(-c2c(Cl)ncn2-c2ccc(S(N)(=O)=O)cc2)cc1Cl	1
Cc1cc(NC(=O)C2=C(O)c3ccccc3S(=O)(=O)N2C)no1	0
O=C(N[C@@H](Cc1ccc(O)cc1)C(=O)N[C@@H](Cc1c[nH]c2ccccc12)C(=O)N[C@@H](CO)C(=O)O)c1ccc(F)cc1	0
COc1ccc(C2=C(c3ccc(S(N)(=O)=O)cc3)CC3(CC3)C2)cc1	1
O=c1/c(=C/c2cccc(O)c2)sc2nc(C34CC5CC(CC(C5)C3)C4)nn12	0
O=C1N/C(=N/c2nsc3ccccc23)S/C1=C\c1ccccc1[N+](=O)[O-]	0
Cc1ccc(-c2nn3ncccc3c2-c2ccc(S(C)(=O)=O)cc2)cc1	1
O=c1c(Cc2cccs2)n[nH]c(=S)n1/N=C/c1cc2ccccc2nc1O	1
Cc1ccc(Nc2c(Cl)cccc2Cl)c(CC(=O)O)c1	1
COc1cc(OC)c(-c2ccnn2C)c(O)c1C(=O)c1cccc(Cl)c1Cl	0
Cc1nc(-c2ccc(S(C)(=O)=O)cc2)c(-c2ccc(F)cc2)s1	1
Nc1ccccc1C(=O)Nc1ccccc1	0
COc1ccc(-c2cc(COC(=O)COc3cc(O)c4c(=O)cc(-c5ccccc5)oc4c3)nn2-c2ccc(Cl)cc2)cc1	1
NS(=O)(=O)c1ccc(-n2nc(C(F)(F)F)cc2-c2ccccc2Cl)cc1	1
CC(C)c1ccc2c(c1)c(SC(C)(C)C)c(CC(C)(C)C(=O)O)n2Cc1ccc(Cl)cc1	0
CS(=O)(=O)c1ccc(-c2cc(C(=O)CCCO)nn2C2CCCCC2)cc1	1
Cc1ccc(Cl)c(Nc2ccccc2C(=O)NOCc2ccccc2)c1Cl	0
CCC[C@H](O)CCOC(=O)CC[C@]1(C)C=CC[C@@H](C)[C@@]12C=CC(C)(CC)O2	0
Cc1nc(-c2ccc(F)cc2)c(-c2ccc(S(N)(=O)=O)c(F)c2)o1	1
O=Cc1cn(-c2ccc(Br)cc2)nc1-c1ccc(Br)cc1	1
CCOc1cncc(-c2ccc(C(C(=O)Nc3cccc(C(C)CC(=O)O)c3C)C3CCCC3)cc2)c1	1
O=C(/C=C/c1ccccc1)c1ccccn1	0
Cc1ccc(Nc2nnc(-c3ccc(N(C)C)cc3)c3ccccc23)cc1	0
CS(=O)(=O)c1ccc(-n2cnc(Cl)c2-c2cc(F)cc(F)c2)cc1	1
COc1cccc(-c2nc(C(F)(F)F)cn2-c2ccc(S(C)(=O)=O)cc2)c1	1
Cn1c(=O)oc2cc(-c3coc(=O)n3-c3ccc(S(C)(=O)=O)cc3)ccc21	0
Cc1ccc(-c2cc(C)n(S(=O)(=O)Oc3ccc(C)c(C)c3)n2)cc1	0
CS(=O)(=O)c1ccc(-c2c(Br)ncn2-c2ccc(F)cc2)cc1	0
Cc1c(Cl)cc2c(c1C)O[C@@H](C(F)(F)F)C(C(=O)O)=C2	0
CC(C)(C)c1nc(-c2ccc(F)cc2)c(-c2ccc(S(C)(=O)=O)cc2)s1	1
CS(=O)(=O)c1ccc(C2NN=C(c3ccc([N+](=O)[O-])cc3)O2)cc1	1
NS(=O)(=O)c1ccc(-c2cc(C(F)(F)F)nc(NC3CCCCC3)n2)cc1	1
CC1(Cn2ncc(-c3ccc(S(C)(=O)=O)cc3)c(-c3ccc(F)cc3)c2=O)CC1	1
O=C(/C=C/c1ccc(O)c(O)c1)OCCc1ccccc1	0
CS(=O)(=O)c1ccc(-c2cc(CCCO[N+](=O)[O-])nn2CC2CCCCC2)cc1	1
CS(=O)(=O)c1ccc(-c2cc(/C=C/C[N+](=O)[O-])nn2CC2CCCCC2)cc1	0
NS(=O)(=O)c1ccc(-n2nc(C(F)(F)F)c3c2-c2cc(F)ccc2CS3)cc1	1
CCOc1cccc(/C=C/c2ccc([N+](=O)[O-])cc2)c1	0
O=C(Nc1ccccc1)Nc1nnc(-c2ccc(Cl)cc2)o1	1
Cn1ncc(-c2cc3c(N[C@@H](c4ccc5c(n4)OCCO5)C(C)(C)C)ncnc3[nH]2)c1C#N	0
COc1ccc(-c2c(Cl)ncn2-c2ccc(S(C)(=O)=O)cc2)cc1F	1
COC1(C)CC(c2ccc(F)cc2)c2c(c3ccccc3oc2=O)O1	0
O=C(/C=C/c1cc2ccccc2nc1Cl)c1ccc(F)cc1	0
Clc1ccc(/C=N/c2nnc(-c3ccccc3)o2)cc1	1
COc1ccc(C(=O)/C=C/C2=Cc3ccccc3OC2)cc1OC	1
CN1C(=O)/C(=C(/O)Nc2ccccc2)c2ccccc2C1=O	1
CS(=O)(=O)c1ccc(C2=C(c3ccccc3)C(=O)N(c3ccc(F)cc3)C2)cc1	1
Cc1cnc(Sc2cc3c(cc2NS(C)(=O)=O)CCC3=O)s1	1
CC1(O)OC(=O)C(c2ccc(F)c(Cl)c2)=C1c1ccc(S(C)(=O)=O)cc1	1
CC(C)(C)c1ccc(OC(=O)c2c(-c3ccccc3)sc3c2CCCC3)cc1	0
O=C(O[C@H]1[C@H](Oc2ccc(O)cc2CO)O[C@H](CO)[C@@H](O)[C@@H]1O)c1ccccc1	0
COc1cc2oc(C)cc(=O)c2c(O)c1OC	1
c1cnc(Oc2ccc(OCCN3CCCC3)cc2)cn1	0
C=CCOc1cc2oc(C)cc(=O)c2c(O)c1OCC=C	1
COC(=O)/C(=C/c1ccc2ccccc2c1)CSc1nc(C)cc(C)n1	1
CCC1(CC)CC(c2ccc(F)cc2)=C(c2ccc(S(C)(=O)=O)cc2)C1	0
Clc1ccc(-c2csc(Nc3ccc(Oc4ccccc4)cc3)n2)cc1	0
COc1cc(CN2C(=O)c3ccc(C(C)(C)C)cc3C2=O)cc(OC)c1OC	0
NS(=O)(=O)c1ccc(-n2cc(C(F)(F)F)nc2-c2ccc(Cl)cc2)cc1	1
COc1ccc2c(c1)c(CC(=O)NC[C@H](O)c1ccccc1)c(C)n2C(=O)c1ccc(Cl)cc1	1
CCO/C=N/c1nnc(-c2ccccc2)o1	1
COc1c(C(C)(C)C)cc(-c2cc(=S)ss2)cc1C(C)(C)C	1
NS(=O)(=O)c1ccc(-c2[nH]c3ccc(Cl)cc3c2-c2cccc(Cl)c2)cc1	1
CCCc1cc(OC(F)(F)F)cc2c1OC(C(F)(F)F)C(C(=O)O)=C2	1
CCCCNc1nc(-c2ccc(S(C)(=O)=O)cc2)cc(C(F)(F)F)n1	1
O=C(O)C[C@H](NC(=O)[C@H](Cc1ccc(O)cc1)NC(=O)c1ccc(F)cc1)C(=O)O	0
NS(=O)(=O)c1ccc2[nH]cc(Cc3ccc(Cl)cc3)c2c1	0
Cc1ccc(NNC(=O)c2ccccc2)cc1	1
Cc1cc(C)cc(NS(=O)(=O)c2ccc(C(=O)O)cc2)c1	0
Oc1ccc(-c2nnc(CSc3nnc(-c4ccncc4)o3)o2)cc1	1
CS(=O)(=O)c1ccc(-c2nnnn2-c2ccc(Cl)cc2)cc1	0
Cc1ccc(C(C)C)c(O)c1/C=N/N=C1\NC(=O)C(CC(=O)O)S1	1
O=C(O)Cc1ccccc1Nc1c(F)cccc1C(F)(F)F	1
Fc1ccc(-c2nnc(Cn3c(CN4CCCCC4)nc4ccccc43)o2)cc1	1
COC1(c2cc(-c3ccc(S(C)(=O)=O)cc3)n(-c3ccccc3)n2)CCCO1	0
CCN(CC)C(=O)Cc1c(C)n(C(=O)c2ccc(Cl)cc2)c2ccc(OC)cc12	0
Cc1cc(C)cc(NS(=O)(=O)c2ccc(NS(C)(=O)=O)cc2)c1	0
COc1cc(OC)c(-c2ccnn2C)c(O)c1C(=O)c1ccccc1	0
C=C[C@@]1(C)CC=C2C(CCC3[C@](C)(C(=O)NN)CCC[C@@]23C)C1	0
COc1c(C(C)=O)c(C)cc2cccc(O)c12	0
Cc1ccc(NC(=O)c2cnc(Cl)c(Cl)c2)cc1	0
O=C(O)Cc1cccc(Oc2ccccc2)c1	0
CC(C(=O)[O-])c1ccc(CC2CCCC2=O)cc1-c1ccc(C(=O)[O-])cc1.[Na+].[Na+]	0
Cc1cc(Cl)cc2c1OC(C(F)(F)F)C(C(=O)O)=C2	1
COc1cc2oc(C)cc(=O)c2c(O)c1OCC=C(C)C	1
O=C1CSC(c2ccc(Cl)cc2)N1c1nnc(CNc2nnc3c4ccccc4nc-3s2)s1	0
O=C(O)c1ccccc1Nc1nc(Cl)nc(Nc2ccc(N3CCOCC3=O)cc2)n1	1
Cc1ncc(-c2ccc(C(C(=O)Nc3cccc(CCC(=O)O)c3C)C3CCC3)cc2)cc1Cl	1
CS(=O)(=O)c1ccc(-n2nncc2-c2ccc(Cl)cc2)cc1	1
CN1C(C(=O)Nc2ccccc2)=C(O)c2c(c3ccccc3n2C)S1(=O)=O	0
CS(=O)(=O)/C=C/c1ccc(C(=O)c2ccccc2)cc1	0
NS(=O)(=O)c1ccc(N2N=C(C(F)(F)F)CC2c2c[nH]c3ccc([N+](=O)[O-])cc23)cc1	0
O=C(NC1CCCCC1)c1cc(NCc2cc(O)ccc2O)ccc1O	1
Cc1c(CCC(=O)O)cccc1NC(=O)C(c1ccc(-c2cncc(C(F)(F)F)c2)cc1)C1CCCC1	1
CCOC(=O)Cn1nncc1COc1ccc2ccccc2c1-c1c(OCc2cnnn2CC(=O)OCC)ccc2ccccc12	0
CCOC(=O)c1csc(Cc2c(C)n(C(=O)c3ccc(Cl)cc3)c3ccc(OC)cc23)n1	0
CS(=O)(=O)c1ccc(-n2nc(C(F)(F)F)cc2OCc2cccc(F)c2)nc1	0
S=C(NC1CCCCC1)N1CCC(=C2c3ccc(Cl)cc3CCc3cccnc32)CC1	0
COc1ccc2c(c1)c1c(n2C(=O)c2ccc(Cl)cc2)CC(C)(C)CC1=O	1
CS(=O)(=O)c1ccc(-c2[nH]c(C(F)(F)F)nc2-c2cccc(F)c2)cc1	0
CS(=O)(=O)c1ccc(-c2cc3c(cc2C=C2CCCCCC2)OCO3)cc1	1
CCCCCCNC(=O)Oc1cccc(-c2ccc(C(C)C(=O)O)cc2C(F)(F)F)c1	1
Cc1c(CC(C)C(=O)O)cccc1NC(=O)C(c1ccc(-c2cncc(Cl)c2)cc1)C1CCCC1	1
O=C(N[C@H]1CCC[C@@H]1OCc1ccccc1)C1CCN(c2nc3cc(Cl)ccc3o2)CC1	1
CS(=O)(=O)c1ccc(-c2cc3c(cc2C(=O)c2cnccc2Br)OCO3)cc1	0
Cc1sc(/C=C2\CN(C)CC3C2=NN(c2ccccc2)C3c2cc(F)c(C)s2)cc1F	1
Clc1ccc(OCCOc2nc3ccccc3s2)c(Cl)c1	1
O=C(Nc1cccnn1)N1CCC(=Cc2cccc(Oc3ccc(C(F)(F)F)cn3)c2)CC1	0
CS(=O)(=O)c1ccc(-c2cc(CCO)nn2C2CCCCC2)cc1	0
CS(=O)(=O)c1ccc(-c2ccc(N)cc2-c2ccccc2)cc1	0
COc1cc(CO)ccc1O[C@@H]1O[C@H](CO)[C@@H](O)[C@H](O)[C@H]1O	0
CC(C)Cc1ccc(C(C)C(=O)N2CCN(C(=O)Nc3ccc(C(C)(C)C)cc3)CC2)cc1	0
Cc1coc(C)c1C(=O)/C=C/c1cc2ccccc2nc1Cl	0
CN(C)c1ccc(-c2cnnn2-c2ccc(S(C)(=O)=O)cc2)cc1	1
CS(=O)(=O)c1ccc(-c2cc(-c3ccc(Cl)cc3)n(-c3ccc(S(N)(=O)=O)cc3)n2)cc1	1
COc1cc(/C=C/C=C/C(=O)CCc2ccc(O)cc2)ccc1O	0
CCc1nc(-c2ccc(F)cc2)c(-c2ccc(S(C)(=O)=O)cc2)s1	1
N#Cc1ccc(-c2nc3ccccc3n2-c2ccc([N+](=O)[O-])cc2)cc1	0
O=C(CNc1ncnc2sc3c(c12)CCCC3)NN=Cc1cccs1	1
Cc1ccc(-c2nc(C(F)(F)F)cn2-c2ccc(S(C)(=O)=O)cc2)cc1C	1
CCSC[C@@H]1C[C@](O)(c2ccccc2)[C@@H](c2ccccc2)[C@H](c2ccc(Cl)cc2)O1	0
Cc1c(CC(C)C(=O)O)cccc1NC(=O)C(c1ccc(-c2cncc(C(F)(F)F)c2)cc1)C1CCCCC1	1
NS(=O)(=O)c1ccc(-c2cc(F)c(F)cc2-c2ccc3c(c2)OCCO3)cc1	1
O=C(c1sc(N(c2ccccc2)c2ccccc2)nc1-c1ccc([N+](=O)[O-])cc1)c1cccc2ccccc12	1
Cc1ccc(C2SCC(=O)N2c2nnc(CNc3nnc4c5ccccc5nc-4s3)s2)cc1	0
CC(C)(C)Oc1cc(-c2ccc(F)cc2)c(-c2ccc(S(C)(=O)=O)cc2)c(=O)o1	0
O=C1NC(=O)/C(=C/c2ccc(OCc3cn(-c4ccccc4)nn3)cc2)S1	1
CCOc1ccc(-c2cc(C(=O)NCCN3CCOCC3)nn2-c2ccc(S(N)(=O)=O)cc2)cc1	1
COc1ccc(-c2cc(-c3ccc(F)cc3)n(-c3ccc(S(N)(=O)=O)cc3)n2)cc1	1
Cc1ccc(-c2c(Cl)ncn2-c2ccc(S(C)(=O)=O)cc2)cc1	1
CS(=O)(=O)c1ccc(NC(=O)NNC(=S)Nc2cccc(Cl)c2Cl)cc1	0
Nc1cccc(C(=O)Nc2ccc(C(F)(F)F)cc2)c1	0
C[C@H](C(=O)O)c1ccc2c3cc(Cl)ccc3n(C(=O)c3ccc(Cl)cc3)c2c1	0
CS(=O)(=O)c1ccc(-n2cc(C(F)(F)F)nc2-c2cnc3ccccc3c2)cc1	1
NS(=O)(=O)c1ccc(-c2oc(=O)[nH]c2-c2ccccc2)cc1	0
CCC(CC(=O)O)c1cccc(NC(=O)C(c2ccc(-c3cncc(C)c3)cc2)C2CCCC2)c1C	1
COc1ccc2ccn(C)c2c1C(=O)OCC(F)(F)F	0
[2H]C([2H])([2H])c1c(Br)c2c(c(C([2H])([2H])[2H])c1Br)C=C(C(=O)O)C(C(F)(F)F)O2	1
COc1cc(OC)c(-c2ccnn2C)c(O)c1C(=O)c1cc(Cl)ccc1Cl	0
CS(=O)(=O)c1ccc(-c2ccccc2-c2ccc(F)c(Cl)c2)cc1	1
CS(=O)(=O)Nc1cc2c(cc1SC1CCCCC1)C(=O)CC2	1
COc1ccc(N(C)S(=O)(=O)c2ccc(N)cc2)cc1	0
COc1ccc(NC(=O)c2cccnc2O)cc1	0
CS(=O)(=O)c1ccc(C2=C(c3ccc4c(c3)OCO4)CC3(CC3)C2)cc1	1
COc1ccc2nc(O)c(/C=N/n3c(=S)[nH]nc(Cc4ccccc4)c3=O)cc2c1	1
CCOc1ccc(-c2cc(C(F)(F)F)nn2-c2ccc(S(N)(=O)=O)cc2)cc1	1
O=[N+]([O-])c1ccc(O)c2ncccc12	1
CSc1ccc(C(=O)C(Nc2ncccc2Cl)c2ccccc2)cc1	1
COc1ccc2c(c1)c(CCOC(=O)c1ccc(Cl)cc1)c(C)n2Cc1ccc(Br)cc1	1
Cc1nn(-c2ccccc2)c2c1c(=O)oc1ccc(Cl)cc12	0
CS(=O)(=O)Nc1cc2c(cc1Sc1ncc(Cl)cc1Cl)C(=O)CC2	1
CC(=O)[N-]S(=O)(=O)c1ccc(-n2nc(C(F)(F)F)cc2-c2ccc(F)cc2)c(F)c1.[Na+]	1
COc1ccc2c(c1)c(CC(=O)N[C@@H](C)CO)c(C)n2C(=O)c1ccc(Cl)cc1	1
CSc1nc2ccccc2n1-c1csc(NC/C(C)=N/N=c2\scc(-c3ccc(C)cc3)n2-c2ccccc2)n1	1
NS(=O)(=O)c1ccc(C2=C(c3ccc(F)cc3)c3ccccc3C2)cc1	1
COc1cc(OC)c(C(=O)/C=C/c2cccc(Cl)c2)c(O)c1CN1CCOCC1	0
N#Cc1c(N=Cc2ccc3ccccc3c2)c(C(=O)Nc2ccc(Cl)cc2)n2c1CCC2	1
CS(=O)(=O)c1ccc(-c2nn3c4c(cnc3c2-c2ccc(F)cc2)CCCC4)cc1	1
CS(=O)(=O)c1ccc(-c2ccccc2-c2ccc(Cl)cc2)cc1	1
OCc1cc(O)ccc1O[C@@H]1O[C@H](CO)[C@@H](O)[C@H](O)[C@H]1O	0
CSc1ccc(/C=C2\C=C(CC(=O)NS(=O)(=O)c3ccc(F)cc3)c3cc(F)ccc32)cc1	0
CC(C)(C)c1cc(/C=C\c2cccs2)cc2c1OCC2(C)C	1
O=C(O)C1=Cc2c(Cl)ccc(Cl)c2OC1C(F)(F)F	1
Oc1cc(O)c2c(c1)O[C@H](c1cc(O)c(O)c(O)c1)[C@@H](O)C2	0
Cc1ccc(-n2nc(C(=O)CCCO[N+](=O)[O-])cc2-c2ccc(S(C)(=O)=O)cc2)cc1	1
Cc1ccc(-c2cnnn2-c2ccc(S(C)(=O)=O)cc2)cc1	1
Cc1cc(-c2ccccc2)nn1S(=O)(=O)Oc1ccccc1C(F)(F)F	0
CS(=O)(=O)c1ccc(C(=O)OCCn2cc(-c3ccc(C(F)(F)F)cc3)nn2)cc1	1
CCC(C)[C@@H](CO)NC(=O)Cc1c(C)n(C(=O)c2ccc(Cl)cc2)c2ccc(OC)cc12	1
CN1C(O)=C(C(=O)Nc2nccs2)c2cc3ccccc3cc2S1(=O)=O	0
CSc1ccc(-c2ccccc2-c2nc3ccccc3o2)cc1	0
O=C(CNc1ncnc2sc3c(c12)CCCC3)NN=Cc1ccc(Br)cc1	1
COc1ccc2c(c1)c(CC(=O)OCC(=O)O)c(C)n2C(=O)c1ccc(Cl)cc1	1
Cc1ccc(-c2cc(F)c(F)cc2-c2ccc(S(N)(=O)=O)cc2)cn1	1
CCOC(=O)c1cnc2c(-c3ccc(F)cc3)c(-c3ccc(S(C)(=O)=O)cc3)nn2c1C	0
Nc1ccc(-c2cc(C(F)(F)F)nn2-c2ccc(S(N)(=O)=O)cc2)cc1	1
NS(=O)(=O)c1ccc(-n2nc(C(F)(F)F)cc2-c2ccc(Br)cc2)cc1	1
COc1cccc2c1C(=O)c1c(OC)cc(C)cc1C2=O	0
Cc1ccc(-c2cc(C)n(S(=O)(=O)Oc3ccccc3I)n2)cc1	0
CCOc1cncc(-c2ccc(C(C(=O)Nc3cccc(C(CC(=O)O)C4CC4)c3C)C3CCCC3)cc2)c1	1
CS(=O)(=O)c1ccc(-n2c(-c3ccc(F)cc3)cnc2CO)cc1	0
CS(=O)(=O)c1ccc(NC(=O)NNC(=S)NCc2ccccc2)cc1	0
CC(=O)O[C@@H]1[C@H]2C[C@@H]3N([C@@H]4C[C@]15c1ccccc1N[C@]35O4)[C@@H](C)C2CO	1
COc1cc2oc(C)cc(=O)c2c(OC(C)=O)c1OC	0
C/C=C/c1cc(OC)c2c(c1)[C@H](C)[C@@H](c1ccc(O)c(OC)c1)O2	0
COc1nn([C@H](C)c2ccc(CC(C)C)cc2)c(=O)o1	0
Oc1ccc(-c2cc(CC3CO3)ccc2O)cc1CC1CO1	0
Cc1ccc(-c2c(C#N)cnn2-c2ccc(S(N)(=O)=O)cc2)cc1	1
NS(=O)(=O)c1ccc(N2N=C(c3nn[nH]n3)CC2c2ccc(Cl)cc2)cc1	0
COc1c(-c2cc(-c3cccnc3)nn2-c2ccc(S(N)(=O)=O)cc2)c(O)cc2occc12	1
CS(=O)(=O)c1ccc(-c2occ(Cl)c(=O)c2-c2cccs2)cc1	0
CS(=O)(=O)Nc1ccc(-c2cc(C(F)F)nn2-c2ccccc2)cc1	0
CCc1ccc2c(CC(=O)O)c(C(=O)c3cc(C)ccn3)[nH]c2c1	1
O=C1C(Cl)C(c2ccc(O)cc2)N1c1nnc(CNc2nnc3c4ccccc4nc-3s2)s1	1
Fc1ccc(-c2ccccc2-c2nc3ccccc3o2)cc1	0
CCOC(=O)[C@H](OCc1cnnn1[C@@H](CO)C(=O)OC)[C@@H](OCc1cnnn1[C@@H](CO)C(=O)OC)C(=O)OCC	1
CC1(C)Sc2ccccc2C(O)=C1C(=O)Nc1cccc(Cl)c1	0
O=C(/C=C/c1cn(-c2ccccc2)nc1-c1cccnc1)NCc1cccnc1	0
Cc1ccc2c(n1)SCc1cnn(-c3ccc(S(N)(=O)=O)cc3)c1-2	0
CCC(Cc1ccc(C(C)C(=O)O)c(F)c1)C(C)=O	0
COc1ccc(-c2cc(C(F)F)nn2-c2ccc(S(N)(=O)=O)cc2)cc1Cl	1
CNC(=O)c1ccccc1Nc1c(Cl)ccc(C)c1Cl	0
CS(=O)(=O)c1ccc(-c2[nH]c(C(F)(F)F)nc2-c2ccccc2F)cc1	0
NS(=O)(=O)c1ccc(N2N=C(C(F)(F)F)CC2c2c[nH]c3ccc(Cl)cc23)cc1	0
CC1(C)OC(=O)C(Oc2ccc3[nH]ccc3c2)=C1c1ccc(S(C)(=O)=O)cc1	1
NS(=O)(=O)c1ccc(-n2nc(C(F)(F)F)c3c2-c2cc(F)c(F)cc2CS3)cc1	1
COc1cc(F)cc(-c2nc(C(F)(F)F)cn2-c2ccc(S(N)(=O)=O)cc2)c1	1
O=C(O)c1cc(-c2ccn(C(F)F)c(=O)c2)ccc1O	1
CC1N(C(=O)Nc2ccccn2)C(=O)c2ccccc2S1(=O)=O	0
COc1cc(-c2cc(C(=O)OCCOc3ccc4ccc(=O)oc4c3)nn2-c2ccc(S(N)(=O)=O)cc2)cc(OC)c1OC	1
CN1C(O)=C(C(=O)Nc2ccccc2Cl)c2cc(Cl)ccc2S1(=O)=O	1
CS(=O)(=O)c1ccc(-n2cc(/C=C3\NC(=S)N(c4ccccc4)C3=O)c(-c3ccccc3)n2)cc1	1
CS(=O)(=O)c1ccc(-c2cc3c(cc2CN2CCCCC2CO)OCO3)cc1	0
CC1=CC(C(C)C)NC(=S)N1	0
CCCNC(=O)c1cc(C(C)(C)C)c2c(c1)C(C)(C)CO2	1
CCS(=O)(=O)c1nc(-c2ccccc2)c(-c2ccc(S(C)(=O)=O)cc2)[nH]1	1
CS(=O)(=O)c1ccc(-c2conc2-c2ccccc2)cc1	1
Nc1ccc(Oc2ccc(OCCN3CCCC3)cc2)cc1	0
CC(=O)Nc1ccc(-n2c(-c3ccc(Br)cc3)nc3ccccc32)cc1	0
COc1ccc(-c2[nH]c(C(F)(F)F)nc2-c2ccc(S(C)(=O)=O)cc2)cc1	0
O=C1COCCN1c1ccc(Nc2nc(Cl)nc(Nc3ccc(Cl)cc3)n2)cc1	1
NS(=O)(=O)c1ccc(-n2nc(C(=O)OCCN3CCOCC3)cc2-c2ccc(Cl)cc2)cc1	1
COOC[C@@]1(C)CC[C@]2(C)CC[C@]3(C)[C@@H]4CCc5cc(O)c(O)cc5[C@]4(C)CC[C@@]3(C)C2C1	0
COc1ccc2c(c1)c(CC(=O)NOCc1ccccc1)c(C)n2C(=O)c1ccc(Cl)cc1	0
CC(C)(C)c1cc(C(=O)n2ccc3cc([N+](=O)[O-])ccc32)cc(C(C)(C)C)c1	0
O=C(O)c1ccc(O)c(O)c1	0
CSc1ccc(-n2c(-c3ccc(S(C)(=O)=O)cc3)cc(CC(=O)OCCCO)c2C)cc1	1
Nc1ccc(S(=O)(=O)Nc2cccc(Cl)c2)cc1	0
CCCCCCCOC(=O)Cc1c(C)n(C(=O)c2ccc(Cl)cc2)c2ccc(OC)cc12	1
FC(F)(F)c1ccccc1Oc1ccc(OCCN2CCCC2)cc1	0
COC(=O)[C@@H](N)Cc1cn(-c2nc(Cl)nc(N3CCCCC3)n2)c2ccccc12	1
NS(=O)(=O)c1ccc(-n2nc(C(F)F)cc2-c2ccc(C(=O)O)cc2)cc1	0
CCOC(=O)C(C)(C)C1=C/C(=C\c2cc(-c3ccc(C)cc3)on2)c2ccc(F)cc21	0
Cc1ccc(-c2nc(C(F)(F)F)cn2-c2ccc(S(N)(=O)=O)cc2)cc1Cl	1
O=C(O)C1=Cc2cc(Cl)c(Cl)cc2OC1C(F)(F)F	1
COc1ccc(-c2nnc(Nc3ccccc3)c3ccccc23)cc1	0
CCOC(=O)Nc1nc(C)c(/C(=N\O)c2ccc(S(C)(=O)=O)cc2)s1	0
COc1cc(-c2coc3cc(O)cc(O)c3c2=O)cc(O)c1OC	0
COc1ccc(/C=C/C(=O)NCCc2c[nH]c3ccc(O)cc23)cc1	0
COc1ccc(-c2cc(C)n(S(=O)(=O)Oc3ccccc3)n2)cc1	0
CS(=O)(=O)c1ccc(-n2cc(C(F)(F)F)nc2-c2ccccc2)cc1	1
CN1CC(O)(c2ccc(-c3ccccc3)cc2)SC2CCCCC21	1
NS(=O)(=O)c1ccc(-c2[nH]c3ccc(Br)cc3c2-c2ccccc2)cc1	1
CS(=O)(=O)c1ccc(-n2cnc(Cl)c2-c2cccc(Cl)c2Cl)cc1	1
COC(=O)[C@H](Cc1ccccc1)n1nncc1COc1ccc2ccccc2c1-c1c(OCc2cnnn2[C@@H](Cc2ccccc2)C(=O)OC)ccc2ccccc12	0
COc1ccc(C(=O)n2nc(C)c3nnc4cc(Cl)c(F)cc4c32)cc1	0
C#CCOc1ccc(/C=C2\SC(=S)NC2=O)cc1	1
CN1CC(O)(c2ccc3c(c2)Nc2ccccc2S3)OC2CCCCC21	0
Cc1ccc(C(=O)Nc2ccc(N)cc2)cc1	0
COc1cc(OC)c(C(=O)/C=C/c2ccccc2Br)c(O)c1CN1CCCC1	0
C[S+]([O-])c1ccc(/C=C2\C=C(CC(=O)O)c3cc(F)ccc32)cc1	0
CC(C)(C)c1cc(-c2nnc(SCCN)s2)cc(C(C)(C)C)c1O	0
CS(=O)(=O)c1ccc(-c2nc(NCc3cc4ccccc4s3)cc(C(F)(F)F)n2)cc1	1
COC1(c2cc(-c3ccc(S(C)(=O)=O)cc3)n(-c3ccc(F)cc3)n2)CCCO1	0
CS(=O)(=O)c1ccc(-n2cnc(Cl)c2-c2ccc(OCC(CO[N+](=O)[O-])O[N+](=O)[O-])c(F)c2)cc1	0
COc1ccc(C2=C(c3ccc(S(C)(=O)=O)cc3)CC3(CC3)C2)cc1	1
CS(=O)(=O)Nc1ccc(-c2cc(C(F)(F)F)nn2-c2ccccc2)cc1	1
COc1ccccc1C1=Cc2ccccc2C1	0
NS(=O)(=O)c1ccc(-c2ccccc2-c2ccc(F)c(Cl)c2)cc1	1
COc1cccc(-c2c(-c3ccc(S(C)(=O)=O)cc3)sc3ncnn23)c1	0
CN1C(C(=O)Nc2nccs2)=C(O)c2c(c3ccccc3n2C)S1(=O)=O	0
CC(=O)Nc1ccc(-c2cc(C(F)(F)F)nn2-c2ccc(S(N)(=O)=O)cc2CO)cc1	0
Cc1cc(C)c2c(c1)C=C(C(=O)O)C(C(F)(F)F)O2	1
CC[C@H](CO)NC(=O)Cc1c(C)n(C(=O)c2ccc(Cl)cc2)c2ccc(OC)cc12	1
Cc1ccsc1-c1nc(C(F)(F)F)cn1-c1ccc(S(C)(=O)=O)cc1	0
CC(=O)Nc1ccc(-n2c(-c3ccc(Cl)cc3)nc3ccccc32)cc1	0
CS(=O)(=O)c1ccc(-c2nn3c4c(cnc3c2-c2ccc(F)cc2)CCC4)cc1	1
COC(=O)c1cc(-c2ccc(S(N)(=O)=O)cc2)c(-c2ccc(F)cc2)s1	1
[2H]C([2H])([2H])c1cc(Br)cc2c1OC(C(F)(F)F)C(C(=O)O)=C2	1
Cc1cc(=O)c(Oc2ccc(Br)cc2)c(-c2ccc(S(C)(=O)=O)cc2)o1	1
Cc1ccc(-c2nc3sc(C(F)(F)F)nn3c2-c2ccccc2)cc1	0
Cc1ccc(Cl)c(Nc2ccccc2C(=O)NCCOc2ccccc2)c1Cl	0
CS(=O)(=O)c1ccc(-c2cc(Cl)cnc2-c2ccc(C3CC3)nc2)cc1	1
CC1(C)OC(=O)C(Oc2ccc(F)c(F)c2)=C1c1ccc(S(C)(=O)=O)cc1	1
O=C(Nc1ccc(Cl)c(Cl)c1)c1cc(Cl)cc(Cl)c1O	1
COC(=O)c1ccc(C2Nc3ccccc3C(=O)N2c2ccc(C)c(C)c2)cc1	0
CCOC(=O)c1c(-c2ccccc2)oc2ccc(Oc3ccccc3C)cc12	0
Cc1cc(=O)c(Oc2ccc(Cl)cc2F)c(-c2ccc([S+](C)[O-])cc2)o1	1
CC/C=C\C/C=C\C/C=C\C/C=C\CCSCC(=O)O	0
Cc1ccc(-c2cc(C(=O)NCCCCCCC(=O)NO)nn2-c2ccc(S(N)(=O)=O)cc2)cc1	1
O=C(Nc1nc(-c2ccccc2)c(C(=O)C(=O)c2sc(NC(=O)c3ccccc3)nc2-c2ccccc2)s1)c1ccccc1	0
COC1(C)CC(c2ccccc2)c2c(c3ccccc3oc2=O)O1	0
Cc1ccc(-c2ccc(S(C)(=O)=O)cc2)n1-c1ccc(F)c(F)c1	1
[2H]C([2H])([2H])C([2H])([2H])c1cc(OC(F)(F)F)cc2c1OC(C(F)(F)F)C(C(=O)O)=C2	1
CC(=O)OCc1onc(-c2ccc(Cl)o2)c1-c1ccccc1	0
CSc1ccc(C2=C(c3ccc(S(C)(=O)=O)cc3)CCC2)cc1	1
CCOc1ccc(-c2cc(C(=O)NCCCN3CCOCC3)nn2-c2ccc(S(N)(=O)=O)cc2)cc1	1
COc1c(F)cc(C2CC(C(C)(C)C)=NN2c2ccc(C(=O)N3CCN(C)CC3)cc2)cc1F	0
CCCCC1C(=O)N(c2ccccc2)N(c2ccccc2)C1=O	0
Cc1ccccc1Cn1ncc(-c2ccc(S(C)(=O)=O)cc2)c(-c2ccccc2)c1=O	1
Cc1ccc2c(c1)C1=C(c3ccc(S(C)(=O)=O)cc3)C(=O)OC1CC2	1
CS(=O)(=O)c1ccc(C(=O)/C(=C\c2cccs2)c2ccccc2)cc1	0
CC(C)(C)OC1Oc2ccccc2-c2nc(NN)ncc21	1
O=C(O)CC1=C/C(=C\c2ccc(Br)cc2)c2ccc(F)cc21	0
COc1ccc(-c2nn(-c3ccc(S(C)(=O)=O)cc3)cc2/C=C2\SC(=O)NC2=O)cc1	1
CC(C)c1cc(NCc2cccs2)nc(-c2ccc(S(C)(=O)=O)cc2)n1	1
NS(=O)(=O)c1ccc(-c2[nH]c3ccccc3c2-c2ccccc2)cc1	1
CS(=O)(=O)c1ccc(-c2cc3c(cc2-c2cc(F)cc(F)c2)OCO3)cc1	0
Cc1ccc(Cl)c(Nc2ccccc2C(=O)NCCO)c1Cl	1
NS(=O)(=O)c1ccc(-c2conc2-c2ccc(F)cc2)cc1	1
COc1c2c(cc3c1-c1c(cc4c(c1OC)OCO4)C[C@H](C)[C@H](C)C3)OCO2	0
CS(=O)(=O)Nn1c(Sc2cc([N+](=O)[O-])cc([N+](=O)[O-])c2)nc2sc(-c3ccccc3)cc2c1=O	1
Cc1cccc(NC(=O)N2C(=O)c3ccccc3S(=O)(=O)C2C)n1	0
CCOC(=O)CC1=C/C(=C\c2ccc(-c3ccccc3)cc2)c2ccc(F)cc21	0
COCOc1c(C(C)=O)c(C)cc2cccc(O)c12	0
CC(C)CCc1cc2c(cc1Cl)C=C(C(=O)O)[C@H](C(F)(F)F)O2	1
Cc1ccnc(-c2nc(C(F)(F)F)cn2-c2ccc(S(N)(=O)=O)cc2)c1	1
CC(C)S(=O)(=O)c1c(O)n(Cc2ccc(F)cc2)c(=O)c2ccccc12	0
COC1(C)CC(c2ccc(C(F)(F)F)cc2)c2c(c3ccccc3oc2=O)O1	0
CCOC(=O)CC(=O)Nc1[nH]nc(N)c1/N=N/c1ccc(O)cc1	0
NS(=O)(=O)c1ccc(N2N=C(C(F)(F)F)CC2c2ccc3c(c2)OCCO3)cc1	1
O=C(O)CC1=C/C(=C\c2cccc(-c3ccc4c(c3)OCO4)n2)c2ccc(F)cc21	0
CS(=O)(=O)c1ccc(C2Oc3ccccc3-n3cccc32)cc1	0
CS(=O)(=O)c1ccc2c(c1)c(Cc1ccc(Cl)cc1)cn2C=CCC(F)(F)F	0
C=C(C)[C@@H]1CC[C@]2(C)CC[C@]3(C)[C@H](CC[C@@H]4[C@@](C)(CCCN5CCOCC5)[C@H](C(=C)C)CC[C@]43C)[C@@H]12	0
COc1cc(NC(C)=O)ccc1O	0
CS(=O)(=O)c1ccc(-c2[nH]c3ccc(Br)cc3c2-c2ccccc2)cc1	1
CC(=O)Oc1ccccc1C(=O)Oc1ccc(CCO)cc1	1
COc1cc(-c2cc(C(=O)N/N=C/c3c(Cl)c4ccccc4oc3=O)nn2-c2ccc(S(N)(=O)=O)cc2)cc(OC)c1OC	0
CCOC(=O)CC1=C/C(=C\c2ccc(C(=O)OCC)cc2)c2ccc(F)cc21	0
CCOc1ccc(-c2c(Cl)ncn2-c2ccc(S(C)(=O)=O)cc2)cc1F	1
O=[N+]([O-])c1ccc(/C=C/c2ccccc2)cc1	0
Cc1ncc(-c2ccc([C@H](C(=O)Nc3cccc(CCC(=O)O)c3C)C3CCCC3)cc2)cc1C(F)(F)F	1
Cc1nnc(NC(=O)C2=C(O)c3ccccc3S(=O)(=O)N2C)s1	0
COc1cc2c(CC(=O)NCCCO[N+](=O)[O-])c(C)n(C(=O)c3ccc(Cl)cc3)c2cc1Cl	1
CCCCOc1cc(C(F)(F)F)nn1-c1ccc(S(C)(=O)=O)cn1	0
Cc1ccc(-c2cc(CO[N+](=O)[O-])nn2-c2ccc(S(N)(=O)=O)cc2)cc1	1
CC1=C(c2ccc(C(=O)NNC(=S)Nc3ccccc3)cn2)SC2Nc3ccccc3N12	1
C=CCC1=C[C@@]2(OC)C(=CC1=O)O[C@H](c1cc(OC)c(OC)c(OC)c1)[C@H]2C	0
CNc1nnc(Cn2nc(Cc3ccccc3)c3onc(C)c3c2=O)s1	0
CSc1ccc(-n2nc(C(F)(F)F)cc2-c2ccc(C)cc2)cc1	1
CS(=O)(=O)c1ccc(-n2cc(C(F)(F)F)nc2-c2ccccc2Cl)cc1	1
CC1NC(=O)c2ccccc2S1(=O)=O	0
COc1ccc(-n2nnc(-c3ccccc3)c2C)cc1	0
CC(C)[C@H](Nc1ncnc2[nH]ccc12)c1ccc2c(c1)S(=O)(=O)CCC2	0
COc1ccc(-c2ssc(=O)c2-c2ccc(OC)cc2)cc1	1
CS(=O)(=O)c1ccc(-c2[nH]c(C(=O)C(F)(F)F)cc2-c2ccc(F)cc2)cc1	0
CS(=O)(=O)c1ccc(-c2nn3c4c(cnc3c2-c2ccc(F)cc2)C(=O)CCC4)cc1	0
CC(C)Oc1cc(-c2ccc(F)cc2)c(-c2ccc(S(C)(=O)=O)cc2)c(=O)o1	0
C=C[C@@]1(C)CC=C2C(CCC3[C@](C)(C(=O)NC)CCC[C@@]23C)C1	0
Cc1cc(OC(F)(F)F)cc2c1O[C@@H](C(F)(F)F)C(C(=O)O)=C2	0
COc1cc(/C=C/C(=O)[N-]S(=O)(=O)c2ccc(-n3nc(C(F)(F)F)cc3-c3ccc(C)cc3)cc2)ccc1[O-].[Na+].[Na+]	1
COc1c(F)cc(-c2nc(C(F)(F)F)cn2-c2ccc(S(N)(=O)=O)cc2)cc1F	1
Cc1ccc(Sc2ccccc2N2CCNCC2)c(C)c1	1
NC(=O)Cc1ccc(OC(=O)c2c(-c3ccccc3)sc3c2CCCC3)cc1	0
COc1ccc(C2=C(c3ccc(S(C)(=O)=O)cc3)CN(c3ccc(F)cc3)C2=O)cc1	1
Cn1cc(-c2nc(C(F)(F)F)cn2-c2ccc(S(C)(=O)=O)cc2)c2ccccc21	0
COc1nn([C@@H](C)c2ccc(CC(C)C)cc2)c(=O)o1	0
COc1ccc(C2=CC3(C=C2c2ccc(S(C)(=O)=O)cc2)CC3)cc1Cl	1
C/C=C1/CN2[C@@H]3C[C@@]45c6ccccc6N[C@]4(O3)[C@]2(OC)C[C@@H]1[C@@]5(C=O)OC(C)=O	1
COc1ccc2c(cc3c4c(cc5c(c42)OCO5)CCN3C)c1O	1
CS(=O)(=O)Nc1cc2c(cc1Sc1cccnc1)C(=O)CC2	0
COc1ccc(-c2c(Cl)ncn2-c2ccc(S(C)(=O)=O)cc2)cc1Cl	1
CC1(C)CC(c2ccc(Cl)cc2)=C(c2ccc(S(C)(=O)=O)cc2)C1	1
Cc1c(-c2ccccc2)nnn1-c1ccc([N+](=O)[O-])cc1	0
C=C[C@@]1(C)CC=C2C(CCC3[C@@]2(C)CCC[C@@]3(C)/C=C/C=C/C(=O)O)C1	0
CC(=O)Oc1cccc(/C=C/c2ccc([N+](=O)[O-])cc2[N+](=O)[O-])c1	0
COc1cc(NC(=O)c2c(-c3c(Cl)cccc3Cl)noc2C)cc(OC)c1	1
CS(=O)(=O)Nn1c(Sc2ccc(F)cc2F)nc2sc(-c3ccccc3)cc2c1=O	0
COc1ccc2c(c1)c(CC(=O)Nc1ccc(F)cc1)c(C)n2C(=O)c1ccc(Cl)cc1	1
CC(=O)OCC[C@@H]1[C@@]2(C)CCC[C@@](C)(CO)[C@@H]2CC[C@@]1(C)O	0
COC(=O)CC1N(C(=O)Nc2ccccc2)C(=O)c2ccccc2S1(=O)=O	0
Cc1cc2c(c(C)c1Cl)C=C(C(=O)O)[C@@H](C(F)(F)F)O2	1
Nc1c(C(=O)N/N=C/c2ccc(Cl)cc2)sc2nc(-c3ccc(Cl)cc3)cc(-c3cccs3)c12	1
Cc1ccc(-c2ccc(C(C(=O)Nc3cccc(CCC(=O)O)c3C)C3CCCC3)cc2)cn1	1
COc1ccc2c(c1)c(CC(=O)OCCS(=O)(=O)NO)c(C)n2C(=O)c1ccc(Cl)cc1	1
CS(=O)(=O)Nc1ccc(-c2cc(C(F)F)nn2-c2ccc(Cl)c(Cl)c2)cc1	1
CS(=O)(=O)c1ccc(-c2[nH]c(Br)cc2-c2ccc(F)cc2)cc1	0
NS(=O)(=O)c1ccc(-n2nc(C(=O)N3CCSCC3)cc2-c2ccccc2)cc1	1
NS(=O)(=O)c1ccc(C2=C(c3ccc(Cl)cc3)C(=O)NC2=O)cc1	0
CS(=O)(=O)c1ccc(-c2[nH]c(C(F)(F)F)nc2-c2ccc(Cl)cc2)cc1	0
CC1=NN(c2ccc(S(N)(=O)=O)cc2)C(=O)/C1=C\c1cccc(OCc2ccccc2)c1	1
CS(=O)(=O)c1ccc(C2=CC3(C=C2c2ccc(F)cc2)CC3)cc1	1
CS(=O)(=O)c1ccc(-c2cc(C(F)(F)F)nc(NCc3ccc([18F])cc3)n2)cc1	1
Cc1cc(C)n2nc(-c3ccc(S(C)(=O)=O)cc3)c(-c3ccc(F)cc3)c2n1	1
CC(C)(C(=O)O)c1cccc(Oc2ccccc2)c1	0
COc1c(-c2cc(-c3cccnc3)nn2-c2ccc(S(N)(=O)=O)cc2)c(O)c(OC)c2occc12	1
Cc1ccc(N2C(=O)CSC2c2ccc(S(C)(=O)=O)cc2)cc1	1
O=c1c2ccccc2[se]n1-c1ccccc1	1
NS(=O)(=O)c1ccc(-n2nc(C(=O)OCCOc3cc(=O)oc4ccccc34)cc2-c2ccc([N+](=O)[O-])cc2)cc1	1
CS(=O)(=O)c1ccc(-c2cc(CO)nn2C2CCS(=O)(=O)CC2)cc1	0
COc1ccc(-c2cc(C(F)(F)F)nn2-c2ccc3c(c2)COS3(=O)=O)cc1	0
C#CCOc1ccc(/C=C2\C=C(CC(=O)O)c3cc(F)ccc32)cc1OCC	0
COc1ccc(-n2c(-c3ccc4c(c3)oc(=O)n4C)coc2=O)cc1	0
COc1ccc(-c2cc(=O)c3ccccc3o2)cc1	0
C#Cc1ccc(/C=C2\C=C(CC(=O)O)c3cc(F)ccc32)cc1	0
O=C(/C=C/c1c(C(F)(F)F)nn(-c2ccccc2)c1-c1ccc(Cl)cc1)c1ccc(Cl)cc1	0
COC(=O)CC1N(C(=O)Nc2cccc(C)n2)C(=O)c2ccccc2S1(=O)=O	0
Cc1nc(NC(=O)C2=C(O)c3ccccc3S(=O)(=O)N2C)sc1C	1
CCNC(=S)NNC(=O)Nc1ccc(S(C)(=O)=O)cc1	0
Cc1cccc(-c2c(-c3ccc(S(C)(=O)=O)cc3)sc3nc(C(F)(F)F)nn23)c1	0
C(=N/c1nnc(CNc2nnc3c4ccccc4nc-3s2)s1)\c1ccccc1	0
N#Cc1cnn(-c2ccc(S(N)(=O)=O)cc2)c1NC(=O)CN1CCOCC1	1
Cc1nc(C)n2nc(-c3ccc(S(C)(=O)=O)cc3)c(-c3ccc(F)cc3)c2n1	0
O=C(O)CC1=C/C(=C\c2ccc(-c3ccc(C(F)(F)F)cc3)cc2)c2ccc(F)cc21	0
COc1ccc(-c2cc(F)c(F)cc2-c2ccc(S(C)(=O)=O)cc2)cc1C	1
COc1ccc2oc(=O)cc(CSc3nnc(CSc4nc5cc(Cl)ccc5o4)o3)c2c1	0
O=C(OC[C@@]1(O)CO[C@@H](O[C@H]2[C@H](Oc3ccc(O)c(O)c3)O[C@H](CO)[C@@H](O)[C@@H]2O)[C@@H]1O)c1ccc(O)c(O)c1	0
C/C(=N\NC(N)=O)c1nnn(-c2ccc(Cl)cc2)c1C	0
Cc1c(-c2ccccc2)nnn1-c1ccc(Cl)cc1	0
O=C(O)[C@H]1C[C@](O)(c2ccc(F)cc2)[C@@H](c2ccc(F)cc2)O1	1
Cc1cn2c(-c3ccccc3)c(-c3ccc(S(C)(=O)=O)cc3)nc2s1	1
Cc1ccc(-n2cc(COc3ccc(/C=C4\SC(=O)NC4=O)cc3)nn2)cc1	1
N#Cc1cnn(-c2ccc(S(N)(=O)=O)cc2)c1NC(=O)CCCl	1
C/C=C/c1cc(OC)c2c(c1)[C@@H](C)[C@H](c1ccc(O)c(OC)c1)O2	0
COc1cc(F)cc(-c2nc(C(F)(F)F)cn2-c2ccc(S(C)(=O)=O)cc2)c1	1
Clc1ccccc1C(c1ccccc1)(c1ccccc1)n1ccnc1	0
Cc1ccnc(NC(=O)Cn2c(=O)sc3cc(C(=O)c4ccccc4)ccc32)c1	0
Cc1ccc(-c2c(-c3ccc(S(N)(=O)=O)cc3)nn3c(C)c(C)cnc23)cc1	1
COc1ccc2c(c1)c(CC(=O)Nc1cncc(Cl)c1)c(C)n2C(=O)c1ccc(Cl)cc1	1
CSc1nc2ccccc2n1-c1csc(NC(=O)c2ccc(C)cc2)n1	1
COc1ccc(NC(=O)c2ccc(Cl)cc2)cc1	0
CCCCCCNC(=O)Oc1cccc(-c2ccc(C(C)C(=O)O)cc2Cl)c1	1
COc1ccc(/C=N/Nc2nc(-c3ccc(S(C)(=O)=O)cc3)cs2)c(OC)c1	0
NS(=O)(=O)c1ccc(C(Nc2nccs2)C(=O)c2ccc(F)cc2)cc1	1
CC/C=C\CCCCCCCCCCCCCCC(=O)O	1
Cc1ccc(Cl)c(Nc2ccccc2C(=O)NCC(=O)O)c1Cl	1
COc1ccc(NC(=O)c2cnc(O)c(Cl)c2)cc1	0
CS(=O)(=O)c1ccc(-c2cc(C(=O)CCCO[N+](=O)[O-])nn2-c2ccccc2)cc1	0
Cc1ccc(/C=N/c2nnc(CNc3nnc4c5ccccc5nc-4s3)s2)cc1	0
COc1ccc(C2=C(c3ccc(S(N)(=O)=O)cc3)CCC2)cc1	1
Oc1ccc(/C=C/c2cc[n+](Cc3ccccc3Cl)cc2)cc1.[Cl-]	0
O=C(Nc1cccc(Cl)c1)C1=C(O)c2ccccc2SC1	0
Cc1nn(-c2ccccc2)c(N2CCCCC2)c1/C=N/Nc1nc2ccccc2nc1O	0
CS(=O)(=O)c1ccc(-c2cc(C(F)(F)F)nc(NCC3CCOCC3)n2)cc1	1
CC(C(=O)[O-])c1ccc(CC2CCCC2=O)cc1-c1ccccc1.[Na+]	0
CCCCC(=C(c1ccccc1)c1ccccc1)c1ccc([S+](C)([O-])=NC#N)cc1	0
N#Cc1ccc(-c2cs/c(=N\C(=O)c3cccs3)n2-c2ccccc2)cc1	1
CS(=O)(=O)c1ccc(-c2cn3c(c2-c2ccc(Cl)cc2)CCC3)cc1	1
COc1cc(OC)c(C(=O)/C=C/c2cccc(F)c2)c(O)c1CN1CCN(C)CC1	0
COc1cc(O)c2c(c1)CCc1cc(O)ccc1-2	0
O=C1NC(=O)C(=Cc2cn(C[C@H](O)COc3cc(O)c4c(=O)cc(-c5ccccc5)oc4c3)c3ccccc23)C(=O)N1	1
Cc1ccc(-n2c(-c3ccc(S(C)(=O)=O)cc3)coc2=O)cc1	1
Cc1cc(-c2ccccn2)nn1S(=O)(=O)Oc1ccc(Cl)cc1	1
COC(=O)c1cc(-c2ccc(I)cc2)n(-c2ccc(S(N)(=O)=O)cc2)n1	0
CCOC(=O)/C(=C/c1ccc(C(C)C)cc1)CSc1nc2ccccc2o1	1
COc1ccc2cc(C(C)C(=O)O/N=C(\N)c3ccc(-c4ccccc4)c(-c4ccccc4)c3)ccc2c1	1
CC1(C)CC[C@]2(C(=O)O)CC[C@]3(C)C(=CC[C@@H]4[C@@]5(C)CC[C@H](O)C(C)(C)[C@@H]5CC[C@]43C)[C@@H]2C1	0
O=c1cc(-c2ccc(O)cc2)oc2cc(O)cc(O)c12	0
COc1cc(OC)c(C(=O)/C=C/c2cccc(Br)c2)c(O)c1CN1CCCC1	0
CC(C)(C)OC(=O)N1CCC[C@H]1C(=O)N[C@@H](Cc1ccccc1)C(=O)O	1
CO/C(O)=C1\C(=O)N(Cc2ccccc2)C(=O)c2ccc(Cl)cc21	1
Cc1cc(-c2ccccc2)nn1S(=O)(=O)Oc1ccccc1F	0
O=C1N/C(=N/c2nsc3ccccc23)S/C1=C\c1ccc([N+](=O)[O-])cc1	0
COc1ccccc1/C=C/C1=NN(c2ccc(F)cc2)C(=O)CC1	1
Cc1ccc(/C(=C/c2ccc(S(C)(=O)=O)cc2)c2ccccc2)cc1	1
CC(C)c1nc2sc(-c3ccc(S(C)(=O)=O)cc3)c(-c3ccccc3)n2n1	1
CCOC(=O)Cc1cc(-c2ccc(C(F)(F)F)cc2)n(-c2ccc(S(C)(=O)=O)cc2)c1C	0
CS(=O)(=O)c1ccc(-c2cc3c(cc2C(=O)c2cccc(Cl)c2)OCO3)cc1	1
CC(=O)c1c(C)n(-c2cccc(C(F)(F)F)c2)c2ccc(O)cc12	0
Cc1ccc2c(c1)C(O)=C(C(=O)Nc1ccccn1)N(C)S2(=O)=O	0
CCOC(=O)c1cn(-c2ccc(S(C)(=O)=O)cc2)c(-c2ccc(Cl)cc2)n1	0
CC1(C)OC(=O)C(Oc2cnccn2)=C1c1ccc(S(C)(=O)=O)cc1	1
CCCCn1c(C)c2c(c1C)C(=O)N(CN1CCN(c3ccccc3)CC1)C2=O	0
Cc1c(CC(=O)NCCO[N+](=O)[O-])cc(-c2ccc(S(C)(=O)=O)cc2)n1-c1ccc(F)cc1	1
C[C@]1(N2C(=O)c3ccccc3C2=O)CCC(=O)NC1=O	0
COc1ccccc1-c1cc(C(F)(F)F)nn1-c1ccc(S(N)(=O)=O)cc1	1
COc1cc(OC)c(-c2ccnn2C)c(O)c1C(=O)c1ccc(F)cc1F	0
Cc1cnc2c(-c3ccc(F)c(F)c3)c(-c3ccc(S(C)(=O)=O)cc3)nn2c1C	1
CS(=O)(=O)c1ccc(-c2oc3ccccc3c(=S)c2-c2ccc(Cl)c(Cl)c2)cc1	0
CS(=O)(=O)c1ccc2c(c1)c1c(n2Cc2ccc(Cl)cc2)CCCC1=O	1
Cc1c(CC(=O)OCCCCO[N+](=O)[O-])cc(-c2ccc(S(C)(=O)=O)cc2)n1-c1ccc(F)cc1	0
CCCN1C(=O)/C(=C2\C=CC(OC)=CC2)S/C1=N\c1ccccc1	0
CSc1nc2ccccc2n1-c1csc(NC/C(C)=N/NC(=S)Nc2ccccc2)n1	1
