# Supplementary material for: Machine Learning-Aided Drug Repurposing for Screening COX-2 Inhibitors from Traditional Chinese Medicines
Source: Pharmaceuticals (Basel). 2026 May 31;19(6):878. doi: 10.3390/ph19060878 (PMC13306183; doi:10.3390/ph19060878)
Supplement: Supplementary file 1 [file pharmaceuticals-19-00878-s001.zip › Supplement S4 train.csv]

Smiles	Activity
COc1cc(/C=C/C(=O)NCCc2c[nH]c3ccc(O)cc23)ccc1O	0
C=CCNC(=S)N/N=C/c1ccc(OC)c(OCc2ccccc2F)c1	0
O=C(COc1cc(O)c2c(=O)cc(-c3ccccc3)oc2c1)OCc1cc(-c2cccc(Cl)c2)n(-c2ccc(Cl)cc2)n1	1
COc1cc(Cl)c2c(c1)C=C(C(=O)O)C(C(F)(F)F)O2	1
COc1ccc(-c2c(-c3ccc(S(N)(=O)=O)cc3)[nH]c3ccccc23)cc1	1
O=C1c2ccccc2C2C3CC=CC3c3c(ccc4ccccc34)N12	0
CC1(C)C(c2ccc(S(C)(=O)=O)cc2)=C(c2ccccc2)/C1=N/O	1
CC1=CC(c2ccc(Cl)cc2)NC(=S)N1	0
c1ccc(Oc2ccc(Nc3nc(-c4ccccc4)cs3)cc2)cc1	0
CS(=O)(=O)c1ccc(C2=C3c4ccccc4CCC3OC2=O)cc1	1
Cc1ccc(C2=C(c3ccc(S(C)(=O)=O)cc3)CC3(CC3)C2)cc1	1
O=C(O)Cc1sc(C(c2ccccc2)c2ccccc2)nc1-c1ccc(Cl)cc1	0
COC(=O)[C@@]1(C)CC[C@]2(C(=O)NCc3ccc(OC)c(OC)c3)CC[C@]3(C)C(=CC[C@@H]4[C@@]5(C)C[C@H](O)[C@H](O[C@@H]6OC[C@@H](O[C@@H]7O[C@H](CO)[C@@H](O)[C@H](O)[C@H]7O)[C@H](O)[C@H]6O)[C@@](C)(CO)[C@@H]5CC[C@]43C)[C@@H]2C1	0
COc1ccc2ccc(F)c(CC(=O)N/N=C/c3ccc(C(F)(F)F)cc3)c2n1	1
FC(F)(F)C1=NN=C(c2ccc(Cl)cc2)/C1=N/Nc1ccccc1Cl	0
CS(=O)(=O)c1ccc(-c2cc3c(cc2C=C2CCCCC2)OCO3)cc1	1
Cc1cccc(-n2nc(C(=O)OCc3c(-c4ccccc4)no[n+]3[O-])nc2CCl)c1	0
FC(F)(F)c1[nH]nc(-c2ccc(Cl)cc2)c1Cc1ccccc1	0
N#Cc1ccc(-c2nc(N3CCOCC3)sc2C(=O)c2cccs2)cc1	1
Cc1c(Cc2nc(-c3ccc(Br)cc3)cs2)c2cc(Br)ccc2n1C(=O)c1ccc(Br)cc1	0
Cc1cc[s+](-c2c(C3CCC(S(C)(=O)=O)CC3)occ(Cl)c2=O)c1	0
O=C(Nc1ccc(Br)cc1)c1cnc(O)c(Cl)c1	0
Cc1ccc2c(c1)S(=O)(=O)N(C)C(C(=O)Nc1ccccn1)=C2O	0
O=C(O)c1ccc(CCCc2c(CCNS(=O)(=O)c3c(F)cccc3C(F)(F)F)n(C(c3ccccc3)c3ccccc3)c3ccc(Cl)cc23)cc1	0
COc1ccc(-n2nnc(-c3ccc(Cl)o3)c2C)cc1	0
Cc1cc(=O)c(Oc2ccccc2C)c(-c2ccc(S(C)(=O)=O)cc2)o1	1
CS(=O)(=O)c1ccc(-c2cnc(Cc3ccccc3)[n+]([O-])c2-c2ccc(F)cc2)cc1	1
COc1ccc2c(c1)c(Cc1nc(-c3ccc(C(=O)O)cc3)cs1)c(C)n2C(=O)c1ccc(Cl)cc1	1
COc1ccc2c(c1)c(CC(=O)Nc1ccc(Cl)cc1)c(C)n2C(=O)c1ccc(Cl)cc1	1
CS(=O)(=O)c1ccc(-c2cc(C(F)(F)F)nc(NCc3ccccc3)n2)cc1	1
O=C(O)c1ccc(S(=O)(=O)N(Cc2ccccc2)Cc2ccc(Oc3ccccc3)cc2)cc1	0
COc1cc(/C=C/C(=O)NCCc2c[nH]c3ccc(O)cc23)cc(OC)c1O	0
CC1=NN(c2cccc(Cl)c2)C(=O)/C1=C\c1cn(CCCOc2cc(O)c3c(=O)cc(-c4ccccc4)oc3c2)c2ccccc12	1
CC(C)(C)c1ccc(S2=NS(=O)(=O)c3cc([N+](=O)[O-])ccc32)cc1	1
COc1ccc2c(c1)c(CC(=O)N[C@@H](CO)CC(C)C)c(C)n2C(=O)c1ccc(Cl)cc1	1
N#Cc1ccc(-c2nc(N(c3ccccc3)c3ccccc3)sc2C(=O)c2cccs2)cc1	1
NS(=O)(=O)c1ccc(-n2nc(C(F)(F)F)cc2-c2ccc(Cl)c(Cl)c2)cc1	1
COC1(c2cc(F)cc(OCc3cc(-c4ccccc4)n(-c4ccc(C)cc4)n3)c2)CCOCC1	1
COc1ccc(-c2cc(C(F)(F)F)nn2-c2ccc3c(c2)CNS3(=O)=O)cc1	0
CS(=O)(=O)c1ccc2[nH]cc(Cc3ccc(Br)cc3)c2c1	0
Cc1c(CCOCCCO[N+](=O)[O-])cc(-c2ccc(S(C)(=O)=O)cc2)n1-c1cccc(F)c1	1
Cc1c(CCOCCO[N+](=O)[O-])cc(-c2ccc(S(C)(=O)=O)cc2)n1-c1cccc(F)c1	1
CS(=O)(=O)c1ccc(-c2cc(C(F)(F)F)cnc2N2CCCC(CO)C2)cc1	1
CCc1ccc(S2=NS(=O)(=O)c3cc(S(C)(=O)=O)ccc32)cc1	0
COc1ccc(-n2nc(COc3cc(F)cc(C4(OC)CCOCC4)c3)cc2-c2ccccc2)cc1	1
Cc1nccn1CCCNC(=O)/C=C/c1cn(-c2ccc(S(C)(=O)=O)cc2)nc1-c1cccnc1	0
Cc1c2c(c(C)n1-c1cccc(Cl)c1)C(=O)N(CN1CCN(c3ccccc3F)CC1)C2=O	0
COc1ccc2c(c1)c(CC(=O)Nc1cc(C)c(C(=O)Nc3ccccc3)cc1OC)c(C)n2C(=O)c1ccc(Cl)cc1	1
NS(=O)(=O)c1ccc2[nH]cc(Cc3ccc(F)cc3)c2c1	0
OCc1ccccc1O[C@@H]1O[C@H](CO)[C@@H](O)[C@H](O)[C@H]1O	0
Cc1c(CCC(=O)O)cccc1NC(=O)C(c1ccc(-c2cncc(Cl)c2)c(Cl)c1)C1CCCC1	1
CS(=O)(=O)c1ccc(C2=C(c3ccc(F)cc3)C(=O)O/C2=C\c2cccc([N+](=O)[O-])c2)cc1	0
COCc1cn(-c2ccc(S(C)(=O)=O)cc2)c(-c2ccc(Cl)cc2)n1	0
COc1ccc2c(c1)SCc1cnn(-c3ccc(S(N)(=O)=O)cc3)c1-2	0
CCCCCSCc1ccccc1C#CCCC1OC(O)=C(O)C1=O	0
CC(=O)N1N=C(c2ccc(S(C)(=O)=O)cc2)CC1c1ccc(Cl)cc1	0
CCN(CC)c1ccc(-c2c(Cl)ncn2-c2ccc(S(C)(=O)=O)cc2)cc1	1
Cc1ccc(NS(=O)(=O)c2ccc(C(=O)O)cc2)cc1	0
CC(C)CN(C)c1cc2c(cc1Cl)C=C(C(=O)O)[C@H](C(F)(F)F)O2	1
C=C(C)C(O)Cc1c(O)cc2c(c1O)C(=O)C[C@@H](c1ccc(O)c(O)c1C/C=C(\C)CCC=C(C)C)O2	0
C/C=C(/C)C(=O)Oc1c(OC)c(OC)cc2c1-c1c(cc(OC)c(OC)c1OC)C[C@](C)(O)[C@@H](C)C2	0
CN(c1ccc(Br)cc1)S(=O)(=O)c1ccc(N)cc1	0
O=C1N/C(=N/c2nsc3ccccc23)S/C1=C\c1ccccc1Cl	0
Cc1c(CCOCCCO[N+](=O)[O-])cc(-c2ccc(S(C)(=O)=O)cc2)n1-c1ccc(F)cc1	1
Cc1ccc2c(c1)S(=O)(=O)N(C)C(O)=C2C(=O)Nc1ccccc1Cl	0
COc1cc(-c2cc(-c3cccc(-n4cnnn4)c3)no2)cc(OC)c1OC	1
CS(=O)(=O)Nc1cc2c(cc1Sc1ccncc1)C(=O)CC2	1
CCOC(=O)C(=O)c1cc(-c2ccc(S(C)(=O)=O)cc2)n(-c2ccccc2)c1C	0
Nc1ccc(NC(=O)c2ccc(C(F)(F)F)cc2)nc1	0
CCOP(=O)(OCC)C(NC(=O)c1cc(-c2ccc(C(F)(F)F)cc2)n(-c2ccc(S(N)(=O)=O)cc2)n1)c1ccccc1	1
Cc1ccc(-c2cc(F)c(F)cc2-c2ccc(S(C)(=O)=O)cc2)cc1Cl	1
CCc1ccc(C(=O)/C=C/C2=Cc3ccccc3OC2)cc1	1
[2H]C([2H])([2H])c1cc(Cl)cc2c1O[C@H](C(F)(F)F)C(C(=O)O)=C2	1
COc1ccc(-c2csc(Nc3ccc(Oc4ccccc4)cc3)n2)cc1	0
Cc1ccccc1-c1nc(C(F)(F)F)cn1-c1ccc(S(N)(=O)=O)cc1	1
CCOP(=O)(OCC)C(NC(=O)c1cc(-c2cccc3ccccc23)n(-c2ccc(S(N)(=O)=O)cc2)n1)c1ccc(Cl)cc1	1
CS(=O)(=O)c1ccc(/C=C(\c2ccccc2)c2ccc(F)cc2)cc1	1
O=C(c1cc2cc(Cl)ccc2n1Cc1ccc(Cl)cc1)N1CCN(Cc2ccc(Cl)cc2)CC1	1
CCC(=O)C(C)Cc1ccc(C(C)C(=O)O)c(F)c1	0
C=CCC1=C[C@@]2(OC)[C@H](C)[C@@H](c3cc(OC)c4c(c3)OCO4)[C@H](C1=O)[C@@H]2O	0
CS(=O)(=O)c1ccc(-c2cc(C(=O)CCCO)nn2-c2ccc(C(F)(F)F)cc2)cc1	0
CS(=O)(=O)c1ccc(C(=O)c2cccs2)cc1	0
CS(=O)(=O)c1ccc(C2=C(c3ccc(F)c(F)c3)CC3(CC3)C2)cc1	1
CSc1ccc(-c2cc(C(F)(F)F)nn2-c2ccc(S(N)(=O)=O)cc2F)cc1	1
CC(=O)Oc1ccccc1C(=O)OCCCCO[N+](=O)[O-]	0
CC1(C)OC(=O)C(Oc2cccnc2)=C1c1ccc(S(C)(=O)=O)cc1	1
Cc1ccc(S(=O)(=O)n2cc(C(=O)C(=O)N[C@H](Cc3c[nH]c4ccccc34)C(=O)NCC(=O)O)c3ccccc32)cc1	1
CS(=O)(=O)c1ccc(-c2nn(CC(=O)Nc3ccccc3)c(C(F)(F)F)c2-c2ccc(F)cc2)cc1	1
COc1cc2c(c(O)c1O)-c1c(cc(OC)c(O)c1O)C[C@](C)(O)[C@@H](C)C2	0
O=[N+]([O-])c1ccc(-c2nnc(Cn3c(CN4CCCCC4)nc4ccccc43)o2)cc1	1
C[C@H](c1ccc(F)cc1)N(Cc1cccc(C(=O)O)c1)C(=O)c1cnc2ccccc2c1	0
COc1cc2c(c(O)c1OC)-c1c(cc(OC)c(OC)c1OC)CC(C)C(C)C2	0
O=c1[nH]n2c(=O)c3ccccc3nc2/c1=C/c1ccccc1F	1
C=CCN1C(=O)S/C(=C\c2cn(-c3ccccc3)nc2-c2ccc(Cl)cc2)C1=O	0
Cc1ccc(-c2cc(-c3ccccc3)nn2-c2ccc(S(N)(=O)=O)cc2)cc1	1
O=C(Cn1c(-c2ccccc2)c(-c2ccccc2)oc1=O)NCCc1ccccc1	0
COC(=O)/C(=C/c1ccc(F)cc1)CSc1nc(C)cc(C)n1	1
O=C(Nc1cccc(Cl)c1)C1=C(O)c2ccccc2S(=O)(=O)C1	0
CS(=O)(=O)c1ccc(-c2c(-c3ccccc3)cc(OCc3ccc(Cl)cc3)oc2=O)cc1	0
CNC(=O)Nc1ccc2c(c1)[C@@]1(CC2)OC(=O)N(CC(=O)N(Cc2ccc(F)cc2)[C@@H](C)C(F)(F)F)C1=O	0
CS(=O)(=O)c1ccc(C2SCCC(=O)N2C2CCCCC2)cc1	0
COc1ccc(-c2cc(-c3ccccc3)c(-c3ccc(S(C)(=O)=O)cc3)c(=O)o2)cc1	1
CSc1ccc(C2=C(c3cc(F)cc(F)c3)C(=O)C(C)(C)O2)cc1Br	0
CN1C(C(=O)Nc2ccccn2)=C(O)c2cc(Cl)ccc2S1(=O)=O	0
CCC(=O)OCc1cc(-n2nc(C(F)(F)F)cc2-c2ccc(SC)cc2)ccc1S(N)(=O)=O	0
CC(C)S(=O)(=O)c1c(O)n(Cc2ccc(F)c(F)c2)c(=O)c2ccc(Cl)cc12	1
Cc1cc(Cl)n2nc(-c3ccc(S(C)(=O)=O)cc3)c(-c3ccc(F)cc3)c2n1	0
O=C(Nc1ccc(Cl)cc1)c1cnc(Cl)c(Cl)c1	0
CS(=O)(=O)c1ccc(-n2cc(C(F)(F)F)nc2-c2cncc(Br)c2)cc1	1
CN1C(C(=O)Nc2ccccc2)=C(O)c2c(c3cc(Cl)ccc3n2C)S1(=O)=O	0
CS(=O)(=O)c1ccc(C2=C(c3ccc(OC(F)(F)F)cc3)CC3(CC3)C2)cc1	1
Nc1c(C(=O)N/N=C/c2ccc([N+](=O)[O-])cc2)cnn1-c1ccc(S(N)(=O)=O)cc1	1
CC(C)Oc1c(-c2ccc(S(C)(=O)=O)cc2)cnn(Cc2ccccc2)c1=O	1
CN1C/C(=C\c2ccc(F)s2)C2=NN(c3ccccc3)C(c3ccc(F)s3)C2C1	1
Cc1nnc(/N=C2\NC(=O)CS2)s1	1
CS(=O)(=O)c1ccc(-c2cc3c(cc2C(=O)c2ccccc2)OCO3)cc1	0
Oc1cc(O)c2cc(O)c(-c3ccc(O)c(O)c3)[o+]c2c1	0
CC1(C)OC(=O)C(Oc2ccc(Br)cn2)=C1c1ccc(S(C)(=O)=O)cc1	1
CC1CCCC(C)N1Cc1cc2c(cc1Cl)C=C(C(=O)O)C(C(F)(F)F)O2	0
Cc1ccc(C(=O)c2ccc(CC(=O)O)n2C)cc1	1
CC1(C)OC(=O)C(Oc2ccc(F)cn2)=C1c1ccc(S(C)(=O)=O)cc1	1
[11CH3]Oc1ccc(-c2cnc(Cl)n2-c2ccc(S(N)(=O)=O)cc2)cc1F	1
Cc1c(CC(=O)NCCO[N+](=O)[O-])cc(-c2ccc(S(N)(=O)=O)cc2)n1-c1cccc(F)c1	0
CS(=O)(=O)c1ccc(-c2cc(/C=C\CC[N+](=O)[O-])nn2-c2ccccc2)cc1	1
CCCCOCCOC(=O)Cc1c(C)n(C(=O)c2ccc(Cl)cc2)c2ccc(OC)cc12	1
CCCN1C(=O)CS/C1=N/c1ccccc1	0
Cc1cc(-c2cccnc2)nn1S(=O)(=O)Oc1ccccc1	0
Cc1ccc(NC(=O)c2ccc(N)cc2)cc1	0
O=C(O)c1ccccc1/N=C/c1coc2ccccc2c1=O	0
Cc1c(CCC(=O)O)cc(F)cc1NC(=O)C(c1ccc(-c2cncc(C(F)(F)F)c2)cc1)C1CCCC1	1
CCCOC(=O)c1nc2c(cnn2-c2ccccc2)c(=O)[nH]1	0
Cc1noc2c(Cc3ccccc3)nn(CC(=O)N/N=C\c3ccc([N+](=O)[O-])cc3)c(=O)c12	0
CC(C)(O)COc1nc(OCCC(F)(F)F)c(CO)cc1-c1ccc(S(C)(=O)=O)cc1	1
CCOP(=O)(OCC)C(NC(=O)c1cc(-c2cccs2)n(-c2ccc(S(N)(=O)=O)cc2)n1)c1ccc(Br)cc1	1
CC1=NN(c2ccccc2)C(=O)/C1=N/Nc1cccc(-c2nc3ccccc3[nH]2)c1	1
CC(C)S(=O)(=O)c1c(O)n(Cc2ccccc2)c(=O)c2ccc(Cl)cc12	1
Cc1nnc(/N=C2\NC(=O)/C(=C/C3CCCCC3)S2)s1	1
COc1ccc2cc([C@H](C)N(O)C(N)=O)ccc2c1	0
O=C(O)CC1=C/C(=C\c2ccc(-c3ccccc3)nc2)c2ccc(F)cc21	0
CNC[C@@H](O)c1ccc(O)c(O)c1	0
NS(=O)(=O)c1ccc(-c2cc(F)c(F)cc2-c2ccc(F)cc2)cc1	1
Cc1ccc2nc(O)c(/C=N/n3c(=S)[nH]nc(Cc4ccccc4)c3=O)cc2c1	1
CCCCCCCCNC(=O)Cc1c(C)n(C(=O)c2ccc(Cl)cc2)c2ccc(OC)cc12	1
CS(=O)(=O)c1ccc(-c2cnn(Cc3ccccc3)c(=O)c2Sc2ccccc2)cc1	1
CS(=O)(=O)Nc1cc2c(cc1Sc1ccc(F)cc1F)C(=O)CC2	1
CC(=O)Oc1ccccc1SCCc1ccccc1	0
CS(=O)(=O)c1ccc(-c2cnn(-c3ccccc3)c(=O)c2-c2ccccc2)cc1	1
Cc1ccc(-n2nc(C(F)(F)F)cc2-c2ccc(S(=O)(=O)Nc3ccc([18F])cc3)cc2)cc1	1
O=S(=O)(Nc1ccncc1Nc1ccc(Br)cc1)C(F)(F)F	1
COc1ccc(-c2cc(-c3cccc(-n4cnnn4)c3)no2)cc1	1
COc1ccc(-n2nc(-c3ccco3)cc2N)cc1	0
COc1ccc2c(c1)c(CC(=O)NCCOC(=O)/C=C/c1ccc(N(C)C)cc1)c(C)n2C(=O)c1ccc(Cl)cc1	1
CCOc1ccc(-c2nn3ncccc3c2-c2ccc(S(N)(=O)=O)cc2)cc1	1
Cc1cc(=O)c(Oc2ccc(F)cc2)c(-c2ccc(S(C)(=O)=O)cc2)o1	1
CCOc1cccc(/C=C/c2ccc([N+](=O)[O-])cc2[N+](=O)[O-])c1	0
Cc1nc(-c2ccccc2)c(-c2ccc(S(C)(=O)=O)cc2)o1	1
Cc1cccnc1NC(=O)C(C)c1ccc(CC(C)C)cc1	0
CC(=O)Oc1ccccc1C(=O)O	0
Cc1ccc(OC(=O)c2c(-c3ccccc3)sc3c2CCCC3)cc1	0
Clc1ccc(-c2nnc(-c3cn(-c4ccccc4)nc3-c3ccc(Br)cc3)o2)cc1	0
NS(=O)(=O)c1ccc(-n2nc(C(F)(F)F)cc2-c2ccccn2)cc1	0
O=C(CN1CCOCC1)Nc1nc(C23CC4CC(CC(C4)C2)C3)cs1	0
CS(=O)(=O)c1ccc(-c2nc(Cl)cc(NCc3ccc(F)cc3)n2)cc1	1
O=C1NC(=O)/C(=C/c2ccc(OCc3cn(CC(=O)c4ccc(Cl)cc4)nn3)cc2)S1	1
CC(C)N(c1cc2c(cc1Cl)C=C(C(=O)O)C(C(F)(F)F)O2)C(C)C	0
Cc1c2c(c(C)n1-c1cccc(Cl)c1)C(=O)N(CN1CCN(c3ccccc3)CC1)C2=O	0
CC(=O)OC1C2C3C[C@H]4C5=[N+](C)c6ccccc6[C@]51C[C@@H]2[N+]4([O-])[C@@H](C)[C@@H]3C(=O)[O-]	1
Cn1c2ccccc2c2cc(C3CC(c4ccc(Cl)cc4)=NN3)ccc21	0
CS(=O)(=O)c1ccc(-c2cnc(Cc3ccc(F)cc3F)nc2-c2ccc(F)cc2)cc1	1
Nc1ccc(S(=O)(=O)Nc2ccc(Br)cc2)cc1	0
O=C(Nc1ccc(Cl)cc1Cl)C1=C(O)N(C2CC2)S(=O)(=O)c2ccc(Cl)cc21	1
CC(=O)Oc1ccc(-c2cc(C(F)(F)F)nn2-c2ccc(S(N)(=O)=O)cc2)cc1	0
CCOc1cc(NS(=O)(=O)c2ccc([N+](=O)[O-])cc2)ccc1NS(C)(=O)=O	1
Cc1ccc(F)c(C(=O)c2cc3c(cc2-c2ccc(S(C)(=O)=O)cc2)OCO3)c1	1
O=C(CN1CCCC1)Nc1nc(C23CC4CC(CC(C4)C2)C3)cs1	0
CS(=O)(=O)c1ccc(C2=C(c3cccc(F)c3)C(=O)CC2)cc1	1
CC(C(=O)OCCO[N+](=O)[O-])c1ccc2c(c1)[nH]c1ccc(Cl)cc12	0
NS(=O)(=O)c1ccc(-n2nc(C(=O)OCCCN3CCOCC3)cc2-c2ccc(C(F)(F)F)cc2)cc1	1
COc1cc(/C=C/C(=O)c2c(O)cc(C)c(Cl)c2C)cc(OC)c1OC	0
COc1ccccc1/C=C1\OC(=O)C(c2ccc(F)cc2)=C1c1ccc(S(C)(=O)=O)cc1	0
COc1ccc(NC(=O)c2ccccc2Nc2cccc(Cl)c2C)cc1OC	0
Cc1cc(-c2cc(C(F)(F)F)nn2-c2ccc(S(N)(=O)=O)cc2)cc2c1OCO2	1
CSc1ccc(-c2cc(-c3ccc(F)cc3)c(-c3ccc(S(C)(=O)=O)cc3)c(=O)o2)cc1	0
CS(=O)(=O)c1ccc(-n2cnc(Cl)c2-c2ccc(F)cc2)cc1	1
CCOP(=O)(OCC)C(NC(=O)c1cc(-c2cccc3ccccc23)n(-c2ccc(Br)cc2)n1)c1ccccc1	1
CN1C(C(=O)Nc2ccccc2)=C(O)c2ccc3ccccc3c2S1(=O)=O	0
O=C(Nc1ccc(Br)cc1)c1cncc(Br)c1	0
Cc1ccsc1CNc1cc(C(F)(F)F)nc(-c2ccc(S(C)(=O)=O)cc2)n1	0
COc1c(Cl)cc(C2=C(c3ccc(S(C)(=O)=O)cc3)CC3(CC3)C2)cc1Cl	1
COc1ccc2c(c1)c(CC(=O)NC(C)(C)CO)c(C)n2C(=O)c1ccc(Cl)cc1	1
CS(=O)(=O)c1ccc(C2=C(c3ccc4c(c3)OCO4)CCC2)cc1	1
Cc1ccc(-n2nnnc2-c2ccc(S(C)(=O)=O)cc2)cc1	0
COc1ccc(/C=C2\OC(=O)C(c3ccccc3)=C2c2ccc(S(C)(=O)=O)cc2)cc1	0
CC1(O)OC(=O)C(c2ccsc2)=C1c1ccc(S(C)(=O)=O)cc1	1
O=C(O)c1sc2cc(Cl)ccc2c1O	0
CSc1ccccc1OC(=O)CBr	0
CS(=O)(=O)c1ccc(C2=C(c3ccc(F)cc3)CC(CF)(CF)C2)cc1	1
CCSc1nc(-c2ccc(Cl)cc2)c(-c2ccc(S(C)(=O)=O)cc2)[nH]1	1
C/C(=N\NC(N)=O)c1nnn(-c2ccc(S(=O)(=O)Nc3nccs3)cc2)c1C	1
CCOC(=O)C(C)(C)C1=C/C(=C\c2cccc(-c3ccc(F)cc3)n2)c2ccc(F)cc21	0
c1ccc2c(c1)Nc1ccccc1S2	1
NS(=O)(=O)c1ccc(N2C(=O)C(Cl)=C(Nc3cccc(Cl)c3Cl)C2=O)cc1	0
COC[C@@H](C)NC(=O)Cc1c(C)n(C(=O)c2ccc(Cl)cc2)c2ccc(OC)cc12	1
Cc1ccc(C(=O)Nc2ccc(Br)cc2)cn1	0
O=C1c2ccc([N+](=O)[O-])cc2C(=O)N1Cc1ccc(F)cc1	0
CS(=O)(=O)c1ccc(-c2[nH]c3ccc(Cl)cc3c2-c2ccc(Cl)cc2)cc1	1
CC(C)c1ccc(S2=NS(=O)(=O)c3cc(S(N)(=O)=O)ccc32)cc1	0
NC(=O)OCC(O)COc1ccc(Cl)cc1	0
COc1ccc2c(c1F)CSc1c(C(F)F)nn(-c3ccc(S(N)(=O)=O)cc3)c1-2	1
CC(C)(C)c1cc(NCc2ccccc2)nc(-c2ccc(S(C)(=O)=O)cc2)n1	1
COc1cccc2cc(C)c(C(C)=O)c(O)c12	0
CN(C)c1ccc(/C=C/C(=O)c2cccc(-n3cnnn3)c2)cc1	1
Nc1ccc(OC(=O)c2c(-c3ccccc3)sc3c2CCCC3)cc1	0
C=C(C)[C@@H]1CC[C@]2(C)CC[C@]3(C)[C@H](CCC4[C@@]5(C)[C@H](O)C[C@H](OC(C)=O)C(C)(C)[C@@H]5CC[C@]43C)[C@@H]12	0
COc1cc(C)nc2c(-c3ccc(F)cc3)c(-c3ccc(S(C)(=O)=O)cc3)nn12	0
CONC(=O)c1ccccc1Nc1c(Cl)ccc(C)c1Cl	0
Oc1cc(O)c2c(c1)CCc1ccccc1O2	0
CN(C)c1ccc(/C=C/C(=O)c2cccc(-n3cc(CN4C(=O)C(=O)c5ccccc54)nn3)c2)cc1	1
CC[C@@H](C)NC(=O)Cc1c(C)n(C(=O)c2ccc(Cl)cc2)c2ccc(OC)cc12	1
COC(=O)Cc1onc(-c2ccc(Cl)o2)c1-c1ccccc1	0
CS(=O)(=O)c1ccc(C2=C(c3ccc(C(F)(F)F)cc3)CCC2)cc1	1
CCc1ccc(Nc2cnccc2NS(=O)(=O)C(F)(F)F)cc1	1
CS(=O)(=O)Nc1cc2c(cc1Sc1ccc(F)cc1)C(=O)CC2	1
COc1ccc(-c2cc(-c3ccccc3)c(-c3ccc(N=[N+]=[N-])cc3)c(=O)o2)cc1	0
COc1ccc2c(c1)c(CC(=O)OCCc1ccccc1)c(C)n2C(=O)c1ccc(Cl)cc1	1
COC(C)[C@H]1C2C[C@H]3C4=Nc5ccccc5[C@]45C[C@@H](C2C5OC(C)=O)N3[C@@H]1O	1
Cc1ccnc(C(=O)c2[nH]c3cc(Cl)c(F)cc3c2CC(=O)O)c1	1
CS(=O)(=O)c1ccc(-n2nc(C(F)(F)F)cc2OCC2CC2)nc1	0
CC(C)(C)c1cc(-c2nnc(N=C(N)N)o2)cc(C(C)(C)C)c1O	0
C#CCOc1ccc(/C=C2\SC(=O)NC2=O)cc1	1
COc1cc(CN2C(=O)C3CC=CCC3C2=O)cc(OC)c1OC	0
CCc1cc(S(F)(F)(F)(F)F)cc2c1OC(C(F)(F)F)C(C(=O)O)=C2	1
O=C(NCc1ncc(C(F)(F)F)cc1Cl)c1ccc2c(c1)C1(CCS(=O)(=O)CC1)[C@H](C1CC1)N2S(=O)(=O)c1ccc(F)cc1	0
Cc1c(CC(=O)OC(C)C)cc(-c2ccc(S(C)(=O)=O)cc2)n1-c1cccc(F)c1	0
Cc1ccc(C(=Cc2ccc(S(C)(=O)=O)cc2)c2ccc(C)cc2)cc1	0
CCOC(=O)Cc1cc(-c2ccc(F)c(F)c2)n(-c2ccc(S(C)(=O)=O)cc2)c1C	0
COc1ccc(/N=N/c2ccc(S(N)(=O)=O)cc2)cc1OC	0
Cc1c(CCC(=O)O)cccc1NC(=O)[C@@H](c1ccc(-c2cncc(Cl)c2)cc1)C1CCCC1	1
CSc1ccccc1OC(=O)CCl	0
O=C(Nc1ccc(Br)cc1)c1cccnc1O	0
COc1ccc(S(=O)(=O)c2c(O)n(Cc3ccccc3)c(=O)c3ccccc23)cc1	0
O=C(Nc1ccc(-c2cccc(Cl)c2)cc1)C1=C(O)c2ccccc2S(=O)(=O)N1	0
CC(C(=O)O)C1=C/C(=C\c2ccc(-c3ccccc3)cc2)c2ccc(F)cc21	0
CS(=O)(=O)Nc1ccc(-c2cc(C(F)(F)F)nn2-c2ccc(S(N)(=O)=O)cc2CO)cc1	0
Cc1c(Cl)cccc1NC(=O)C(C)Oc1cc(=O)oc2ccccc12	0
NS(=O)(=O)c1ccc(N2C(=O)C(Cl)=C(Nc3ccccc3)C2=O)cc1	0
CS(=O)(=O)c1ccc(-c2oc3ccc(F)cc3c(=O)c2-c2cccnc2)cc1	0
COc1c(Cl)cc(-c2c(-c3ccc(S(N)(=O)=O)cc3)ccc(F)c2F)cc1Cl	1
O=C1N/C(=N/c2nc3ccccc3s2)S/C1=C\c1cccc(O)c1	0
COc1ccc(C(=O)/C=C/c2ccc(N(C)C)cc2)cc1OC	0
Cc1ccc(-c2cn[se]c2-c2ccc(Cl)cc2)cc1	1
CS(=O)(=O)c1ccc(-n2nccc2-c2ccc(Nc3nc(N4CCOCC4)nc(N4CCOCC4)n3)cc2)cc1	1
N#CC1=C(N)OC(c2ccccc2)=CC1c1cn(-c2ccccc2)nc1-c1ccc(OCc2ccccc2)cc1	1
Cc1ccc(Cl)c(Nc2ccccc2C(=O)NOCc2ccc([N+](=O)[O-])cc2)c1Cl	0
C=C1C(c2ccccc2)=C(c2ccc(S(C)(=O)=O)cc2)C1(C)C	1
CS(=O)(=O)c1ccc(-c2sc(-c3ccccc3Cl)nc2-c2ccccc2F)cc1	1
N#Cc1c(/N=C/c2ccc(O)cc2)c(C(=O)Nc2ccc(Br)cc2)n2c1CCC2	1
O=C(Nc1ccc(-c2ccc(Cl)c(Cl)c2)nc1)C1=C(O)c2ccccc2S(=O)(=O)N1	0
NS(=O)(=O)c1ccc(-n2nc(C(=O)OCCOc3ccc4ccc(=O)oc4c3)cc2-c2cccc(F)c2)cc1	1
COc1ccc(-c2nc(C)sc2-c2ccc(S(N)(=O)=O)cc2)cc1F	1
CS(=O)(=O)c1ccc(-c2cc(C(F)(F)F)nc(Nc3ccccc3)n2)cc1	1
Cc1ccccc1-c1cc(C(F)(F)F)nn1-c1ccc(S(N)(=O)=O)cc1	1
CN1C(O)=C(C(=O)Nc2ccccc2Cl)c2cc(Cl)c(Cl)cc2S1(=O)=O	0
COc1ccc(-c2ccccc2-c2nc3ccccc3o2)cc1Cl	1
COC(=O)/C(=C/c1ccc(Cl)cc1)CSc1nc2ccccc2o1	1
Cc1cc(-c2ccc(C(C(=O)Nc3cccc(CCC(=O)O)c3C)C3CCCC3)cc2)cnc1C	1
CC[C@H](CCCC[C@@H]1/C=C\CN/C=C\C1)C[C@@H]1CCC(=O)ON1	0
CS(=O)(=O)c1ccc(-c2cc(O[11CH3])nc(NCc3cccs3)n2)cc1	1
COc1ccc(NC(=O)c2ccccc2Nc2cccc(Cl)c2C)cc1	0
Cn1ccc2cc(CCCO)c(O)c(C(=O)OCC(F)(F)F)c21	0
Cn1c2ccccc2c2cc(C3CC(c4ccc(Br)cc4)=NN3)ccc21	1
CS(=O)(=O)c1ccc(C2=C(C#Cc3ccccc3)C(=O)CC2)cc1	1
COc1ccc2c(=O)cc(-c3ccccc3)oc2c1	0
Cc1oc(=O)n(-c2ccc(F)cc2)c1-c1ccc(S(N)(=O)=O)cc1	1
COc1ccc(-c2noc(CC(=O)Nc3ccc(-c4ccc(N)cc4)cc3)c2-c2ccc(OC)cc2)cc1	1
COc1ccccc1/C=c1\c(=O)[nH]n2c(=O)c3ccccc3nc12	1
CS(=O)(=O)Nc1cc2c(cc1Sc1c(F)cccc1F)C(=O)CC2	1
CCc1nc2sc(-c3ccc(S(C)(=O)=O)cc3)c(-c3ccccc3)n2n1	1
CC(C(=O)[O-])c1ccc(CC2CCCC2=O)cc1-c1ccc(F)cc1.[Na+]	0
O=C1NC(=O)/C(=C/c2ccc(OCc3cn(CC(=O)c4ccc(Br)cc4)nn3)cc2)S1	1
CS(=O)(=O)Nc1cc2c(cc1Oc1ccc(F)cc1F)C(=O)CC2	1
COc1ccc(-c2noc(CC(=O)NCCCCCCCCCCC(=O)OC[C@H]3OC(O)[C@H](O)[C@@H](O)[C@H]3O)c2-c2ccc(OC)cc2)cc1	1
CCOP(=O)(OCC)C(NC(=O)c1cc(-c2cccc3ccccc23)n(-c2ccc(S(N)(=O)=O)cc2)n1)c1ccc(OC)cc1	1
Cc1nc(-c2ccccc2)ncc1/C=C1\C=C(CC(=O)O)c2cc(F)ccc21	0
CC(C)Oc1ccc2nc(O)c(/C=N/n3c(=S)[nH]nc(Cc4ccccc4)c3=O)cc2c1	1
NS(=O)(=O)c1ccc(-n2nc3ccccc3c2-c2ccc([18F])cc2)cc1	1
CC(C)Nc1cc(NCc2ccccc2)nc(-c2ccc(S(C)(=O)=O)cc2)n1	1
CC(=O)c1c(O)cc(O)c(C/C=C(\C)CCC=C(C)C)c1O	0
CN1C(C(=O)Nc2nccs2)=C(O)c2ccc3ccccc3c2S1(=O)=O	0
COc1ccc2c(c1)c(CC(=O)N[C@H](CO)CC(C)C)c(C)n2C(=O)c1ccc(Cl)cc1	1
CS(=O)(=O)c1ccc(-c2occ(Cl)c(=O)c2-c2ccccc2F)cc1	0
C=CCC1=C[C@]2(OC)[C@@H](O)[C@@](OC)(C1=O)[C@@H](c1cc(OC)c(OC)c(OC)c1)[C@@H]2C	0
O=C(O)c1ccc(S(=O)(=O)Nc2ccccc2)cc1	0
CS(=O)(=O)c1ccc(-c2cc(Cl)cnc2-c2ccncc2)cc1	1
CS(=O)(=O)c1ccc(-c2cc3c(cc2C(=O)c2cc(F)cc(F)c2)OCO3)cc1	1
O=C(Nc1ccc(Cl)cc1Cl)C1=C(O)N(S)S(=O)(=O)c2cc(Cl)sc21	0
Cc1nc(-c2ccc(F)cc2)c(-c2ccc(S(N)(=O)=O)cc2)o1	1
C=CCNC(=O)Oc1ccc(CC=C)cc1-c1ccc(OC)c(CC=C)c1	0
O=C1CSC(Nc2nccs2)=N1	0
Nc1ccc(S(=O)(=O)Nc2ccccc2)cc1	0
CCOC(=O)C(OCC)c1cc(-c2ccc(S(C)(=O)=O)cc2)n(-c2ccc(OC)cc2)c1C	0
COc1ccc(C2CC(c3cccc(-n4cnnn4)c3)=NN2C(C)=O)cc1OC	1
CC(C(=O)O)c1ccc(OC2CCCC2)cc1F	0
NS(=O)(=O)c1ccc(-c2sncc2-c2ccc(F)cc2)cc1	1
Cc1cnc(NC(=O)N2C(=O)c3ccccc3S(=O)(=O)C2C)s1	0
Cc1ccc(C2CC(C(C)(C)C)=NN2c2ccc(C(=O)O)cc2)cc1	0
COc1ccc(-c2noc(CF)c2-c2ccc(OC)cc2)cc1	1
CCOc1cc(/C=C2\C(=O)N(c3ccc(S(N)(=O)=O)cc3)N=C2C)ccc1O	1
O=C(/C=C/c1ccc(OC(F)(F)F)cc1)c1ccccc1O	0
CCC(=O)[N-]S(=O)(=O)c1ccc(-n2nc(C(F)F)cc2-c2ccc(OC)c(C)c2)cc1CO.[Na+]	0
COc1ccc2c(c1)c(CC(=O)N1CCCC1C(=O)Oc1ccc(C)cc1OC)c(C)n2C(=O)c1ccc(Cl)cc1	0
CC(C(=O)O)c1ccc(NC2CCCCC2)cc1F	0
CC(C(=O)O)c1cccc(Oc2ccccc2)c1	0
Cc1cc(C)c2c(=O)n(CN3CCN(C4CCCCC4)CC3)sc2n1	0
CS(=O)(=O)c1ccc(C2=NN(c3ccc(C(=O)O)cc3)C(c3ccccc3)C2)cc1	1
CCOc1ccncc1-c1c(Cl)ncn1-c1ccc(S(C)(=O)=O)cc1	1
O=C(CCc1ccccc1)Nc1ccc(S(=O)(=O)NCc2ccccc2)cc1	0
CS(=O)(=O)c1ccc(-c2csc(N/N=C/c3ccc(O)cc3O)n2)cc1	1
CC[C@@]1(C)OC(=O)C(OC(C)C)=C1c1ccc(S(C)(=O)=O)cc1	1
COc1ccc(S2=NS(=O)(=O)c3ccc(S(N)(=O)=O)cc32)cc1OC	0
CS(=O)(=O)c1ccc(-c2cc(Br)sc2-c2ccc(F)cc2)cc1	0
CC(C1CC1)n1ncc(-c2ccc(S(C)(=O)=O)cc2)c(-c2ccc(F)cc2)c1=O	1
CCCc1ccc(O)c(-c2ccc(OC)c(CCC)c2)c1	0
COc1cccc(-c2cc(C(=O)OCCOc3ccc4ccc(=O)oc4c3)nn2-c2ccc(S(N)(=O)=O)cc2)c1	1
CC1=CN(c2ccc(S(N)(=O)=O)cc2)C(N2C=CN(C)C=C2)O1	0
COc1ccc(-c2nc3c(/N=N/c4ccc(O)cc4)c(N)nn3c(N)c2C#N)cc1	0
CS(=O)(=O)c1ccc(-c2cc(C(=O)CCCO[N+](=O)[O-])nn2-c2ccc(Br)cc2)cc1	1
CCSC[C@@H]1C[C@@](O)(c2ccccc2)C[C@H](c2ccc(F)cc2)O1	0
NS(=O)(=O)c1ccc(-n2nc(C(F)(F)F)c3c2-c2ccccc2SC3)cc1	1
CS(=O)(=O)c1ccc(C2=C(c3ccc(F)cc3)C(=O)O/C2=C\c2ccc(O)cc2)cc1	0
Cc1nn(C(=O)Cc2ccccc2)c2c1nnc1cc(Cl)c(F)cc12	0
O=c1c2ccccc2nc(SCc2cn(-c3ccc(Br)cc3)nn2)n1-c1ccccc1	1
Cc1nn(-c2ccccc2)c2c1c(=O)oc1ccc(Br)cc12	0
N#Cc1ccc(-n2nc(C(F)(F)F)cc2-c2ccc3ccccc3c2)cc1	0
COc1c(O)cc2c(c1OC)-c1c(cc(O)c(OC)c1OC)C[C@H](C)[C@H](C)C2	0
CCOc1ccc(-c2c(-c3ccc(OC)cc3)noc2CC(=O)O)cc1	0
CS(=O)(=O)c1ccc(-c2cc(CO)nn2C2CCCCC2)cc1	0
COc1ccc(NC(=O)c2ccc(C)nc2)cc1	0
NS(=O)(=O)c1ccc(-n2nc(C(=O)N3CCSCC3)cc2-c2ccc(F)cc2)cc1	1
Cc1ccc2c(c1)C(=O)N(c1ccc(S(N)(=O)=O)cc1)C2=O	0
COc1ccc(-c2c(-c3ccc(S(C)(=O)=O)cc3)ccc(F)c2F)cc1F	1
CNc1nc(N(C)C)c(C(=O)/C(=N/OC)C(=O)OC)s1	0
CCOc1cncc(-c2ccc(C(C(=O)Nc3cc(F)cc(CCC(=O)O)c3C)C3CCCC3)cc2)c1	1
CS(=O)(=O)c1ccc(C2=C(c3cc(Cl)cc(Cl)c3)C(=O)CC2)cc1	1
Nc1ccccc1C(=O)Nc1ccc(Cl)cc1	0
CCSc1nnc(-c2cc(C(C)(C)C)c(O)c(C(C)(C)C)c2)s1	1
CN1C(O)=C(C(=O)Nc2ccccc2Cl)c2cc(F)ccc2S1(=O)=O	1
CS(=O)(=O)c1ccc(-c2sc(-c3ccccc3Cl)nc2-c2ccc(F)cc2)cc1	1
COc1ccc2c(c1)c(CCN)c(C)n2C(=O)c1ccc(Cl)cc1.Cl	1
CS(=O)(=O)c1ccc(-c2cn3c(c2-c2ccc(F)cc2)CCC3)cc1	1
Cc1ccc(S(=O)(=O)N/N=C/c2coc3ccccc3c2=O)cc1	0
CCCc1nc2ccc(NC(=O)c3ccccc3Cl)cc2c(=O)n1Cc1ccc(-c2ccccc2)cc1	0
CC(=O)[N-]S(=O)(=O)c1ccc(-n2nc(C(F)(F)F)cc2-c2ccc(C)cc2)cc1.[Na+]	0
COc1ccc2c(c1)oc(=O)c1c(C)nn(-c3ccc(F)cc3)c12	0
O=C(/C=C/c1ccc(N2CCCC2)cc1)C1CCc2ccccc2C1=O	0
COc1cc(-c2nc(C(F)(F)F)cn2-c2ccc(S(N)(=O)=O)cc2)ccc1Cl	1
COc1ccc(-c2noc(CC(=O)O)c2-c2ccc(OC)cc2)cc1	0
NS(=O)(=O)c1ccc(-n2cnc(Cl)c2-c2ccc(OCCO)c(F)c2)cc1	0
C=C(C)[C@@H]1CC[C@]2(C)CC[C@]3(C)[C@H](CC[C@@H]4[C@@](C)(CCCO)[C@H](C(=C)C)CC[C@]43C)[C@@H]12	0
CC(COC(=O)C(C)c1ccc2c(c1)[nH]c1ccc(Cl)cc12)O[N+](=O)[O-]	0
Cc1ccc2c(c1)CSc1c(C(F)(F)F)nn(-c3ccc(S(N)(=O)=O)cc3)c1-2	1
O=C(Nc1ccccc1NC(=O)c1ccc2c(c1)OCO2)c1ccc2c(c1)OCO2	1
CC(C)[C@H](NC(=O)OCc1ccccc1)C(=O)NCC(=O)O	0
COc1c(Cl)cc(C2=C(c3ccc(S(N)(=O)=O)cc3)CC3(CC3)C2)cc1Cl	1
O=C1N/C(=N\c2nccs2)S/C1=C\c1cccc(F)c1	0
C/C(=C/Cc1c(O)ccc(C(=O)/C=C/c2ccc(O)cc2)c1O)COC(=O)/C=C/c1ccc(O)cc1	0
COc1cc(/C=C/c2ccc(O)cc2)cc(OC)c1	1
Cc1ccc(-c2cc(N)cc(-c3ccccc3)c2)cc1	0
NS(=O)(=O)c1ccc(-c2cc3c(cc2Cc2ccccc2)OCO3)cc1	0
COCCOc1nc(-c2ccc(Cl)nc2)nc2c1CN(C(=O)c1ncn3ccccc13)CC2	0
CC(C)S(=O)(=O)c1c(O)n(Cc2ccc(F)c(F)c2)c(=O)c2ccccc12	1
CC1=CC(=O)CC(C)(C)[C@@]1(O)CC[C@@H](C)O	0
NS(=O)(=O)c1ccc(-n2nc(C(F)(F)F)cc2C2=CCCCC2)cc1	1
COC(=O)N1CCc2cc(O)c(OC)c3c4c(cc1c23)C(=O)C=C(OC)C4=O	1
CS(=O)(=O)c1ccc(C2=C(c3ccc(Cl)c(F)c3)C(=O)CC2)cc1	1
CS(=O)(=O)c1ccc(C2=C(c3ccc(C(F)(F)F)c(F)c3)CCC2)cc1	1
NS(=O)(=O)c1ccc(-c2[nH]c3ccc(F)cc3c2-c2ccccc2)cc1	1
COc1ccc(-c2cc(COC(=O)COc3cc(O)c4c(=O)cc(-c5ccccc5)oc4c3)nn2-c2ccccc2)cc1	1
Oc1cc(O)c2c(c1)O[C@@]1(c3ccc(O)c(O)c3)Oc3cc(O)c4c(c3[C@@H]2[C@H]1O)O[C@H](c1ccc(O)c(O)c1)[C@H](O)[C@H]4c1c(O)cc(O)c2c1O[C@H](c1ccc(O)c(O)c1)[C@H](O)C2	0
COc1ccc2c(c1)c(CC(=O)N[C@@H](CO)CCSC)c(C)n2C(=O)c1ccc(Cl)cc1	1
O=C1OCC(c2ccc(-c3nn[nH]n3)cc2)=C1c1ccccc1	1
CCOc1cc(OCC)cc(-c2c(Cl)ncn2-c2ccc(S(C)(=O)=O)cc2)c1	0
N=C1/C(=N\Nc2ccc(Cl)cc2)C(N)=NN1c1ccc(S(N)(=O)=O)cc1	1
Cc1c(-c2nn(-c3ccccc3)cc2/C=N/O)nnn1-c1ccc(S(N)(=O)=O)cc1	1
COc1cc(Cc2n[nH]c(=S)n(/N=C/c3cc4cc(C)ccc4nc3O)c2=O)ccc1O	1
C=C1CC(c2ccc(S(C)(=O)=O)cc2)=C1c1ccccc1	1
Cc1ccc(-c2cc(F)c(F)cc2-c2ccc(S(N)(=O)=O)cc2)cc1Cl	1
CS(=O)(=O)c1ccc(-c2csc(Br)c2-c2ccc(F)cc2)cc1	1
CCCCC/C=C/C/C=C\CCCCCCCC(=O)OCC(O)CO	0
CS(=O)(=O)Nc1cc2c(cc1OC1CCCCC1)C(=O)CC2	1
CC(=O)N1c2ccccc2Sc2ccc(C3(O)CN(C)CCO3)cc21	1
CCSc1cc(NCc2cccs2)nc(-c2ccc(S(C)(=O)=O)cc2)n1	1
O=S(=O)(Nc1ccncc1Nc1cccc(I)c1)C(F)(F)F	1
CNC(=O)Cc1c(C)n(C(=O)c2ccc(Cl)cc2)c2ccc(OC)cc12	1
Cc1c(CCC(=O)O)cccc1NC(=O)C(c1ccc(-c2cnc(F)c(C(F)(F)F)c2)c(F)c1)C1CCCC1	1
C=C(C)[C@@H]1CC[C@]2(C)[C@H](CC=C3[C@@H]4[C@@H](C)[C@H](C)CC[C@]4(C)CC[C@]32C)[C@@]1(C)CCCN1CCOCC1	1
CS(=O)(=O)c1ccc(-n2cnc(Cl)c2-c2ccccc2F)cc1	1
NS(=O)(=O)c1ccc(N2N=C(/C=C/c3ccc(Cl)cc3)CCC2=O)cc1	1
Cc1cc(-c2ccc(F)cc2)c(-c2ccc(S(C)(=O)=O)cc2)c(=O)o1	0
CS(=O)(=O)c1ccc(C2=C(Oc3ccccc3)C(=O)CC2)cc1	1
NS(=O)(=O)c1ccc(-c2ccc(F)c(F)c2-c2ccc(F)cc2)cc1	1
COc1ccc(-c2c(-c3ccc(S(C)(=O)=O)cc3)ccc(F)c2F)cc1C	1
CCn1c2c(c3ccccc31)S(=O)(=O)N(C)C(C(=O)Nc1ccccn1)=C2O	0
COc1cccc(-c2cc(C(=O)OCCOc3cc(=O)oc4ccccc34)nn2-c2ccc(S(N)(=O)=O)cc2)c1	1
Cc1ccc(-c2cc(C(F)(F)F)nn2-c2ccc(C#N)cc2)cc1	0
O=C(CSc1nnc(-c2ccncc2)o1)N/N=C/c1ccc(Cl)cc1	1
Cc1ccc(Nc2c(F)cccc2Cl)c(Cc2nnn[nH]2)c1	1
CS(=O)(=O)c1ccc(-c2ccccc2Cc2cccc(F)c2)cc1	0
Cc1csc(/C=C2\CN(C)CC3C2=NN(c2ccccc2)C3c2cc(C)cs2)c1	1
COc1ccc(-c2cc(=O)c3ccc(O)cc3o2)cc1	0
COC(=O)/C(=C/c1ccc(C(F)(F)F)cc1)CSc1nc2ccccc2s1	1
C/C(=N\NC(N)=S)c1nnn(-c2ccc(F)cc2)c1C	1
CCOP(=O)(OCC)C(C)NC(=O)c1cc(-c2ccc(Br)cc2)n(-c2ccc(S(N)(=O)=O)cc2)n1	1
CCc1ccc(C2=NS(=O)(=O)c3cc(S(N)(=O)=O)ccc32)cc1	0
CS(=O)(=O)c1ccc(-c2cc3c(cc2Cc2cccnc2)OCO3)cc1	0
NS(=O)(=O)c1ccc(OC(=O)c2c(-c3ccccc3)sc3c2CCCC3)cc1	1
CC1Sc2ccc(Cl)cc2C(O)=C1C(=O)Nc1cccc(Cl)c1	0
NS(=O)(=O)c1ccc(-n2nc(C(F)(F)F)c3c2-c2ccc(F)c(F)c2CS3)cc1	1
CCc1ccc(-n2c(-c3ccc(S(C)(=O)=O)cc3)coc2=O)cc1	1
CCN(C(=O)c1ccccc1N)c1ccccc1	0
C=CCc1ccc(OC(C)=O)c(-c2ccc(OC)c(CC=C)c2)c1	0
CCC(=O)[N-]S(=O)(=O)c1ccc(-n2nc(C(F)(F)F)cc2-c2ccc(F)cc2)c(F)c1.[Na+]	0
O=C(N[C@@H](Cc1c[nH]c2ccccc12)C(=O)N[C@@H](CS)C(=O)N[C@@H](CO)C(=O)O)c1ccc(F)cc1	0
Cc1ccccc1C#CCCC1OC(O)=C(O)C1=O	0
CCCCc1cc(C)nc2c(-c3ccc(F)cc3)c(-c3ccc(S(C)(=O)=O)cc3)nn12	0
COc1ccccc1C1SCC(=O)N1c1nnc(CNc2nnc3c4ccccc4nc-3s2)s1	0
CN(Cc1ccccc1)c1cc(C(F)(F)F)nc(-c2ccc(S(C)(=O)=O)cc2)n1	0
CC(=O)Nc1ccc(N2C(=O)CSC2c2ccc(Cl)cc2Cl)cc1	1
COc1c(CCC(=O)O)cccc1NC(=O)C(c1ccc(-c2cncc(Cl)c2)cc1)C1CCCC1	1
CS(=O)(=O)c1ccc(-n2cc(C(F)(F)F)nc2-c2ccc(Cl)cc2)cc1	1
Cc1ccc(-c2ccc(S(C)(=O)=O)cc2)n1-c1ccc(C(F)(F)F)cc1	1
CS(=O)(=O)c1ccc(-c2cc(/C(CCCO[N+](=O)[O-])=N\O)nn2-c2ccc(C#N)cc2)cc1	0
CS(=O)(=O)Nc1ccc(-c2cc(C(F)F)nn2-c2ccc(Cl)cc2)cc1	1
CS(=O)(=O)c1ccc(-c2cc3c(cc2-c2ccc(F)cc2)OCO3)cc1	1
Cc1cc(=O)c(Oc2ccc(Cl)cc2F)c(-c2ccc([S@+](C)[O-])cc2)o1	1
Cc1ccccc1NS(=O)(=O)c1ccc(C(=O)O)cc1	0
CS(=O)(=O)c1ccc(C2=C(c3ccccc3Cl)C(=O)OC2)cc1	0
COc1ccc2c(c1)c1c(n2C(=O)c2ccccc2F)CCN(CCCOc2cc(F)cc(C3(OC)CCOCC3)c2)C1.Cl	0
O=C(Nc1ccc(Cl)cc1Cl)c1cn[nH]n1	0
COc1ccc2c(c1)c(CC(=O)O)c(C)n2Cc1ccc(S(C)(=O)=O)cc1	1
COc1cc(O)c2c(c1)O[C@H](c1ccc(OC)c(OC)c1C/C=C(\C)CCC=C(C)C)CC2=O	0
Oc1cc2c3c(c1O)c1cc4c(cc1c[n+]3CC2)OCO4.[Cl-]	1
COc1ccc(-c2nn(-c3ccccc3)cc2-c2nnc(-c3ccncc3)o2)cc1	0
CCCCC(=O)c1cc(C(C)(C)C)c2c(c1)C(C)(C)CCS2	1
COc1ccc2c(c1)c(CC(=O)NCCc1ccccc1)c(C)n2C(=O)c1ccc(Cl)cc1	1
NS(=O)(=O)c1ccc(N2C(=O)c3ccccc3C2=O)cc1	0
COC(=O)Cc1ccc(OC(=O)c2c(-c3ccccc3)sc3c2CCCC3)cc1	0
Cc1nc(-c2ccc(C)s2)c(-c2ccc(S(N)(=O)=O)cc2)o1	1
Cc1ccc(NNC(=O)c2ccc(Cl)cc2)cc1	1
CS(=O)(=O)c1ccc(-c2occ(Cl)c(=O)c2-c2ccc(Cl)cc2)cc1	0
CS(=O)(=O)c1ccc(-c2cnn(CC(F)(F)F)c(=O)c2-c2ccccc2)cc1	1
CN(C)CCC(=O)Nc1nc(C23CC4CC(CC(C4)C2)C3)cs1	0
O=C(O)C1=CO[C@@H](O[C@@H]2O[C@H](CO)[C@@H](O)[C@H](O)[C@H]2O)[C@@H]2C(CO)=CC[C@H]12	0
COc1ccc(N/N=C2\C(=O)N(CNc3c(C)cccc3C)N=C2Nc2ccccc2F)cc1	1
COc1cccc2oc(-c3ccc(C)cc3)cc(=O)c12	0
OC[C@H]1C[C@](O)(c2ccc(F)cc2)[C@@H](c2ccc(F)cc2)O1	1
C=CCC1=C[C@@]2(CC=C)[C@H](C)[C@@H](c3ccc4c(c3)OCO4)C(C1=O)[C@@H]2O	0
Cc1ccc(Nc2nc(-c3ccc([N+](=O)[O-])cc3)nc3sc4c(c23)CCCC4)cc1	1
Cc1cc(-c2ccc(NS(C)(=O)=O)cc2)n(-c2ccc([N+](=O)[O-])cn2)n1	0
CS(=O)(=O)c1ccc(C2=C(c3ccc(F)cc3)C(=O)O/C2=C\c2cccc3ccccc23)cc1	0
COc1ccccc1-c1noc(C)c1-c1ccccc1	0
O=C1c2ccccc2C(=O)N1c1nc2cc([N+](=O)[O-])ccc2n1Cc1cccc(-c2ccccc2)c1	1
CN1C(C(=O)Nc2ccccn2)=C(O)c2c(c3cc(Cl)ccc3n2C)S1(=O)=O	0
CS(=O)(=O)c1ccc(-n2cc(COc3ccc(Cl)cc3)nc2-c2ccc(Cl)cc2)cc1	1
COc1ccc2cc(CC(=O)O)ccc2c1	0
CS(=O)(=O)c1ccc(-c2sc3ncnn3c2-c2ccccc2)cc1	0
CCCc1ccc(OC)c(-c2ccc(OC)c(CCC)c2)c1	0
CS(=O)(=O)c1ccc(-c2cnc(C(=O)c3ccccc3)n2-c2ccc(F)cc2)cc1	1
COc1ccc2nc(O)c(/C=N/n3c(=S)[nH]nc(Cc4cc(OC)c(OC)c(OC)c4)c3=O)cc2c1	1
COc1ccc(-c2cc(C(F)(F)F)nn2-c2ccc(S(N)(=O)=O)c(C)c2)cc1	1
COCCOc1cc(NCc2cccs2)nc(-c2ccc(S(C)(=O)=O)cc2)n1	0
CC(C(=O)O)c1c(F)cc(CC2CCCC2=O)cc1-c1ccc(O)cc1	0
CSc1ccc(C2=C(c3ccc(O)cc3)C(=O)NC2=O)cc1	0
CC(=O)Nc1ccc(OC(=O)c2c(-c3ccccc3)sc3c2CCCC3)cc1	0
O=C1COCCN1c1ccc(Nc2nc(Cl)nc(Nc3ccccc3)n2)cc1	1
CN(C)c1ccc(C2SCC(=O)N2c2nnc(CNc3nnc4c5ccccc5nc-4s3)s2)cc1	0
CCCCNC(=O)c1cc(C(C)(C)C)c2c(c1)C(C)(C)CO2	1
CS(=O)(=O)c1ccc(NN2C(=O)CSC2c2ccccc2)cc1	0
O=C(O)c1ccc(-n2cc(CSc3nc4ccccc4c(=O)n3-c3ccccc3)nn2)cc1	1
Cc1ccc(CNc2nc(-c3ccc(S(C)(=O)=O)cc3)nc(Cl)c2C)cc1	1
CCc1cccc(Nc2cnccc2NS(=O)(=O)C(F)(F)F)c1	1
COc1ccc(/C=N/C2=NN=C(N)C2c2ccc(Cl)nn2)cc1	0
CC/C=C/C/C=C/C/C=C\C/C=C/C/C=C/CCCC(=O)OCC(O)CO	1
COc1ccc2c(c1)c(CC(=O)NC(CO[N+](=O)[O-])(CO[N+](=O)[O-])CO[N+](=O)[O-])c(C)n2C(=O)c1ccc(Cl)cc1	0
CS(=O)(=O)c1ccc(-n2cc(C(F)(F)F)nc2-c2cccc(F)c2)cc1	1
Cn1c(=O)oc2cc(C3=C(c4ccccc4)C(=O)OC3)ccc21	0
CS(=O)(=O)c1ccc(-c2cc(O)ccc2-c2ccccc2)cc1	0
Cc1c(Cc2nc(-c3ccc(Cl)cc3)cs2)c2cc(Br)ccc2n1C(=O)c1ccc(Br)cc1	0
CCC(CC(=O)O)c1cccc(NC(=O)C(c2ccc(-c3cncc(Cl)c3)cc2)C2CCCC2)c1C	1
N#Cc1nn(-c2ccc(S(N)(=O)=O)cc2)c(-c2ccc(Cl)cc2)c1Cl	1
CS(=O)(=O)c1ccc(-n2cc(/C=N/Nc3ccc(S(N)(=O)=O)cc3)c(-c3ccc(Br)cc3)n2)cc1	1
CS(=O)(=O)c1ccc(C2=C(c3cncc(Br)c3)C(=O)CC2)cc1	1
Cc1cc(S(F)(F)(F)(F)F)cc2c1OC(C(F)(F)F)C(C(=O)O)=C2	1
Cc1c(CC(=O)N[C@H](CO)C(=O)O)cc(-c2ccc(S(C)(=O)=O)cc2)n1-c1cccc(F)c1	1
CC(=O)Nc1ccc(O)cc1	0
CC1Cc2cc(-c3c(Cl)ncn3-c3ccc(S(C)(=O)=O)cc3)ccc2O1	1
NS(=O)(=O)c1ccc2[nH]cc(Cc3ccc(Br)cc3)c2c1	0
Nc1c(C(=O)N/N=C/c2ccccc2)cnn1-c1ccc(S(N)(=O)=O)cc1	1
N=C1/C(=N/Nc2ccc(Cl)cc2)C(N)=NN1c1ccc(S(N)(=O)=O)cc1	1
CCC(CC)COc1cc2c(cc1Cl)C=C(C(=O)O)C(C(F)(F)F)O2	1
Nc1c(C(=O)N/N=C/c2ccccc2Cl)cnn1-c1ccc(S(N)(=O)=O)cc1	1
CS(=O)(=O)c1ccc(-c2[nH]c3ccccc3c2-c2ccc(Br)cc2)cc1	1
NS(=O)(=O)c1ccc(-n2ncc3c2-c2cccnc2SC3)cc1	0
FC(F)(F)c1onc(-c2ccc(Cl)o2)c1-c1ccccc1	0
CC1=CCCC2C1(C)CCC(C)C2(C)CC/C(=C\C(=O)O)CO	1
CN(C)c1ccc(-c2cc(C(F)(F)F)nn2-c2ccc(S(N)(=O)=O)cc2)cc1F	1
Cc1c(CCC(=O)O)cccc1NC(=O)[C@@H](c1ccc(-c2cncc(C(F)(F)F)c2)cc1)C1CCCC1	1
CCCCCC(=O)/C=C/C=C\CCCCCCCC(=O)O	0
CS(=O)(=O)c1ccc(-c2cnn(Cc3ccccc3)c(=O)c2OCC2CC2)cc1	1
COc1ccc(C(=O)/C=C/C2=Cc3ccccc3OC2)cc1	1
CS(=O)(=O)c1ccc(-c2cc3cc(F)ccc3n2Cc2ccc(Cl)cc2)cc1	1
CCOC(=O)[C@H](O)[C@@H](OCc1cnnn1[C@@H](CO)C(=O)OC)C(=O)OCC	0
COc1ccc(-c2cc(F)c(F)cc2-c2ccc(S(N)(=O)=O)cc2)cc1C	1
CCn1c2c(c3ccccc31)S(=O)(=O)N(C)C(C(=O)Nc1nccs1)=C2O	0
COc1ccc2c(c1)c(CCNC(=O)c1ccc(O[N+](=O)[O-])cc1)c(C)n2C(=O)c1ccc(Cl)cc1	0
O=[N+]([O-])c1ccc(Oc2ccc(OCCN3CCCC3)cc2)cc1	0
Cc1ccc2c(c1)C(=O)N(Cc1ccc(S(N)(=O)=O)cc1)C2=O	0
NCc1c(-c2ccccc2)c(C(=O)O)c2ccccn12	1
COc1ccc(O)c(/C=N/Nc2nc(-c3ccc(S(C)(=O)=O)cc3)cs2)c1	0
Cc1ccc2c(-c3ccc(S(C)(=O)=O)cc3)c(-c3ccc(F)cc3)nn2n1	1
CCOP(=O)(OCC)C(NC(=O)c1cc(-c2cccc3ccccc23)n(-c2ccc(F)cc2)n1)c1ccccc1	1
N#Cc1ccc2c(c1)C=C(C(=O)O)C(C(F)(F)F)O2	1
COc1cccc(-c2csc(Nc3ccc4c(c3)OCO4)n2)c1	1
C=CCC1=C[C@@]2(OC)[C@H](C)[C@@H](c3cc(OC)c(OC)c(OC)c3)[C@H](C1=O)[C@H]2O	0
CSc1nc(-c2cc(C(C)(C)C)c(O)c(C(C)(C)C)c2)ns1	0
NS(=O)(=O)c1ccc(N2N=C3c4ccccc4CCC3C2c2ccc(Cl)cc2Cl)cc1	0
O=S(=O)(C1CC1)N(c1ccncc1Nc1ccccc1)S(=O)(=O)C1CC1	0
COC(=O)[C@@]1(C)CC[C@]2(C(=O)NCc3ccccc3)CC[C@]3(C)C(=CC[C@@H]4[C@@]5(C)C[C@H](O)[C@H](O[C@@H]6OC[C@@H](O[C@@H]7O[C@H](CO)[C@@H](O)[C@H](O)[C@H]7O)[C@H](O)[C@H]6O)[C@@](C)(CO)[C@@H]5CC[C@]43C)[C@@H]2C1	0
COc1ccc(-c2nnc(N/N=C/c3ccc4c(c3)OCO4)nc2-c2ccc(OC)cc2)cc1	1
CS(=O)(=O)Nc1ccncc1Oc1ccc(Cl)cc1Cl	1
CS(=O)(=O)c1ccc(-c2nc(SCc3ccccc3)cc(C(F)(F)F)n2)cc1	1
CS(=O)(=O)c1ccc(-c2ccccc2-c2ccc3ccccc3n2)cc1	0
CC(C(=O)O)c1ccc(SC2CCCC2)cc1F	1
COC(=O)Cc1ccc(NC(=O)Cc2c(C)n(C(=O)c3ccc(Cl)cc3)c3ccc(OC)cc23)cc1	1
O=c1cc(-c2ccccc2)oc2c(-c3ccsc3)c(O)cc(O)c12	0
CS(=O)(=O)c1ccc(-c2[nH]c(C(F)(F)F)nc2-c2ccccc2)cc1	0
CN1C(NC(=N)N)=NC(=O)/C1=C/c1cc(C(C)(C)C)c(O)c(C(C)(C)C)c1	0
Nn1c(Sc2cc([N+](=O)[O-])cc([N+](=O)[O-])c2)nc2sc(-c3ccccc3)cc2c1=O	1
O=c1cc(CSc2nnc(CSc3nc4ccccc4o3)o2)c2ccc3ccccc3c2o1	0
COc1cc(OC)c(C2=NNC(c3ccc4c(c3)c3ccccc3n4C)C2)c(OC)c1	1
COc1ccc(-n2nc(-c3ccc(Cl)cc3)c3c2CCC(O)C3)cc1	1
COc1cc(O)c2c(=O)cc(C)oc2c1	0
Nc1ccc(-c2nc3ccccc3n2-c2ccc(N)cc2)cc1	0
Cc1nc(-c2ccc(F)cc2)c(-c2ccc(S(C)(=O)=O)cc2)s1	1
O=c1c2ccccc2nc(SCc2cc(-c3ccc(Cl)cc3)no2)n1-c1ccc(Br)cc1	1
CS(=O)(=O)Nc1cc2c(cc1Nc1ccc(F)cc1F)C(=O)CC2	1
C/C=C(\C)C(=O)Oc1c(OC)c(OC)cc2c1-c1c(cc(OC)c(OC)c1OC)C[C@](C)(O)[C@@H](C)C2	0
COC(=O)N/N=C/c1coc2ccccc2c1=O	1
COc1cc(CN2C(=O)c3c(Cl)c(Cl)c(Cl)c(Cl)c3C2=O)cc(OC)c1OC	0
O=C(/C=C/c1cn(-c2ccccc2)nc1-c1ccncc1)NCCc1ccncc1	0
CN1CCOC(O)(c2ccc3c(c2)N(C)c2ccccc2S3)C1	1
O=C/C=C/c1ccccc1	0
Cc1cc(=O)c(Oc2ccc(F)cc2F)c(-c2ccc(S(C)(=O)=O)cc2)o1	1
CS(=O)(=O)c1ccc(-c2[nH]c(Cl)c(Cl)c2-c2ccc(F)cc2)cc1	0
CN1C(C(=O)Nc2ncc(-c3ccccc3)s2)=C(O)c2ccccc2S1(=O)=O	0
COc1cccc(/C=C2\CCC/C(=C\c3ccc(C)cc3)C2=O)c1OC	0
NS(=O)(=O)c1ccc(-c2oc3ccccc3c(=O)c2-c2ccc3c(c2)OCO3)cc1	0
CCc1ccc(-c2cc(C(F)(F)F)nn2-c2ccc(S(N)(=O)=O)cc2)cc1	1
CCOc1cc(C)nn1C(=O)CNc1ncnc2c1c(C)nn2-c1ccccc1	1
CS(=O)(=O)c1ccc(-c2cnc(Br)n2-c2ccc(F)cc2)cc1	1
CC1(O)OC(=O)C(c2ccc(F)c(F)c2)=C1c1ccc(S(C)(=O)=O)cc1	1
Oc1cc(O)cc(-c2cc3ccc(O)cc3o2)c1	0
CN1C(O)=C(C(=O)Nc2ccc(Cl)cc2Cl)c2c(ccc(Cl)c2Cl)S1(=O)=O	0
CN1C(O)=C(C(=O)Nc2ccc(Br)cc2)c2ccccc2S1(=O)=O	0
Cc1cc(C)c2c(CSc3nnc(CSc4nc5ccccc5o4)o3)cc(=O)oc2c1	0
Cc1ccc(Nc2ccccc2)c(CC(=O)O)c1	0
CCCCC#CCOC(=O)Cc1c(C)n(C(=O)c2ccc(Cl)cc2)c2ccc(OC)cc12	1
CC1=NN(c2ccccc2)C(=O)/C1=C\c1ccc2c(c1)OCO2	0
Nc1c(C(=O)N/N=C/c2ccc(C(=O)Oc3ccccc3)cc2)sc2nc(-c3ccc(Cl)cc3)cc(-c3cccs3)c12	1
O=C(Nc1ccccc1)Nc1nnc(-c2cccnc2)o1	1
CS(=O)(=O)c1ccc(-c2[nH]c([N+](=O)[O-])cc2-c2ccc(F)cc2)cc1	0
CN1C(C(=O)Nc2ccc(Cl)cc2)=C(O)c2cc(Cl)ccc2S1(=O)=O	0
C=C[C@@]1(C)CC=C2C(CCC3[C@](C)(CC(=O)O)CCC[C@@]23C)C1	0
N#Cc1cccc(Nc2cnccc2NS(=O)(=O)C(F)(F)F)c1	0
Cc1ccc(-c2cc(C(F)(F)F)nn2-c2ccc(S(N)(=O)=O)c(CO)c2)cc1	1
NS(=O)(=O)c1ccc(-n2cc(C(F)(F)F)nc2-c2cccnc2)cc1	1
C=C1C(=O)O[C@H]2[C@H]1CC[C@](C)(O)[C@]13O[C@H]1[C@H](Cl)[C@](C)(O)[C@H]23	1
CCC(C(=O)N1CCN(c2ccccc2)CC1)n1sc2nc(C)cc(C)c2c1=O	0
Cc1cc(-c2ccncc2)nn1S(=O)(=O)Oc1ccccc1	0
Cc1nnc(/N=C2\NC(=O)/C(=C/c3ccc(N(C)C)cc3)S2)s1	1
O=C1NC(=S)S/C1=C\c1ccc(OCc2cn(-c3ccc(C(=O)O)cc3)nn2)cc1	1
COc1ccccc1/C=C/c1ccc(=O)n(-c2ccc(F)cc2)n1	1
NS(=O)(=O)c1ccc(-n2nc(C(F)(F)F)c(Cl)c2-c2ccc(Cl)cc2)cc1	1
CS(=O)(=O)c1ccc(-c2c(Cl)ncn2-c2ccc(F)cc2)cc1	0
Cc1c(CC(=O)NCCO)cc(-c2ccc(S(C)(=O)=O)cc2)n1-c1ccc(F)cc1	1
Cc1nn(-c2ccc(S(N)(=O)=O)cc2)c(-c2ccccc2)c1Cl	1
Cc1ccc(Oc2c(-c3ccc(S(C)(=O)=O)cc3)oc(C)cc2=O)c(F)c1	1
Cc1cc(C)c2c(OCCCC(=O)N3CCN(c4ccccc4)CC3)nsc2n1	0
O=C1O[C@@H](c2ccc(O)c(O)c2)[C@H](C(=O)O)/C1=C\c1ccc(O)c(O)c1	0
CCC(=O)NS(=O)(=O)c1ccc(-n2nc(C(F)F)cc2-c2ccc(OC)c(C)c2)cc1COC(=O)CC	0
O=C(/C=C/c1cn(-c2ccccc2)nc1-c1cccnc1)NCCc1ccccn1	0
CSc1nnc2n(Cc3ccccc3)c(=O)c3c4c(sc3n12)CCCC4	1
CS(=O)(=O)c1ccc(-c2sc3nc(C(F)(F)F)nn3c2-c2ccccc2)cc1	0
CS(=O)(=O)c1ccc(/C=C(/C(=O)O)c2ccc(F)cc2)cc1	0
COc1ccc2c(c1)c(Cc1nonc1O)c(C)n2C(=O)c1ccc(Cl)cc1	0
CCC(C(=O)O)c1ccc(-c2ccc(C)c(F)c2)c(C(F)(F)F)c1	0
COc1ccc(-c2c(-c3ccc(S(N)(=O)=O)cc3)ccc(F)c2F)cc1F	1
NS(=O)(=O)c1ccc(-n2nc(C(=O)NCCN3CCOCC3)cc2-c2ccc(Cl)cc2)cc1	1
CCCCC/C=C\C/C=C\C/C=C\CCCCC(=O)OCC(O)CO	0
CS(=O)(=O)c1ccc(-c2[nH]c(C(F)(F)F)nc2-c2ccc(F)c(F)c2)cc1	0
CS(=O)(=O)c1ccc(-c2sc3nncn3c2-c2ccccc2)cc1	0
CSCC[C@H](NC(=O)[C@H](Cc1ccc(O)cc1)NC(=O)c1ccc(F)cc1)C(=O)N[C@@H](CCC(=O)O)C(=O)O	0
CS(=O)(=O)c1ccc(-c2c(-c3ccccc3)ssc2=O)cc1	0
CC1(C)NC(=O)N(c2ccc([N+](=O)[O-])c(C(F)(F)F)c2)C1=O	1
CCOC(=O)C(=O)c1cc(-c2ccc(S(C)(=O)=O)cc2)n(-c2ccc(C)cc2)c1C	0
COc1ccc2c(c1)c1c(n2C)C(O)=C(C(=O)Nc2ccccn2)N(C)S1(=O)=O	0
Cc1cnc(NC(=O)C2=C(O)c3ccc(F)cc3S(=O)(=O)N2C)s1	0
CS(=O)(=O)c1ccc(-c2sc(-c3ccc(Cl)cc3)nc2-c2ccc(F)cc2)cc1	1
COc1ccc(-n2c(-c3ccc(S(C)(=O)=O)cc3)cc(CC(=O)OCCCO)c2C)cc1	1
CN1C/C(=C\c2ccc(O)s2)C2=NN(c3ccccc3)C(c3ccc(O)s3)C2C1	1
CS(=O)(=O)Nn1c(Sc2ccccc2C(=O)O)nc2sc(-c3ccccc3)cc2c1=O	0
COC1(c2cc(F)cc(OCc3cc(-c4ccccc4)n(-c4ccccc4)n3)c2)CCOCC1	1
Cc1ccc(C2CC(c3ccc(S(C)(=O)=O)cc3)=NN2C(N)=S)cc1	0
CCCc1onc(-c2ccc(Cl)o2)c1-c1ccccc1	0
CCc1c(Cl)ccc2c1C=C(C(=O)O)C(C(F)(F)F)O2	0
CCSc1nc(-c2ccccc2)c(-c2ccc(S(C)(=O)=O)cc2)[nH]1	1
Cc1c(CCC(=O)O)cccc1NC(=O)C(c1ccc(-c2cncc(CF)c2)cc1)C1CCCC1	1
Cc1c(NC(=O)C(c2ccc(-c3cncc(C(F)(F)F)c3)c(F)c2)C2CCCC2)cccc1N(C)CC(=O)O	1
COC1(c2cc(F)cc(OCc3cc(-c4ccccc4)n(-c4ccc(Cl)c(Cl)c4)n3)c2)CCOCC1	1
Cc1ccccc1-c1nc(C(F)(F)F)cn1-c1ccc(S(C)(=O)=O)cc1	1
CC(C)(C)c1cc(C(=O)c2cccs2)cc2c1OCC2(C)C	1
CC(C)Cc1ccc(C(C)C(=O)NCCCC(=O)Nc2ccc(F)cc2)cc1	0
CS(=O)(=O)c1ccc(C2=C(c3ccccc3)C(=O)O/C2=C\c2ccco2)cc1	0
O=c1[nH]n2c(=O)c3ccccc3nc2/c1=C/c1ccccc1	1
Cc1ccc(NC(=O)c2ccc(Cl)nc2)cc1	0
COc1ccc(NC(=O)Cc2c(C)n(C(=O)c3ccc(Cl)cc3)c3ccc(OC)cc23)cc1	1
CC(C)Oc1nc(-c2ccc(S(C)(=O)=O)cc2)cc(C(F)(F)F)n1	1
Cc1csc(NC(=O)C2=C(O)c3ccccc3S(=O)(=O)N2C)n1	0
CS(=O)(=O)c1ccc(-c2cc(C(F)(F)F)cnc2OC(C(F)(F)F)C(F)(F)F)cc1	1
COc1ccc(-c2c(-c3ccc(S(N)(=O)=O)cc3)ccc(F)c2F)cc1C	1
Cc1cccc(CNc2cc(C(F)(F)F)nc(-c3ccc(S(C)(=O)=O)cc3)n2)c1	0
Cc1ccc(S(=O)(=O)n2cc(C(=O)C(=O)N[C@@H](Cc3cnc[nH]3)C(=O)N[C@@H](CCC(=O)O)C(=O)O)c3ccccc32)cc1	1
CSc1nc2ccccc2n1-c1csc(NC/C(C)=N/N=C2\SCC(=O)N2c2ccccc2)n1	1
NS(=O)(=O)c1ccc(-n2nc(C(F)(F)F)c3c2-c2ccccc2CS3)cc1	1
NS(=O)(=O)c1ccc(CCn2cc(-c3ccc(F)cc3)nn2)cc1	1
CCC(=O)[N-]S(=O)(=O)c1ccc(-n2nc(C(F)(F)F)cc2-c2ccc(SC)cc2)cc1CO.[Na+]	0
CS(=O)(=O)c1ccc(-c2cc3c(cc2C(O)c2ccccc2)OCO3)cc1	0
COc1cc2occc2c(OC)c1-c1cc(-c2ccc(Cl)cc2)n(-c2ccc(S(N)(=O)=O)cc2)n1	0
Cc1c(CC(=O)OCCO)cc(-c2ccc(S(C)(=O)=O)cc2)n1-c1cccc(F)c1	1
O=C1c2ccccc2C(=O)N1Cc1ccc(F)cc1	0
Cc1ccc(-c2nc(C(F)(F)F)cn2-c2ccc(S(C)(=O)=O)cc2)cc1F	1
CCCC(=O)c1cc(C(C)(C)C)c2c(c1)C(C)(C)CS2	1
COc1c2occc2c(OC)c2c(C)c(/C(=N/c3cc(N4CCNCC4)nc(N4CCNCC4)n3)N3CCNCC3)oc12	1
O=C(Nc1ccc(Cl)cc1Cl)C1=C(O)N(Cc2ccccc2)S(=O)(=O)c2ccc(F)cc21	0
COc1ccc(-c2c(-c3ccc(S(C)(=O)=O)cc3)occ(Cl)c2=O)cc1	0
CC1=NN(c2ccc(S(N)(=O)=O)cc2)C(=O)/C1=N/Nc1ccc(S(N)(=O)=O)cc1	1
C=Cc1nc2sc(-c3ccc(S(C)(=O)=O)cc3)c(-c3ccccc3)n2n1	0
C#Cc1cc(Cl)c2c(c1)C=C(C(=O)O)C(C(F)(F)F)O2	1
CS(=O)(=O)c1ccc2c(Sc3ccccc3Cl)c(C#N)[nH]c2c1	1
CSc1ccc(/C=C2\C=C(CC(=O)NS(=O)(=O)c3ccc(C(C)=O)cc3)c3cc(F)ccc32)cc1	0
C[C@H](NC(=O)c1nc2c(cnn2-c2ccccc2)c(=O)[nH]1)c1ccccc1	1
CC(C)(Oc1ccc(Cl)cc1)C(=O)NCCCN1c2ccccc2Sc2ccccc21	0
C=CCC1=C[C@]2(OC)C(=O)C(C1=O)[C@H](c1cc(OC)c(OC)c(OC)c1)[C@H]2C	0
CS(=O)(=O)c1ccc(-c2cc(CCO[N+](=O)[O-])nn2C2CCCCC2)cc1	0
COc1ccc2c(c1)c(Cc1nc(-c3ccc([N+](=O)[O-])cc3)cs1)c(C)n2C(=O)c1ccc(Br)cc1	1
CCCc1cc2c(cc1Cl)C=C(C(=O)O)[C@H](C(F)(F)F)O2	1
CC1(C)OC(=O)C(Oc2ccc(F)cc2F)=C1c1ccc(S(C)(=O)=O)cc1	1
COc1ccc(/C=C2\C(c3ccc(Cl)cc3)=NN=C2C(F)(F)F)cc1OC	0
COc1ccc(-c2noc(C)c2-c2ccc(Oc3ccccc3)cc2)cc1	0
COc1cc(O)cc2c1C(=O)C(Cc1ccc(O)cc1)CO2	1
CS(=O)(=O)c1ccc(-c2oc3ccccc3c(=S)c2-c2ccc(F)cc2)cc1	0
COc1ccc2c(c1)c(CCOC(=O)NS(=O)(=O)OCCCO[N+](=O)[O-])c(C)n2C(=O)c1ccc(Cl)cc1	1
COc1cccc(Cc2cc3c(cc2-c2ccc(S(C)(=O)=O)cc2)OCO3)c1	0
Cc1c(CC(=O)NC(CCO[N+](=O)[O-])C(=O)O)cc(-c2ccc(S(C)(=O)=O)cc2)n1-c1cccc(F)c1	0
CCOP(=O)(OCC)C(NC(=O)c1cc(-c2cccs2)n(-c2ccc(S(N)(=O)=O)cc2)n1)c1ccccc1	1
CCOc1cncc(-c2ccc(C(C(=O)Nc3cccc(CCC(=O)O)c3C)C3CCC3)cc2)c1	1
O=[N+]([O-])c1ccc(/C=N/c2nnc(-c3ccc(Cl)cc3)o2)cc1	1
CCCCCNC(=O)c1cc(C(C)(C)C)c2c(c1)C(C)(C)CO2	1
CS(=O)(=O)c1ccc(NC(=O)NNC(=S)NCCc2ccccc2)cc1	0
CS(=O)(=O)c1ccc(-c2sc3ncnn3c2-c2cc(F)cc(F)c2)cc1	0
Cc1ccc2c(c1)/C(=C(\O)Nc1ncc(C)s1)C(=O)N(C)C2=O	0
CCCCCCC(Sc1nc(Cl)cc(Nc2nc(-c3ccc4ccccc4c3)cs2)n1)C(=O)O	0
O=C(OC[C@H]1O[C@@H](Oc2ccc(O)cc2CO)[C@H](OC(=O)c2ccccc2)[C@@H](O)[C@@H]1O)c1ccccc1	0
NS(=O)(=O)c1ccc(-c2oc3ccccc3c2-c2ccc(F)cc2)cc1	1
COCCNC(=O)c1cc(C(C)(C)C)c2c(c1)C(C)(C)CO2	1
CS(=O)(=O)c1ccc(-c2cc(CO)nn2C2=CCOC=C2)cc1	0
Cc1ncccc1-c1nc(C(F)(F)F)cn1-c1ccc(S(C)(=O)=O)cc1	0
CS(=O)(=O)c1ccc(C2=C(c3ccc(Cl)cc3)CC3(CC3)C2)cc1	1
O=C(O[C@H]1[C@H](Oc2ccccc2COC(=O)C2(O)C=CCCC2=O)O[C@H](CO)[C@@H](O)[C@@H]1O)c1ccccc1	0
CN1c2ccccc2Sc2ccc(C3(O)CN4CCCCC4CO3)cc21	1
NS(=O)(=O)c1ccc(-n2nc(C(F)F)cc2-c2ccc3c(c2)OCO3)cc1	1
NS(=O)(=O)c1ccc(-n2nc(C(=O)OCCCN3CCOCC3)cc2-c2ccccc2)cc1	1
CC1=NN(c2ccccc2C(=O)O)C(=O)/C1=N/Nc1ccc(S(N)(=O)=O)cc1	1
CS(=O)(=O)c1ccc(-c2cc(S(C)(=O)=O)sc2-c2ccc(F)cc2)cc1	0
O=C(O)C1(c2ccc3c(c2)OC[C@H](Cc2ccc(-c4ccccc4)cc2)[C@H]3O)CCCC1	0
CC1(O)OC(=O)C(c2ccc3ccccc3c2)=C1c1ccc(S(C)(=O)=O)cc1	1
CCc1cnc(NC(=O)C2=C(O)c3ccccc3S(=O)(=O)N2C)s1	0
O=S(=O)([O-])Oc1ccc(/C=C/c2cc(OS(=O)(=O)[O-])cc(OS(=O)(=O)[O-])c2)cc1.[K+].[K+].[K+]	0
O=C(Nc1cccc(Cl)c1)c1cccnc1O	0
Cc1ccc(Nc2cnccc2NS(=O)(=O)C(F)(F)F)cc1C	1
Cc1ccc(-c2cc(C)n(S(=O)(=O)Oc3ccccc3)n2)cc1	1
CC1CCN([C@H](c2ccc(F)cc2)c2ccc([C@@H](C)C(=O)O)cc2-c2ccc(C(F)(F)F)cc2)CC1	0
CCC(=O)OCc1cc(-n2nc(C(F)(F)F)cc2-c2ccc(OC)c(C)c2)ccc1S(N)(=O)=O	0
Cc1cc(C)c2c(OCCCC(=O)O)nsc2n1	0
C=C1C(=O)O[C@@H]2C[C@@]3(C)C=CC(=O)C(=C)[C@@H]3C[C@H]12	1
[2H]C([2H])([2H])c1cc2c(c(C([2H])([2H])[2H])c1Cl)C=C(C(=O)O)C(C(F)(F)F)O2	1
Cn1c(-c2ccccc2)c(-c2ccc(S(N)(=O)=O)cc2)oc1=O	1
C/C(=N\N=C1\CCC(=O)N1C)c1cc2ccccc2oc1=O	1
CCC(=O)NS(=O)(=O)c1ccc(-c2c(-c3ccccc3)noc2C)cc1	1
O=c1c2ccccc2nc(SCc2cn(-c3ccc(Cl)cc3)nn2)n1-c1ccccc1	1
Cc1[nH]c2cc(S(C)(=O)=O)ccc2c1Oc1ccc(F)cc1	1
CC(C)(C(=O)O)c1ccc(-c2ccccc2)c(F)c1	0
Nc1c(C(=O)N/N=C/c2ccc(O)cc2)cnn1-c1ccc(S(N)(=O)=O)cc1	1
COc1ccc(C(=O)n2nc(C)c3nnc4cc(Cl)c(F)cc4c32)cc1OC	0
CC(=O)Oc1cc2oc(-c3ccc(C)cc3)cc2cc1-c1c[se]nn1	1
Cc1nc(Cl)c(-c2ccc(F)cc2)n1-c1ccc(S(C)(=O)=O)cc1	0
CS(=O)(=O)c1ccc(-n2cc(C(F)(F)F)nc2-c2ccccn2)cc1	0
Nc1c(C(=O)N/N=C/c2ccccc2[N+](=O)[O-])cnn1-c1ccc(S(N)(=O)=O)cc1	1
CN/N=C/c1coc2cc(OC)ccc2c1=O	1
NS(=O)(=O)c1ccc(-n2nc(C(=O)NCCCN3CCOCC3)cc2-c2ccccc2)cc1	1
CS(=O)(=O)c1ccc(-n2cc(-c3ccc(Cl)cc3)nn2)cc1	1
Cc1c(CCC(=O)O)cccc1NC(=O)[C@H](c1ccc(-c2cncc(C(F)(F)F)c2)cc1)C1CCCC1	1
C=CCC1=C[C@@]2(OC)[C@H](C)[C@@H](c3ccc4c(c3)OCO4)[C@H](C1=O)[C@H]2O	0
CS(=O)(=O)c1ccc(-c2conc2-c2ccc(F)cc2)cc1	1
CC(=O)c1c(C)cc2cccc(O)c2c1OCc1cccc(Cl)c1	0
COc1ccc(-c2ccccc2-c2nc3ccccc3o2)cc1	0
Cc1cc(=O)c(Oc2ccc(Br)cc2F)c(-c2ccc([S+](C)[O-])cc2)o1	1
CS(=O)(=O)Nc1cc2c(cc1Sc1ccsc1)C(=O)CC2	0
O=C(O)CCc1cccc(NC(=O)[C@@H](c2ccc(-c3cncc(C(F)(F)F)c3)cc2)C2CCCC2)c1C(F)(F)F	1
COc1ccc2c(c1)S(=O)(=O)N(C)C(C(=O)Nc1ccccc1)=C2O	0
CC(=O)n1c(Br)cc(-c2ccc(F)cc2)c1-c1ccc(S(C)(=O)=O)cc1	0
O=C(CN1C(=O)NC(c2ccccc2)(c2ccccc2)C1=O)c1ccc(F)cc1	0
CS(=O)(=O)c1ccc(-c2nc(C(F)(F)F)cn2-c2ccc(F)cc2)cc1	0
CC(=O)OCO/N=[N+](\[O-])N1CCC[C@H]1C(=O)OCc1ccc(-c2cc(C(F)(F)F)nn2-c2ccc(S(C)(=O)=O)cc2)cc1	0
COc1c(O)cc(O)c2c(=O)cc(-c3ccccc3)oc12	0
COc1cc(OC)c(C(=O)/C=C/c2cccc(Br)c2)c(O)c1CN1CCOCC1	0
COc1ccc2c(c1)c(CC(=O)O)c(C(F)(F)F)n2C(=O)c1ccc(Cl)cc1	1
O=C(/C=C/c1cc2ccccc2nc1Cl)c1ccc(C(F)(F)F)cc1	0
CC(C)=CCCC1(C)C=Cc2c([C@@H]3CC(=O)c4c(cc(O)c(CC=C(C)C)c4O)O3)ccc(O)c2O1	0
Nn1c(SC(C(=O)O)c2ccccc2)nc2ccc(Br)cc2c1=O	1
Oc1ccc(/C=N/c2nnc(CNc3nnc4c5ccccc5nc-4s3)s2)cc1	0
CN(c1ccc(N)cc1C(F)(F)F)S(=O)(=O)c1ccc(Cl)cc1	0
CS(=O)(=O)c1ccc(-c2nc(NCc3cccs3)cc(OC3CCCC3)n2)cc1	1
Cc1c(CC(=O)O)cc(-c2ccccc2)cc1-c1ccccc1	0
CS(=O)(=O)c1ccc(-c2[nH]c(Cl)c(Br)c2-c2ccc(F)cc2)cc1	0
COc1ccc(C2=C(c3ccc(S(C)(=O)=O)cc3)CN(c3ccccc3)C2=O)cc1	1
Cc1cc(=O)c(-c2ccc(Cl)c(Cl)c2)c(-c2ccc(S(C)(=O)=O)cc2)o1	1
COc1ccccc1C1C2COc3ccccc3C2=NN1c1ccc(S(N)(=O)=O)cc1	1
CS(=O)(=O)Nc1ccc(-c2cc(C(F)(F)F)nn2-c2ccc([N+](=O)[O-])cc2)cc1	0
CCOC(OCC)c1ccc(/C=C2\CN(C)C/C(=C\c3ccc(C(OCC)OCC)cc3)C2=O)cc1	0
CS(=O)(=O)c1ccc(-c2cc(C(=O)CCCO)nn2-c2ccc(Br)cc2)cc1	1
COc1cc2c(c(OC)c1OC)-c1c(cc3c(c1OC)OCO3)[C@H](OC(=O)c1ccccc1)[C@@](C)(O)[C@@H](C)C2	0
CS(=O)(=O)c1ccc(-n2cc(/C=C/C(=O)NCc3ccccn3)c(-c3cccnc3)n2)cc1	0
NS(=O)(=O)c1ccc(-c2[nH]c3ccc(Cl)cc3c2-c2ccccc2Cl)cc1	1
Cn1ccc(-c2ccc(F)cc2)c1-c1ccc(S(C)(=O)=O)cc1	0
CS(=O)(=O)c1ccc(-n2nc(C(F)(F)F)cc2OCc2cccc3ccccc23)nc1	0
COc1ccc2c(c1)c(Cc1csc(-c3ccc(Cl)cc3)n1)c(C)n2C(=O)c1ccc(Cl)cc1	0
COC1Oc2ccccc2-c2c1oc1cc(O)cc(O)c1c2=O	0
CCOP(=O)(OCC)C(NC(=O)c1cc(-c2ccc(OC)cc2)n(-c2ccc(S(N)(=O)=O)cc2)n1)c1ccc(Br)cc1	1
C=Cc1cncc(-c2ccc(C(C)C(=O)O)cc2)c1	1
FC(F)(F)c1cc(/N=C/c2c(C(F)(F)F)nn(-c3ccccc3)c2-c2ccc(Cl)cc2)cc(C(F)(F)F)c1	0
Cn1nc(C(F)(F)F)cc1-c1ccn(C(F)F)c(=O)c1	1
CS(=O)(=O)c1ccc(C(=O)/C=C/c2ccc(F)c(F)c2)cc1	1
Cc1nc(-c2nc(C(F)(F)F)cn2-c2ccc(S(C)(=O)=O)cc2)cs1	1
Cc1c(CCOCCO)cc(-c2ccc(S(C)(=O)=O)cc2)n1-c1ccc(F)c(F)c1	1
CS(=O)(=O)c1ccc(-n2nc(C(F)(F)F)cc2OC2CCCCC2)nc1	0
CSc1nc(-c2ccc(F)cc2)c(-c2ccc(S(C)(=O)=O)cc2)[nH]1	1
COc1cc2c(cc1OC)CN(C(=O)CCn1sc3nc(C)cc(C)c3c1=O)CC2	0
Cc1ncc(-c2ccc(C(C(=O)Nc3cccc(CCC(=O)O)c3C)C3CCCC3)cc2)cc1F	1
COc1cc(OC)c(C(=O)/C=C/c2ccccc2Br)c(O)c1CN1CCN(C)CC1	0
NS(=O)(=O)c1ccc(-n2cc(C(F)(F)F)nc2-c2ccc(F)c(F)c2)cc1	1
Cc1c(CC(=O)NCCO)cc(-c2ccc(S(N)(=O)=O)cc2)n1-c1cccc(F)c1	0
O=C(Nc1ccc(Cl)cc1)c1cnc(O)c(Cl)c1	0
COc1cc(OC)cc(OCc2cc(-c3ccccc3)n(-c3ccc(S(C)(=O)=O)cc3)n2)c1	1
COc1ccc(N2C(=O)CSC2c2ccc(S(C)(=O)=O)cc2)cc1	1
COC1=C(c2ccc(S(C)(=O)=O)cc2)C(C)(C)OC1=O	0
Cc1c(CCC(=O)O)cccc1NC(=O)C(c1cc(F)c(-c2cncc(Cl)c2)cc1F)C1CCCC1	1
CC1(C)C(=O)C(c2ccccc2)=C1c1ccc(S(C)(=O)=O)cc1	1
O=C(Cn1c(=O)sc2cc(C(=O)c3ccccc3Cl)ccc21)Nc1ccccn1	0
CS(=O)(=O)c1ccc(-c2cnc(C#N)n2-c2ccc(F)cc2)cc1	1
COc1c(F)cc(-c2cc(C(F)F)nn2-c2ccc(S(N)(=O)=O)cc2)cc1F	1
CS(=O)(=O)c1ccc(-c2cc(C(=O)CCCO)nn2-c2ccc(F)cc2)cc1	0
O=C(O)Cc1ccccc1Nc1ccccc1F	0
CCc1c(NCc2ccc(F)cc2)nc(-c2ccc(S(C)(=O)=O)cc2)nc1C(F)(F)F	0
O=C1c2ccccc2C(=O)N1c1nc2cc([N+](=O)[O-])ccc2n1Cc1ccc(-c2ccccc2)cc1	1
C[C@H]1C[C@](O)(c2ccccc2)C[C@@H](CSC#N)O1	0
COc1ccc2c(c1)c(CC(=O)NCc1ccc(C(C)=O)cc1)c(C)n2C(=O)c1ccc(Cl)cc1	1
Cc1ccnc(-c2nc(C(F)(F)F)cn2-c2ccc(S(C)(=O)=O)cc2)c1	1
Cc1ccc(NC(=O)c2c(N=Cc3cccnc3)c(C#N)c3n2CCC3)cc1	1
COc1cc(OC)c(C(=O)/C=C/c2cccc(Cl)c2)c(O)c1CN1CCCC1	0
O=C1O[C@H](c2ccc(O)c(O)c2)[C@H]2CO[C@H](c3ccc(O)c(O)c3)[C@@H]12	0
CCCCOC(=O)Cc1cc(-c2ccc(S(C)(=O)=O)cc2)n(-c2ccc(F)c(F)c2)c1C	0
CS(=O)(=O)c1ccc(C2=C(c3ccc(F)cc3)C(=O)N(c3ccc(C(F)(F)F)cc3)C2)cc1	1
COc1c(Cl)cc(C2=C(c3ccc(S(C)(=O)=O)cc3)CCC2)cc1Cl	1
CS(=O)(=O)c1ccc(N2N=C(C(F)(F)F)CC2c2cccc3c2OCCO3)cc1	1
NS(=O)(=O)c1ccc(-n2nc(C(=O)N3CCSCC3)cc2-c2cccc(Cl)c2)cc1	1
CC(C)Oc1cc(NC(=O)c2ccc(F)cc2)ccc1NS(C)(=O)=O	1
O=[N+]([O-])c1ccc(-c2nn(-c3ccccc3)cc2-c2nnc(-c3ccccc3)o2)cc1	1
COc1cc(/C=c2\c(=O)[nH]n3c(=O)c4ccccc4nc23)cc(OC)c1OC	1
Cc1ccc(-c2c(-c3ccc(S(C)(=O)=O)cc3)ccc(F)c2F)cc1C	1
NS(=O)(=O)c1ccc(C2=C(c3ccc(F)c(Cl)c3)CCC2)cc1	1
Cc1ccc(-n2cc(COc3ccc(/C=C4\SC(=S)NC4=O)cc3)nn2)cc1	1
Cc1nn(-c2ccccc2)c(N2CCOCC2)c1/C=N/Nc1nc2ccccc2nc1O	1
N#Cc1c(N=Cc2cccs2)c(C(=O)Nc2ccc(Cl)cc2)n2c1CCC2	1
CCc1cc(C)c2c(c1)C=C(C(=O)O)C(C(F)(F)F)O2	1
NS(=O)(=O)c1ccc2c(c1)S(=O)(=O)N=S2c1ccc(Br)cc1	0
CS(=O)(=O)c1ccc(C2=NN(C(N)=S)C(c3ccccc3)C2)cc1	0
COc1cc(Cc2n[nH]c(=S)n(/N=C/c3cc4cccc(C)c4nc3Cl)c2=O)cc(OC)c1OC	1
O=S(=O)(Nc1ccncc1Nc1ccc(F)cc1)C(F)(F)F	1
O=C(O)c1cccc(Nc2ccc(C(F)(F)F)cc2[N+](=O)[O-])c1	0
O=C(Nc1ccccn1)C1=C(O)c2ccccc2SC1	0
COc1cc(/C=C2\S/C(=N\c3nsc4ccccc34)NC2=O)ccc1O	0
CCO/C=N/c1nnc(-c2cccnc2)o1	1
CN1C(C(=O)Nc2ccccn2)=C(O)c2ccccc2S1(=O)=O	0
CS(=O)(=O)c1ccc(-n2cnc(Cl)c2-c2ccc(OCCO)c(F)c2)cc1	0
COc1ccc2c(c1)c(CC(=O)N[C@@H](CO)Cc1ccccc1)c(C)n2C(=O)c1ccc(Cl)cc1	1
O=c1cc(-c2ccc(Cl)cc2)oc2cc(O)ccc12	0
CC1=NN(c2ccc(S(N)(=O)=O)cc2)C(=O)/C1=C\c1c[nH]c2ccccc12	1
O=c1cc(CSc2nnc(CSc3nc4ccccc4o3)o2)c2c(ccc3ccccc32)o1	0
NS(=O)(=O)c1ccc(-n2nnnc2-c2ccc(F)cc2)cc1	0
NS(=O)(=O)c1ccc(-n2nc(C(F)F)cc2-c2ccc(Cl)cc2)cc1	1
COC(=O)CC1N(C(=O)Nc2ccccn2)C(=O)c2ccccc2S1(=O)=O	0
COC(=O)C(N)Cc1ccc(Oc2nc(Cl)nc(Nc3ccc(N4CCOCC4=O)cc3)n2)cc1	1
Cc1ccc(NC(=O)c2c(N=Cc3ccc4ccccc4c3)c(C#N)c3n2CCC3)cc1	1
C/C=C/c1cc(-c2ccc(S(C)(=O)=O)cc2)n(C2CCCCC2)n1	0
Cc1ccc(-c2nc(C(F)(F)F)cn2-c2ccc(S(C)(=O)=O)cc2)cc1Cl	1
Cc1cccnc1-c1nc(C(F)(F)F)cn1-c1ccc(S(C)(=O)=O)cc1	0
CC[C@]1(C)OC(=O)C(OC(C)C)=C1c1ccc(S(C)(=O)=O)cc1	1
Cc1ccc(-c2cc(COC(=O)COc3cc(O)c4c(=O)cc(-c5ccccc5)oc4c3)nn2-c2ccc(C)cc2)cc1	1
Nc1c(C(=O)O)nc2ccccn12	0
NS(=O)(=O)c1ccc(-n2nc(C(=O)NNC(=O)c3cccc(C(F)(F)F)c3)cc2-c2ccccc2)cc1	1
C=CCc1ccc(OC)c(-c2ccc(OC)c(CC=C)c2)c1	0
COc1ccc(Sc2cc3c(cc2NS(C)(=O)=O)CCC3=O)cc1	1
COc1cc(OC)c(-c2ccnn2C)c(O)c1C(=O)c1cccc(F)c1	0
CC(C)=CCc1cc(/C=C/c2cc(O)cc(O)c2)c(O)cc1O	0
CCCCCCNC(=O)Oc1cccc(-c2ccc([C@@H](C)C(=O)O)cc2F)c1	0
CS(=O)(=O)c1ccc(-c2occ(Cl)c(=O)c2-c2cccnc2)cc1	0
O=C1N/C(=N/c2nsc3ccccc23)S/C1=C\c1cccc(Cl)c1	0
Cc1c(CCC(=O)O)cccc1NC(=O)C(c1ccc(-c2cncc(C(F)F)c2)cc1)C1CCCC1	1
Cn1cc(C(=O)c2ccc(S(C)(=O)=O)cc2)c2ccccc21	0
COc1ccc2c(c1)c(CCNC(=O)NCCCO[N+](=O)[O-])c(C)n2C(=O)c1ccc(Cl)cc1	1
COc1ccc(-c2nc(C(F)(F)F)cn2-c2ccc(S(N)(=O)=O)cc2)cc1Br	1
CCc1ccc(-c2nc(C)oc2-c2ccc(S(C)(=O)=O)cc2)s1	1
Cc1ccc(-c2cc(CC3CCCC3=O)ccc2C(C)C(=O)[O-])cc1.[Na+]	0
Cc1c(CCC(=O)O)cccc1NC(=O)C(c1ccc(-c2cncc(Cl)c2)cc1)C1CC1	1
COc1ccncc1C1=C(c2ccc(S(C)(=O)=O)cc2)CCC1=O	1
COc1cc(/C=C/C(=O)CC(=O)/C=C/c2ccc(O)c(OC)c2)ccc1O	0
NS(=O)(=O)c1ccc(-c2oc3ccccc3c(=O)c2-c2ccccc2F)cc1	0
CCOC(=O)c1c(SC)nn(C(=O)CSc2nnc(CCCOc3ccc(C)cc3C(=O)c3ccc(F)cc3)o2)c1N	1
CS(=O)(=O)c1ccc(-c2cc3c(cc2CC2CCCCC2)OCO3)cc1	1
COc1ccc(NS(=O)(=O)c2ccc(N)cc2)cc1	0
Cn1cccc1CNc1cc(C(F)(F)F)nc(-c2ccc(S(C)(=O)=O)cc2)n1	1
COc1ccc(-c2noc(CC(=O)O)c2-c2ccc(OC(C)(C)C)cc2)cc1	0
COC(=O)[C@H](CO)n1nncc1COc1ccc2ccccc2c1-c1c(OCc2cnnn2[C@@H](CO)C(=O)OC)ccc2ccccc12	0
Cc1cnc(NC(=O)C2=C(O)c3cc(Cl)ccc3S(=O)(=O)N2C)s1	0
CS(=O)(=O)Nc1ccc(-c2cc(C(F)(F)F)nn2-c2cccc(Cl)c2)cc1	0
O=C1C(Cl)C(c2ccccc2)N1c1nnc(CNc2nnc3c4ccccc4nc-3s2)s1	1
COc1ccc2c(c1)oc(=O)c1c(C)nn(-c3ccc(Br)cc3)c12	0
CCOC(=O)c1ccc(OCc2cccc(C3(OC)CCOCC3)c2)c(OCc2ccccc2)c1	0
CCC(CC(=O)O)c1cccc(NC(=O)C(c2ccc(-c3cnc(C)c(C(F)(F)F)c3)c(F)c2)C2CCCC2)c1C	1
CS(=O)(=O)c1ccc(-c2c(-c3ccc(F)cc3)cc(OCc3ccc(Cl)cc3)oc2=O)cc1	0
CCOc1cncc(-c2ccc(C(C(=O)Nc3cccc(CCC(=O)O)c3C)C3CCCC3)cc2F)c1	1
COc1ccccc1/C=C1\OC(=O)C(c2ccccc2Cl)=C1c1ccc(S(C)(=O)=O)cc1	0
Clc1ccc(-c2csc(Nc3ccc4c(c3)OCO4)n2)cc1	1
O=[N+]([O-])c1ccc2c(c1)S(c1ccc(Br)cc1)=NS2(=O)=O	0
NS(=O)(=O)c1ccc(-n2nc(C(=O)NC3CCCCC3)nc2-c2ccccc2)cc1	1
CN(C)c1ccc(-n2nc(C(F)(F)F)cc2-c2ccc(NS(C)(=O)=O)cc2)cc1	1
COc1ccc(C2=C(c3ccc(S(N)(=O)=O)cc3)CCC2)cc1F	1
COc1ccc(-n2nnc(-c3ccco3)c2C)cc1	0
COc1cc(-c2ccccc2)c(-c2ccc(S(C)(=O)=O)cc2)c(=O)o1	0
CSc1ccc(-c2cn3c(c2-c2ccccc2)CCC3)cc1	1
CS(=O)(=O)c1ccc(-c2cc3c(cc2C(=O)c2ccccc2F)OCO3)cc1	1
CN1C(C(=O)Nc2ccccn2)=C(O)c2c(ccc3ccccc23)S1(=O)=O	0
CS(=O)(=O)c1ccc(-c2csc(N/N=C/c3ccc(O)cc3)n2)cc1	1
CCOC(=O)[C@H](CO)NC(=O)c1cccc(O)c1O	0
Cc1cc(-c2ccc(NS(C)(=O)=O)cc2)n(-c2ccc(Cl)cc2)n1	1
O=C(/C(=C/c1ccccc1O)C(=O)C(F)(F)F)c1ccc(Cl)cc1	0
CSc1ccc(-c2nc(C(F)(F)F)cn2-c2ccc(S(C)(=O)=O)cc2)cc1Cl	1
COc1ccc(/C=N/c2c(C#N)cnn2-c2ccc(S(N)(=O)=O)cc2)cc1	1
COc1ccc(NC(=O)c2ccccc2Nc2cccc(Cl)c2C)c(OC)c1	0
NS(=O)(=O)c1ccc(-c2c(-c3ccccc3)noc2CO)cc1	1
CS(=O)(=O)c1ccc(-c2occ(Cl)c(=S)c2-c2ccc(F)cc2)cc1	0
CCOC(=O)C(=O)c1cc(-c2ccc(C)cc2)n(-c2ccc(S(C)(=O)=O)cc2)c1C	0
N#CC1=C(N)Oc2c(oc(CO)cc2=O)C1c1ccc2ccccc2c1	0
CN1C(C(=O)Nc2ccccc2)=C(O)c2cc(F)ccc2S1(=O)=O	0
Cc1cc(Br)cc2c1OC(C(F)(F)F)C(C(=O)O)=C2	1
C[C@H]1[C@H](C)CC[C@]2(C(=O)O)CC[C@]3(C)C(=CC[C@@H]4[C@@]5(C)CC[C@H](O)C(C)(C)[C@@H]5CC[C@]43C)[C@H]12	0
Cc1cc(OCc2ccccc2)c2c(c1)C(=O)c1cccc(OCc3ccccc3)c1C2=O	0
CC(C)Cc1ccc(C(C)NC(=O)NO)cc1	0
CCCCOc1cccc2cc(C)c(C(C)=O)c(O)c12	0
CSc1ccc(-n2nnc(-c3ccccc3)c2C)cc1	0
CSc1nc2ccccc2n1-c1csc(NC(=O)c2ccccc2)n1	1
CS(=O)(=O)c1ccc(-n2nc(C(F)(F)F)cc2-c2ccnc(Cl)c2)cc1	1
COC(=O)[C@@]1(C)CC[C@]2(C(=O)NCc3ccccc3Cl)CC[C@]3(C)C(=CC[C@@H]4[C@@]5(C)C[C@H](O)[C@H](O[C@@H]6OC[C@@H](O[C@@H]7O[C@H](CO)[C@@H](O)[C@H](O)[C@H]7O)[C@H](O)[C@H]6O)[C@@](C)(CO)[C@@H]5CC[C@]43C)[C@@H]2C1	1
CN(c1ccc(Cl)cc1)S(=O)(=O)c1cccc(N)c1	0
C#Cc1cc(Cl)cc2c1OC(C(F)(F)F)C(C(=O)O)=C2	1
Cc1ccc(-c2cc(Cl)cc3c2OC(C(F)(F)F)C(C(=O)O)=C3)cc1F	1
CC(C(=O)O)c1ccc2c3cc(Cl)ccc3n(C(=O)c3ccc(Cl)cc3)c2c1	0
C[C@@H]1C[C@H]1C(=O)N1CCN(c2cnc(C#N)c(-c3cnn(C)c3)n2)C[C@H]1C	0
COc1ccc(-c2cc(Cl)cc3c2OC(C(F)(F)F)C(C(=O)O)=C3)cc1C	1
Cc1nn(-c2ccc(S(N)(=O)=O)c(CO)c2)c2c1c(O)nc1ccccc12	0
CCc1cc(/C=C/S(C)(=O)=O)cc(C(=O)c2ccccc2)c1	0
COc1ccc(NC(=O)c2ccc(Cl)nc2)cc1	0
Cc1nn(C(=O)c2ccc(F)cc2)c2c1nnc1cc(Cl)c(F)cc12	0
Cc1ccc(C(=O)c2cc3c(cc2-c2ccc(S(C)(=O)=O)cc2)OCO3)cc1	0
COC(=O)c1[nH]c2cc(S(C)(=O)=O)ccc2c1Sc1ccc(F)cc1F	1
O=C(O)[C@H]1C[C@](O)(c2ccccc2Cl)[C@@H](c2ccccc2Cl)O1	0
Cc1ccc2c(c1)/C(=C(\O)Nc1ccc(Cl)cc1Cl)C(=O)N(C)C2=O	0
CS(=O)(=O)c1ccc(-n2cc(C(F)(F)F)nc2-c2ccc3c(c2)OCO3)cc1	1
Nc1ccc(S(=O)(=O)Nc2ccc(F)cc2)cc1	0
COc1ccc(/C=C2/S/C(=N/c3nccs3)NC2=O)cc1	0
COC(=O)CNC(=O)[C@H](C)NC(=O)[C@@H]1CCCN1C(=O)CNC(=O)[C@H](C)NC(=O)OCc1ccccc1	1
Cc1nn(C)cc1-c1cc2c(N[C@H](c3ccc4c(c3)S(=O)(=O)CCC4)C(C)C)ncnc2[nH]1	0
O=C(O)c1cccc(Nc2cccc(S(F)(F)(F)(F)F)c2)c1	0
Cc1ncc(-c2ccc(C(C(=O)Nc3cc(F)cc(CCC(=O)O)c3C)C3CCCC3)cc2)cc1Cl	1
COc1ccc([C@@H]2CC(=O)c3c(cc(OC)c(C/C=C(\C)CCC=C(C)C)c3O)O2)cc1OC	0
CS(=O)(=O)c1ccc(-c2cc(/C=C/CC[N+](=O)[O-])nn2-c2ccccc2)cc1	1
COC(=O)c1cc(-c2ccc(F)cc2)n(-c2ccc(S(N)(=O)=O)cc2)n1	0
CCC(CC)Oc1c(C)c(C(F)(F)F)nn1-c1ccc(S(C)(=O)=O)cn1	0
O=C(CNc1ncnc2sc3c(c12)CCCC3)NN=Cc1ccc(Cl)c(Cl)c1	1
Cn1c(=O)oc2cc(-c3coc(=O)n3-c3ccc(F)cc3)ccc21	0
CCOc1ccc2nc(NC(=O)CSc3nnc(Cc4c[nH]c5ccccc45)o3)sc2c1	0
C[C@@H]1OC(O[C@@H]2[C@@H](O)[C@H](OCCc3ccc(O)c(O)c3)O[C@H](CO[C@@H]3OC[C@@H](O)[C@H](O)[C@H]3O)[C@H]2OC(=O)/C=C/c2ccc(O)c(O)c2)[C@H](O)[C@H](O)[C@H]1O	0
Cc1ccccc1Oc1ccc(=O)n(CN2C(=O)c3ccccc3C2=O)n1	1
COc1ccc2c(-c3ccc(S(C)(=O)=O)cc3)c(-c3ccc(C)cc3)nn2n1	1
Nc1ccc(NC(=O)c2ccc(Cl)cc2)cc1	0
Cc1cc(-c2ccc(C(C(=O)Nc3cccc(C(C)CC(=O)O)c3C)C3CCCC3)cc2)cnc1C	1
Cc1ccc(-c2cc(C(F)(F)F)nn2-c2ccc3c(c2)CCS3(=O)=O)cc1	0
COc1ccc(-c2cc(-c3ccc(Cl)cc3)n(-c3ccc(S(N)(=O)=O)cc3)n2)cc1OC	1
COc1c(C(F)(F)F)nn(-c2ccc(S(N)(=O)=O)cc2)c1-c1ccccc1	1
O=C(O)c1ccc2c(c1)S(=O)(=O)N=S2c1ccc(Br)cc1	0
Cc1c(CCC(=O)O)cccc1NC(=O)C(c1ccc(-c2cncc(Cl)c2)cc1)C1CCCCC1	1
COCc1cccc(-c2nc(C(F)(F)F)cn2-c2ccc(S(C)(=O)=O)cc2)c1	0
CS(=O)(=O)c1ccc(-c2cc(C(=O)CCCO[N+](=O)[O-])nn2-c2ccc(Cl)cc2)cc1	0
O=C(O)/C=C/c1ccc(O)c(O)c1	0
CS(=O)(=O)c1ccc(C2=C(c3ccc(F)cc3)C(=O)N(c3ccccc3F)C2)cc1	1
CS(=O)(=O)c1ccc(C2=C(c3cc(Br)ccn3)C(=O)CC2)cc1	1
CNc1ccc(-c2nc(C(F)(F)F)cn2-c2ccc(S(C)(=O)=O)cc2)cc1Cl	1
Cc1c(CCC(=O)O)cccc1NC(=O)C(c1ccc(-c2cncc(C3CC3)c2)cc1)C1CCCC1	1
NS(=O)(=O)c1ccc(-n2nc(C(=O)NCCN3CCOCC3)cc2-c2ccccc2)cc1	1
CS(=O)(=O)c1ccc(-c2sc3nc(C(F)(F)F)nn3c2-c2cccc(F)c2)cc1	1
CS(=O)(=O)c1ccc(-c2ccc(F)c(F)c2-c2ccc(F)c(Cl)c2)cc1	1
CS(=O)(=O)c1ccc(N2N=C(C(F)(F)F)CC2c2cccc3ccccc23)cc1	1
CS(=O)(=O)c1ccc(-c2cc3c(cc2CN2CCCC(CO)C2)OCO3)cc1	0
COc1cc(/C=C/C(=O)CC(=O)/C=C/c2cc(F)c(O)c(OC)c2)cc(F)c1O	1
COc1ccc(-c2ccccc2-c2ccc(S(N)(=O)=O)cc2)cc1Cl	1
Cc1nn(-c2ccccc2)c2c1c(O)nc1ccc([N+](=O)[O-])cc12	1
C=C[C@@]1(C)CC=C2C(CCC3[C@](C)(CCC(=O)NS(=O)(=O)c4ccc(I)cc4)CCC[C@@]23C)C1	0
CNc1cccc(-c2nc(C(F)(F)F)cn2-c2ccc(S(C)(=O)=O)cc2)c1	1
Cc1c(CCC(=O)O)cccc1NC(=O)C(c1ccc(-c2cncc(Cl)c2)cc1)C1CCC1	1
Cc1ccc(NC(=O)CCCNC(=O)C(C)c2ccc(CC(C)C)cc2)cc1	0
CCOC(=O)Cc1cc(-c2ccccc2)n(-c2ccc(S(C)(=O)=O)cc2)c1C	0
O=C(/C=C/c1ccc(Cl)c(Cl)c1)c1ccccc1O	0
Cc1c(NC(=O)C(c2ccc(-c3cncc(C(F)(F)F)c3)cc2)C2CCCC2)cccc1C(C)CC(=O)O	1
COc1cc(/C=C/C(=O)O)cc(OC)c1O	0
C[C@@H]1C[C@H]1Cn1ncc(-c2ccc(S(C)(=O)=O)cc2)c(-c2ccc(F)cc2)c1=O	1
Cc1sc(/C=C2\CN(C)CC3C2=NN(c2ccccc2)C3c2cc(Br)c(C)s2)cc1Br	1
CC1=NN(c2ccccc2)C(=O)/C1=N/Nc1cccc(-c2nc3ccccc3s2)c1	1
COc1ccc(/C=N/Nc2nc(-c3ccc(S(C)(=O)=O)cc3)cs2)cc1O	0
O=C(Cn1c(=O)sc2cc(C(=O)c3ccccc3F)ccc21)Nc1cccc(Cl)c1	0
N#Cc1cnn(-c2ccc(S(N)(=O)=O)cc2)c1NC(=O)CCl	1
Cc1nc(-c2nc(C(F)(F)F)cn2-c2ccc(S(N)(=O)=O)cc2)cs1	1
CS(=O)(=O)c1ccc(-c2cc(F)c(F)cc2-c2ccc3c(c2)OCCO3)cc1	1
CC(C)C(=O)Nc1ccc([N+](=O)[O-])c(C(F)(F)F)c1	1
CCCCC(=O)OCC[C@@H]1CC=C[C@@H]2[C@H]1C(=O)O[C@@]2(C)CO	0
Cc1cnc(NC(=O)C2=C(O)c3cc(Cl)ccc3SC2)s1	0
CCOC(=O)c1[nH]c(=O)c(C#N)cc1C(=O)c1ccc([N+](=O)[O-])cc1.CNC	1
CS(=O)(=O)c1ccc(C(=O)C(Nc2nccs2)c2ccccc2)cc1	1
Cc1ncc(-c2ccc(C(C(=O)Nc3cccc(C(C)CC(=O)O)c3C)C3CCCC3)cc2)cc1Cl	1
CCOc1cc(OCC)cc(-c2ccc(C(C)C(=O)O)cc2F)c1	1
CN(c1ccc(O)cc1)c1nc(-c2ccc(Cl)cc2)cs1	1
NS(=O)(=O)c1ccc(C2=C(c3ccc(Cl)c(Cl)c3)CC3(CC3)C2)cc1	1
CS(=O)(=O)Nc1cc2c(cc1Sc1ccc(Cl)cc1Cl)C(=O)CC2	1
NS(=O)(=O)c1ccc(-c2ccc(F)c(F)c2-c2ccc3c(c2)OCO3)cc1	1
Cc1cncc(-c2ccc(C(C(=O)Nc3cccc(CCC(=O)O)c3C)C3CCCC3)cc2)c1	1
CS(=O)(=O)c1ccc(-c2nn(CCc3ccccc3)cc2-c2ccc(F)cc2)cc1	1
NS(=O)(=O)c1ccc(-c2nc3ccccc3n2-c2ccc(Cl)cc2)cc1	1
O=C(/C=C/c1ccco1)c1ccco1	0
Cc1cc(O)c(C2=NN(c3ccc(S(N)(=O)=O)cc3)C(c3ccc(Cl)cc3)C2)c(C)c1Cl	0
COc1ccc(-c2nc(Nc3ccc(Br)cc3)c3c4c(sc3n2)CCCC4)cc1	1
CC1(C)C(c2ccc(S(C)(=O)=O)cc2)=C(c2ccccc2)C1O	1
COc1ccc(-n2nnc(-c3ccc([N+](=O)[O-])cc3)c2C)cc1	0
N#CCc1cc(-c2ccc(Cl)cc2)n(-c2ccc(S(N)(=O)=O)cc2)n1	1
CC(C(=O)O)c1ccc(CC2CCCC2=O)cc1F	0
CCCCn1c(C)c2c(c1C)C(=O)N(CN1CCN(c3ccccc3OC)CC1)C2=O	0
COc1ccc2c(c1)c(CC(=O)O)c(C)n2Cc1ccn(C(F)F)c(=O)c1	0
Nc1ccc(S(=O)(=O)Nc2ccc(Cl)cc2Cl)cc1	0
CC1(C)Oc2cc(-c3cccc(C(F)(F)F)c3)ccc2-c2[nH]c(-c3c(F)cccc3Cl)nc21	0
O=C([O-])Cc1ccccc1Nc1c(Cl)cccc1Cl.[Na+]	0
CC(C)(C(=O)O)C1=C/C(=C\c2ccc(-c3ccccc3)cc2)c2ccc(F)cc21	0
O=C(/C=C/CCc1ccc(O)cc1)CCc1ccc(O)cc1	1
NS(=O)(=O)c1ccc(-n2nc(C(F)(F)F)cc2-c2ccnc(Cl)c2)cc1	1
Nc1ccc(C(=O)Nc2ccc(C(F)(F)F)cc2)cc1	0
COc1ccc(-c2cc(N)cc(-c3ccccc3)c2)cc1	1
NS(=O)(=O)c1ccc(N2N=C(c3cccs3)CC2c2ccc(C(F)(F)F)cc2)cc1	1
Cc1[nH]cnc1C(=O)N/N=C/c1ccc2no[n+]([O-])c2c1	0
CS(=O)(=O)c1ccc(-c2occ(Cl)c(=O)c2-c2ccc(OCc3ccccc3)cc2)cc1	0
CCOc1ccc(-c2c(Cl)ncn2-c2ccc(S(C)(=O)=O)cc2)cc1	1
CS(=O)(=O)c1ccc(C=C(c2ccc(F)cc2)c2ccc(F)cc2)cc1	0
Cc1cc(O)n2nc(-c3ccc(S(C)(=O)=O)cc3)c(-c3ccc(F)cc3)c2n1	0
Bc1ccc(C(NC(=O)c2cc(-c3ccccc3Cl)n(-c3ccc(S(N)(=O)=O)cc3)n2)P(=O)(OCC)OCC)cc1	1
CCCCn1c(C)c2c(c1C)C(=O)N(CN1CCN(c3ccccc3Cl)CC1)C2=O	0
CS(=O)(=O)c1ccc(C(Nc2nccs2)C(=O)c2ccc(F)cc2)cc1	1
CCCC(=O)[N-]S(=O)(=O)c1ccc(-n2nc(C(F)(F)F)cc2-c2ccc(OC)cc2)c(F)c1.[Na+]	0
CC(C)OC1(C)OC(=O)C(c2ccc(F)cc2)=C1c1ccc(S(C)(=O)=O)cc1	1
NS(=O)(=O)c1ccc(-n2nc(C(=O)OCCOc3cc(=O)oc4ccccc34)cc2-c2cccc(F)c2)cc1	1
CC/C=C\C/C=C\C/C=C\CCCCCCCC(=O)O	1
O=C(CSc1nnc(-c2ccncc2)o1)N/N=C/c1ccc([N+](=O)[O-])cc1	1
CS(=O)(=O)c1ccc(-c2cc(/C(CCCCCO[N+](=O)[O-])=N\O)nn2C2CCCCC2)cc1	0
CC/C=C\CCCCCCCCCCCCCCCCC(=O)O	0
COc1cc(/C=C/C(=O)c2cc(OC)c(OC)c(OC)c2)cc(OC)c1OC	0
COc1ccc(-c2nc(NCc3ccccc3)sc2-c2ccc(S(N)(=O)=O)cc2)cc1F	1
COc1cc(/C=C/C(=O)O)ccc1OCC=C(C)C	0
C[C@H]1C[C@@H]1Cn1ncc(-c2ccc(S(C)(=O)=O)cc2)c(-c2ccc(F)cc2)c1=O	1
COc1cc(/C=C2\S/C(=N/c3nnc(C)s3)NC2=O)cc(OC)c1OC	1
NS(=O)(=O)c1ccc(-n2nc(C(=O)N/N=C/c3c(Cl)c4ccccc4oc3=O)cc2-c2ccc(Cl)c(Cl)c2)cc1	1
Cc1c(O)cc(O)c2c(=O)cc(-c3ccccc3)oc12	0
Cc1csc(Sc2cc3c(cc2NS(C)(=O)=O)CCC3=O)n1	1
CCc1cncc(-c2ccc(C(C(=O)Nc3cccc(CCC(=O)O)c3C)C3CCC3)cc2F)c1	1
COC(=O)c1cc(-c2cccc(I)c2)n(-c2ccc(S(C)(=O)=O)cc2)n1	0
CC(=O)c1cc(/C=C/S(N)(=O)=O)cc(C(=O)c2ccccc2)c1	0
COc1ccc(N2CCN(CCc3c(C)nc4oc(-c5ccccc5)nn4c3=O)CC2)cc1	1
Oc1ccccc1-c1nc2ccccc2o1	0
NS(=O)(=O)c1ccc(N2C(=O)C(Cl)=C(Nc3ccc(F)cc3)C2=O)cc1	0
Cc1c(NCc2cccs2)nc(-c2ccc(S(C)(=O)=O)cc2)nc1C(F)(F)F	1
O=Cc1cn(-c2ccccc2)nc1-c1ccccc1	1
Cn1c2ccccc2c2cc(C3CC(c4ccc(F)cc4)=NN3)ccc21	0
NS(=O)(=O)c1ccc(-n2nc(C(F)(F)F)cc2-c2ccncc2)cc1	0
COc1ccc(/C=C/C(=O)c2cc(-n3cc(CN4C(=O)C(=O)c5ccccc54)nn3)ccc2O)cc1	1
C[C@H](C(=O)O)c1cccc(C(=O)c2ccccc2)c1	1
O=C1NCCCC1N1Cc2cc(C3CCN(C(=O)CCCCCN4CCC(c5ccc(Oc6nn7cnnc7c7c6CCCC7)cc5)CC4)CC3)ccc2C1=O	0
NS(=O)(=O)c1ccc(-n2ncc3c2-c2ccc(Cl)cc2SC3)cc1	0
Cc1cc(Cl)cc(-c2nc(C(F)(F)F)cn2-c2ccc(S(C)(=O)=O)cc2)c1	1
O=S(=O)(c1ccccc1)N1N=C(C(F)(F)F)CC1c1cccc2ccccc12	0
O=C(CCC1CCCCC1)NCCCN1c2ccccc2Sc2ccccc21	0
O=C(COc1ccc(Br)cc1)NCCCN1c2ccccc2Sc2ccccc21	0
O=C1NC(=S)S/C1=C\c1ccc(OCc2cn(CC(=O)c3ccc(Cl)cc3)nn2)cc1	1
Cc1ccccc1-c1c(-c2ccc(S(C)(=O)=O)cc2)oc2ccccc2c1=O	0
C/C(=N\NC(N)=S)c1nnn(-c2ccc(S(N)(=O)=O)cc2)c1C	1
Cc1ccccc1-c1[nH]c(C(F)(F)F)nc1-c1ccc(S(C)(=O)=O)cc1	0
CS(=O)(=O)c1ccc(-c2cc3c(cc2CN2CCCCC2=O)OCO3)cc1	1
COc1ccc(-c2nnn(-c3ccc(SC)cc3)c2C)cc1	0
CCCCC#CCSc1ccccc1OC(=O)CBr	0
COc1cc(/C=C/c2cc(/C=C/c3ccc(O)cc3)on2)ccc1O	0
O=C(Nc1ccc(Oc2ccc(Cl)cc2)cc1)C1=C(O)c2ccccc2S(=O)(=O)N1	0
NS(=O)(=O)c1ccc(-n2nc(C(=O)OCCOc3ccc4ccc(=O)oc4c3)cc2-c2ccc(Cl)cc2)cc1	1
COc1ccc([C@H](Cc2nnn[nH]2)NC(=O)c2ncnc3[nH]ccc23)cc1	0
CS(=O)(=O)c1ccc(-c2sc(-c3ccccc3Cl)nc2-c2ccsc2)cc1	1
O=C(/C=C/c1cc2ccccc2nc1Cl)c1cccnc1	0
CS(=O)(=O)c1ccc(/C=C(\c2ccccc2)c2ccc(F)c(F)c2)cc1	1
Cc1c(Nc2ccc(S(=O)(=O)N3CCN(C)CC3)cc2F)nc2ccc(Nc3cnn(C4CC4)c3)cn2c1=O	1
COc1cccc(-c2csc(Nc3ccc(Oc4ccccc4)cc3)n2)c1	0
Fc1ccc(-c2[nH]c(-c3ccc(F)cc3)c3c2C2CCC3CC2)cc1	1
Nc1cc(O)nc2c1c(-c1ccccc1)nn2-c1ccc(S(N)(=O)=O)cc1	0
CN(C)c1ccc(/C=C2\CCc3ccccc3C2=O)c([N+](=O)[O-])c1	0
CCOP(=O)(OCC)C(NC(=O)c1cc(-c2ccccc2F)n(-c2ccc(S(N)(=O)=O)cc2)n1)c1ccccc1	1
CS(=O)(=O)c1cccc(C#Cc2cccnc2)c1	0
Cc1c(NC(=O)[C@@H](c2ccc(-c3cncc(Cl)c3)cc2)C2CCCC2)ccc(F)c1CCC(=O)O	1
CCOP(=O)(OCC)C(NC(=O)c1cc(-c2ccc(F)cc2)n(-c2ccc(S(N)(=O)=O)cc2)n1)c1ccccc1	1
O=C(OC[C@H]1O[C@@H](Oc2ccc(O)cc2COC(=O)C2(O)C=CC/C(=C\c3cc(O)ccc3O[C@@H]3O[C@H](CO)[C@@H](O)[C@H](O)[C@H]3O)C2=O)[C@H](O)[C@@H](O)[C@@H]1O)c1ccccc1	0
CS(=O)(=O)c1ccc(C2SCC(=O)N2c2ccc(F)cc2)cc1	1
CC(C(=O)[O-])c1ccc(CC2CCCC2=O)c(-c2ccc(F)cc2)c1.[Na+]	0
NS(=O)(=O)c1ccc(-n2nc(C(F)(F)F)cc2-c2ccc3c(c2)CCCS3)cc1	1
Cc1ccc(-c2cc(C(F)(F)F)nn2-c2ccc(CC(=O)O)cc2)cc1	1
Cc1ccsc1/C=C/C(=O)c1ccccn1	0
Cc1ccc(-c2cc(F)c(F)cc2-c2ccc(S(C)(=O)=O)cc2)nc1	0
CS(=O)(=O)c1ccc(-c2nc(NC3CCCC3)cc(C(F)(F)F)n2)cc1	1
CC/C=C\C/C=C\C/C=C\CCCCCCCC(=O)OCC(O)CO	0
O=C(Nc1ccc(Cl)cc1Cl)c1cnc(Cl)c(Cl)c1	0
CCOC(=O)C(C)(C)C1=C/C(=C\c2cn(C)c3ccccc23)c2ccc(F)cc21	0
CS(=O)(=O)c1ccc(-n2cnc(Cl)c2-c2ccc(Cl)cc2)cc1	1
C[Si](C)(C)c1c(-c2ccc(F)cc2)noc1-c1ccc(S(N)(=O)=O)cc1	0
NS(=O)(=O)c1ccc(C2=C(c3ccc(Cl)c(Cl)c3)CCC2)cc1	1
O=C(/N=C1\SC=C(c2ccc([N+](=O)[O-])cc2)C1c1ccccc1)c1cccc2ccccc12	1
CC(C)c1ccc2occ(/C=C3/C(=O)N(c4c(Cl)cccc4Cl)c4ccccc43)c(=O)c2c1	1
CS(=O)(=O)c1ccc(-n2cnc(Cl)c2-c2cccc(F)c2)cc1	1
N#CCC(=O)Nc1nnc(-c2cccnc2)o1	1
O=C(O)Cc1ccc(-c2ccccc2)c(F)c1	0
COc1ccc(-c2nc(C(F)(F)F)cn2-c2ccc(S(N)(=O)=O)cc2)cc1F	1
CC(=O)c1ccc(OC(=O)c2c(-c3ccccc3)sc3c2CCCC3)cc1	0
COc1ccc(-c2cnnn2-c2ccc(S(C)(=O)=O)cc2)cc1	1
O=C1N/C(=N/c2nsc3ccccc23)S/C1=C\c1ccc(O)cc1	0
NS(=O)(=O)c1ccc(N2C(=O)C(Cl)=C(Nc3ccc([N+](=O)[O-])cc3)C2=O)cc1	0
Cc1cccc(Nc2ccccc2C(=O)NCCc2c[nH]c3ccccc23)c1	0
CC1(C)Oc2cc(-c3cccc(OC(F)(F)F)c3)ccc2-c2[nH]c(-c3c(F)cccc3Cl)nc21	0
CC(C)Cc1ccc(C(C)C(=O)NCCCC(=O)Nc2ccccc2N)cc1	0
CS(=O)(=O)c1ccc(-c2sc3ncnn3c2-c2cccc(F)c2)cc1	0
CS(=O)(=O)c1ccc(NC(=O)NNC(=S)Nc2ccccc2)cc1	0
CN1C(O)=C(C(=O)Nc2ccc(Br)cc2)c2ccc(Cl)cc2S1(=O)=O	0
CCCn1nc(Oc2ccccc2C)ccc1=O	1
C/C=C/c1cc(OC)c2c(c1)[C@@H](C)[C@H](c1ccc3c(c1)OCO3)O2	0
c1ccc(-c2nn(-c3ccccc3)c3c2CCCC3)cc1	1
CN1C/C(=C\c2ccc([N+](=O)[O-])s2)C2=NN(c3ccccc3)C(c3ccc([N+](=O)[O-])s3)C2C1	1
CCOP(=O)(OCC)C(NC(=O)c1cc(-c2ccc(C)cc2)n(-c2ccc(S(N)(=O)=O)cc2)n1)c1ccccc1	1
COc1ccc(-c2c(-c3ccccc3)nc3sc(S(N)(=O)=O)nn23)cc1	0
O=C(O)CC1=C/C(=C\c2ccccc2)c2ccc(F)cc21	0
O=C(O)CCc1nc(-c2ccccc2)c(-c2ccccc2)o1	0
Cc1cncc(-c2ccc(C(C(=O)Nc3cccc(C(C)CC(=O)O)c3C)C3CCCC3)cc2)c1	1
COC(=O)[C@@H]1CCCN1C(=O)CNC(=O)[C@H](C)NC(=O)OCc1ccccc1	1
[3H]C([3H])([3H])c1cc(Br)cc2c1O[C@H](C(F)(F)F)C(C(=O)O)=C2	1
CN1CCOC(O)(c2ccc3c(c2)Nc2ccccc2S3)C1	1
CN1C(O)=C(C(=O)Nc2ccc(Br)cc2)c2cc(Cl)ccc2S1(=O)=O	1
CCOC(=O)c1cc(C)n2nc(-c3ccc(S(C)(=O)=O)cc3)c(-c3ccc(F)cc3)c2n1	0
NS(=O)(=O)c1ccc2[nH]c(Cc3ccc(Br)cc3)c(Cc3ccc(Br)cc3)c2c1	0
NS(=O)(=O)c1ccc2c(c1)S(c1ccc(F)cc1)=NS2(=O)=O	0
COc1ccc(NC(=O)C(c2ccc(-c3cncc(C(F)(F)F)c3)cc2)C2CCCC2)c(C)c1CCC(=O)O	1
CS(=O)(=O)c1ccc(-c2cc3c(cc2Cc2ccccc2)OCO3)cc1	1
Cc1cc(=O)c(Oc2ccc(Cl)cc2)c(-c2ccc(S(C)(=O)=O)cc2)o1	1
COc1ccc(/C=C2\OC(=O)C(c3ccc(F)cc3)=C2c2ccc(S(C)(=O)=O)cc2)cc1	0
COc1ccc(-n2nc(OCC(F)(F)F)nc2-c2ccc(O[11CH3])cc2)cc1	1
COc1ccc(-n2nc(C(=O)CCCO[N+](=O)[O-])cc2-c2ccc(S(C)(=O)=O)cc2)cc1	1
COC(=O)CC1N(C(=O)Nc2nc3ccccc3s2)C(=O)c2ccccc2S1(=O)=O	0
CCCCN1C(=O)NC2C(=Cc3ccccc3N2c2cc(C)cc(C)c2)C1=O	0
COc1ccc(-c2nc(C(F)(F)F)cn2-c2ccc(S(C)(=O)=O)cc2)cc1	1
Nc1c(C(=O)N/N=C/c2ccc(Br)cc2)sc2nc(-c3ccc(Cl)cc3)cc(-c3cccs3)c12	1
CC(=O)c1nn(-c2ccc(S(N)(=O)=O)cc2)c(-c2ccc(C)cc2)c1S(=O)(=O)c1ccccc1	0
C[C@]1(O)C[C@@H](CSC#N)O[C@@H](c2ccc(Cl)cc2)C1	0
CS(=O)(=O)c1ccc(-c2c(-c3ccc(F)cc3)noc2Cl)cc1	1
S=c1nc(-c2ccccc2)cc(-c2cn(-c3ccccc3)nc2-c2ccc(OCc3ccccc3)cc2)[nH]1	1
Clc1ccc(-c2nn(-c3ccccc3)c3c2CCCC3)cc1	1
Cc1ccc(/C=C2\C=C(CC(=O)O)c3cc(F)ccc32)cc1	0
COc1ccc(C2CC(c3ccccc3C)=NN2c2ccc(C(=O)N3CCN(C)CC3)cc2)cc1F	0
NS(=O)(=O)c1ccc(NN2C(=O)CSC2c2ccc(Cl)cc2)cc1	0
CCOP(=O)(OCC)C(NC(=O)c1cc(-c2cccc3ccccc23)n(-c2ccccc2F)n1)c1ccccc1	1
CCC(C)OC1=C(c2ccc(S(C)(=O)=O)cc2)C(C)(C)OC1=O	1
Cc1cc(/C=C/S(N)(=O)=O)ccc1C(=O)c1ccccc1	0
CSCC[C@H](NC(=O)[C@H](Cc1ccccc1)NC(=O)c1ccc(F)cc1)C(=O)N[C@@H](CC(=O)O)C(=O)O	0
O=S(=O)(c1ccccc1)N1N=C(C(F)(F)F)CC1c1cccc2c1OCCO2	0
CS(=O)(=O)c1ccc(C2SCC(=O)N2c2ccccc2)cc1	1
O=C1N/C(=N\c2nc3ccccc3s2)S/C1=C\c1ccccc1[N+](=O)[O-]	0
Cc1noc2c(C(=O)c3ccccc3)noc12	0
CN(c1ccc(C(F)(F)F)cc1)S(=O)(=O)c1ccc(N)cc1	0
NS(=O)(=O)c1ccc(N2C(=O)C(Cl)=C(Nc3ccc(Cl)cc3)C2=O)cc1	0
O=C1/C(=C/c2ccc(N3CCCC3)cc2)CN(Cc2ccccc2)C/C1=C\c1ccc(N2CCCC2)cc1	0
CC1(C)OC(=O)C(OCC2CC2)=C1c1ccc(S(C)(=O)=O)cc1	1
C=C1[C@H](C)Cc2cc3c(c(OC)c2-c2c(cc4c(c2OC)OCO4)[C@H]1OC(=O)c1ccccc1)OCO3	0
Cc1cc(-c2cc(F)c(F)cc2-c2ccc(S(N)(=O)=O)cc2)ccc1Cl	1
COc1cc(OC)c(C(=O)/C=C/c2ccccc2C(F)(F)F)c(O)c1Br	0
Cc1cccc(/C=C/c2ccc(=O)n(-c3ccc(F)cc3)n2)c1	1
Cc1onc(-c2c(Cl)cccc2Cl)c1C(=O)Nc1ccc(C(C)(C)C)cc1	1
NNC(=O)CNc1nc(-c2ccccc2)nc2sc3c(c12)CCCC3	1
NS(=O)(=O)c1ccc(-n2nc(C(=O)O)cc2-c2ccc(Cl)s2)cc1	1
O=C(O)Cc1ccccc1Nc1c(Cl)cccc1C(F)(F)F	1
CS(=O)(=O)Nc1cc2c(cc1Sc1ccc(Br)cc1)C(=O)CC2	1
Cc1ccc(-c2ncc(Cl)cc2-c2ccc(S(N)(=O)=O)cc2)cn1	1
O=C1CS/C(=N/c2nnc(-c3ccccc3O)s2)N1	1
CN(C)c1onc(-c2ccc(Cl)o2)c1-c1ccccc1	0
Cc1onc(-c2cccc(Cl)c2)c1-c1ccccc1	1
C[C@H](Oc1ncc(C(F)(F)F)cc1-c1ccc(S(C)(=O)=O)cc1)C(C)(C)O	1
CS(=O)(=O)c1ccc(-c2sc(-c3cccs3)nc2-c2ccc(F)cc2)cc1	1
NS(=O)(=O)c1ccc(C2=C(c3ccc(Cl)cc3)CCC2)cc1	1
Cc1ccc(-c2noc(C)c2-c2ccccc2)o1	0
O=C(Nc1ccc(Cl)cc1Cl)C1=C(O)N(Cc2ccccc2)S(=O)(=O)c2ccc(Cl)cc21	0
CNc1cc[n+](CCNC(=O)c2ccn3c(-c4c(C)noc4C)cnc3c2)cc1.[Cl-]	0
Cc1cccc(Nc2cnccc2NS(=O)(=O)C(F)(F)F)c1	1
C#CCCCC(=O)c1cc(C(C)(C)C)c(O)c(C(C)(C)C)c1	1
C[C@]1(O)C[C@@H](O)[C@](O)(CC=O)[C@@H]1C=O	0
CS(=O)(=O)c1ccc(-c2c(Br)sc(Br)c2-c2ccc(F)cc2)cc1	1
CCCC(=O)c1cc(C(C)(C)C)c2c(c1)C(C)(C)CO2	1
CSc1nc2ccccc2n1-c1csc2nc(-c3ccccc3)cn12	1
CS(=O)(=O)c1ccc(C#CC(=O)c2ccc([N+](=O)[O-])cc2)cc1	0
COc1ccc2c(c1)c(C)c(CCC(=O)NS(C)(=O)=O)n2C(=O)c1ccc(Cl)cc1	0
CC1C(c2ccc(F)cc2)=C(c2ccc(S(C)(=O)=O)cc2)ON1C	1
NS(=O)(=O)c1ccc(-n2ncc(Cl)c2-c2ccccc2)cc1	1
CS(=O)(=O)c1ccc(-c2oc3ccccc3c(=O)c2-c2cccc(Cl)c2)cc1	0
NS(=O)(=O)c1ccc(-n2nc(C(=O)Nc3ccc(Cl)cc3)nc2-c2ccccc2)cc1	1
COc1cc2c(c(O)c1CC=C(C)C)C(=O)C[C@@H](c1ccc(OC)c(OC)c1C/C=C(\C)CCC=C(C)C)O2	0
Cc1cccc(Cc2cc3c(cc2-c2ccc(S(C)(=O)=O)cc2)OCO3)c1	0
CS(=O)(=O)c1ccc(-n2cc(C(F)(F)F)nc2-c2cccc3c2OCO3)cc1	1
COc1cc(N)ccc1N(C)S(=O)(=O)c1ccc(Cl)cc1	0
COc1ccc2c(c1)c(Cc1nc(-c3ccc4ccccc4c3)cs1)c(C)n2C(=O)c1ccc(Cl)cc1	1
CN(C)CC(=O)Nc1nc(C23CC4CC(CC(C4)C2)C3)cs1	0
Cc1ccc(CNC(=O)C(C)(C)C)cc1C(=O)Nc1ncc[nH]1	0
O=c1c2ccccc2nc(SCc2cc(-c3ccc(Cl)cc3)no2)n1-c1ccc(Cl)cc1	1
Nc1ccc2c(c1)CCN2C(=O)c1cc(Cl)cc(Cl)c1	0
O=C1COCCN1c1ccc(Nc2nc(Cl)nc(OCCCl)n2)cc1	1
COc1ccc2c(c1)oc(=O)c1c(C)nn(-c3ccc(Cl)cc3)c12	0
COc1cc2c(cc1F)-c1c(c(C(F)(F)F)nn1-c1ccc(S(C)(=O)=O)cc1)SC2	0
CS(=O)(=O)c1ccc(-c2cc3c(cc2CN2CCC(O)CC2)OCO3)cc1	0
CCOC(=O)C(=O)c1cc(-c2ccc(S(C)(=O)=O)cc2)n(-c2ccc(C(F)(F)F)cc2)c1C	0
CSc1ccc(-n2c(-c3ccc(S(C)(=O)=O)cc3)cc(CC(=O)OCCCCO)c2C)cc1	1
CC1(C)C(=O)C(c2ccc(S(C)(=O)=O)cc2)=C1c1ccccc1	1
CS(=O)(=O)c1ccc(N2N=C(C(F)(F)F)CC2c2ccc3c(c2)OCO3)cc1	1
N#CC1(c2ccccn2)CCN(Cc2cc(C(=O)O)c(=O)n3ccccc23)CC1	0
CCOC(=O)c1csc2nc(-c3ccccc3)c(-c3ccc(S(C)(=O)=O)cc3)n12	1
COc1ccccc1/C=C/C1=NNC(S)CC1	1
CN(c1ccccc1)S(=O)(=O)c1ccc(N)cc1	0
Oc1ccc(-c2ccccc2-c2nc3ccccc3o2)cc1Cl	1
Cc1nccn1CCNC(=O)/C=C/c1cn(-c2ccccc2)nc1-c1cccnc1	0
C[C@@H]1O[C@@H](O[C@H]2[C@H](Oc3cc(O)c4c(=O)cc(-c5ccc(O)cc5)oc4c3)O[C@H](CO)[C@@H](O)[C@@H]2O)[C@H](O)[C@H](O)[C@H]1O	0
NS(=O)(=O)c1ccc(-n2cnc(Cl)c2-c2ccc(OCCO[N+](=O)[O-])c(F)c2)cc1	0
CCCSc1ccccc1OC(C)=O	0
CC(C)[C@H](Nc1ncnc2[nH]c(-c3cnn(C)c3C#N)cc12)c1ccc2c(n1)OCCO2	0
CS(=O)(=O)c1ccc(-c2cc3ccccc3n2Cc2ccc(Cl)cc2)cc1	1
CS(=O)(=O)c1ccc(-c2nc(C(F)(F)F)sc2-c2ccc(F)cc2)cc1	1
COc1ccc(-c2cc(F)c(F)cc2-c2ccc(S(N)(=O)=O)cc2)cc1OC	1
COc1ccc(-n2c(-c3ccc(S(C)(=O)=O)cc3)cc(CC(=O)O)c2C)cc1	0
CCc1cc(OC(F)(F)F)cc2c1OC(C(F)(F)F)C(C(=O)O)=C2	1
CS(=O)(=O)c1ccc(-c2nc3cnccn3c2-c2ccc(F)cc2)cc1	0
Cc1cccc2[nH]c(C3CCCN(C(=O)c4ccccc4NCC(=O)O)C3)nc12	1
Cc1ccc(C(=O)n2nc(C)c3nnc4cc(Cl)c(F)cc4c32)cc1	0
Nc1ccc(NC(=O)c2ccc(C(F)(F)F)cc2)cc1	0
Cc1ccc(S2=NS(=O)(=O)c3ccc(S(N)(=O)=O)cc32)cc1C	0
CCCC(C)Oc1c(C#N)c(C(F)(F)F)nn1-c1ccc(S(C)(=O)=O)cn1	0
Nc1ccc(C(=O)O)c(O)c1	0
Cc1cc(=O)c(Oc2ccc(Br)cc2F)c(-c2ccc([S@+](C)[O-])cc2)o1	1
CCC(=O)NS(=O)(=O)c1ccc(-n2nc(C(F)(F)F)cc2-c2ccc(SC)cc2)cc1COC(=O)CC	0
CC1=CC(=O)CC(C)(C)[C@@]1(O)/C=C/[C@@H](C)O	0
COc1ccc(-c2c(Cl)ncn2-c2ccc(S(C)(=O)=O)cc2)cc1	1
COc1ccc(NC(=O)c2ccccc2Nc2cccc(C)c2C)cc1OC	0
O=C1CCC=CC1(O)C(=O)OCc1cc(O)ccc1O[C@@H]1O[C@H](CO)[C@@H](O)[C@H](O)[C@H]1O	0
N#Cc1cc(S(=O)(=O)Nc2ncns2)ccc1Oc1ccc(-c2cccc(C(F)(F)F)c2)cc1-c1ccnc(CNCCC2CCNCC2)c1	1
Cc1ccc(OC2=C(c3ccc(S(C)(=O)=O)cc3)C(C)(C)OC2=O)cc1	1
C/C(=N\NC(N)=S)c1nnn(-c2ccc(S(=O)(=O)Nc3nccs3)cc2)c1C	1
CCOC(=O)c1c(C)n(Cc2ccccc2)c2ccc(OCC(O)CNCCO)cc12	0
COc1ccc2c(c1)C(CC(=O)O)=C/C2=C\c1ccc(-c2ccccc2)cc1	0
Cc1ccc(C)c(-n2nc(C)c3c(=O)oc4ccc(Cl)cc4c32)c1	0
CN1C(=O)/C(=C(/O)Nc2ccc(Cl)cc2Cl)c2cc(Cl)ccc2C1=O	1
CS(=O)(=O)c1ccc(-c2cc(C(=O)CCCO)nn2-c2ccc(Cl)cc2)cc1	0
CS(=O)(=O)c1ccc2c(Sc3ccc(F)cc3F)c(C#N)[nH]c2c1	1
COc1ccc(-n2nc(C(F)(F)F)cc2-c2ccc(S(N)(=O)=O)cc2)cc1	1
O=C(O)C1=Cc2cc(Cl)cc(C#Cc3ccccc3)c2OC1C(F)(F)F	1
COC1(c2cc(-c3ccc(S(C)(=O)=O)cc3)n(-c3ccc(C#N)cc3)n2)CCCO1	0
NS(=O)(=O)c1ccc(N2N=C(c3ccc(N4CCOCC4)cc3)CC2c2ccc(F)cc2F)cc1	1
CC(=O)N1NC(c2ccccc2)=CC1c1nnc2n(Cc3ccccc3)c(=O)c3c4c(sc3n12)CCCC4	1
Cc1c(CC(=O)O)cc(-c2ccc(S(C)(=O)=O)cc2)n1-c1cccc(F)c1	0
CC(=C(c1ccccc1)c1ccccc1)c1ccc([S+](C)(=N)[O-])cc1	0
COc1ccc2c(c1)oc(=O)c1c(C)nn(-c3cc(C)ccc3C)c12	0
CCOC(=O)C1=C(N)N2C(=O)CCC(=O)N2C1c1ccccc1O	1
CSc1ccc(/C=C2\C=C(CC(=O)NS(=O)(=O)c3ccc(Cl)s3)c3cc(F)ccc32)cc1	0
COc1ccc(-c2cc(COC(=O)COc3cc(O)c4c(=O)cc(-c5ccccc5)oc4c3)nn2-c2ccc(C)cc2)cc1	1
COc1ccc2c(c1)c(Cc1nc(-c3ccc(S(C)(=O)=O)cc3)cs1)c(C)n2C(=O)c1ccc(Cl)cc1	0
CS(=O)(=O)c1ccc(-c2nc(O)cc(NCc3ccccc3)n2)cc1	1
Clc1ccc(-c2nc(Nc3ccc(Br)cc3)c3c4c(sc3n2)CCCC4)cc1	1
O=c1c2ccccc2nc(SCc2cn(-c3ccc(Br)cc3)nn2)n1-c1ccc(Cl)cc1	1
COc1ccc(C2=C(c3ccc(OC)cc3)NNC(N/N=C/c3ccc(F)cc3)=N2)cc1	1
CC(C)=CCc1c(O)ccc2cc(-c3cc(O)cc(O)c3)oc12	0
CC(C)=CCCC(C(=O)O)C1CNC(=N)N1	0
CN1C(C(=O)Nc2ccccn2)=C(O)c2c(c3ccccc3n2C)S1(=O)=O	0
COc1cc(OC(F)(F)F)cc2c1OC(C(F)(F)F)C(C(=O)O)=C2	1
CCCCOc1cccc2c1C(=O)c1c(OCCCC)cc(C)cc1C2=O	0
Cc1ccc(-c2cc(F)c(F)cc2-c2ccc(S(C)(=O)=O)cc2)cn1	1
[2H]C([2H])([2H])c1cc(Cl)c2c(c1)C=C(C(=O)O)C(C(F)(F)F)O2	1
CS(=O)(=O)c1ccc(C2=C(c3ccc(Cl)cc3Cl)CCC2)cc1	1
CCN(C)Cc1cc2c(cc1Cl)C=C(C(=O)O)C(C(F)(F)F)O2	0
Cc1cc2ccn(C)c2c(C(=O)OCC(F)(F)F)c1O	0
CCOc1ccc(/C=C/c2ccc([N+](=O)[O-])cc2)cc1	1
Cc1c(C(N)C(=O)NCCO[N+](=O)[O-])cc(-c2ccc(S(C)(=O)=O)cc2)n1-c1cccc(F)c1	1
CSc1nc2ccccc2n1-c1csc(NC/C(C)=N/N=c2\scc(-c3ccc(Cl)cc3)n2-c2ccccc2)n1	1
COc1ccc2ccc(=O)oc2c1C/C=C(\C)COC(=O)C=C(C)C	0
N#Cc1c(N=Cc2ccco2)c(C(=O)Nc2ccccc2)n2c1CCC2	1
Cc1ccc(-c2nn(-c3ccccc3)cc2-c2nnc(-c3ccncc3)o2)cc1	0
COc1ccc(-c2nc3cc(NC(=O)c4cccc([N+](=O)[O-])c4)ccc3o2)cc1OC	1
CS(=O)(=O)c1ccc(-c2nccc(NCc3cccs3)n2)cc1	1
NS(=O)(=O)c1ccc(-c2ccsc2-c2ccc(F)cc2)cc1	1
Cc1c(CN(C)C)cc(-c2ccc(S(C)(=O)=O)cc2)n1-c1ccc(F)cc1	0
Cc1ccc(-c2ccc(S(C)(=O)=O)cc2)n1-c1ccccc1	1
CCCCCCCCNC(=O)Oc1cccc(-c2ccc(C(C)C(=O)O)cc2F)c1	0
[11CH3]Oc1ccc(-c2c(-c3ccc(S(N)(=O)=O)cc3)[nH]c3ccccc23)cc1	1
COc1ccc(-c2noc(CCO)c2-c2ccc(OC)cc2)cc1	1
COc1ccc(-c2cnsc2-c2ccc(OC)cc2)cc1	1
CCc1ccc(-c2c(-c3ccc(S(C)(=O)=O)cc3)occ(Cl)c2=O)cc1	0
NS(=O)(=O)c1ccc(-n2nc(C(F)(F)F)cc2-c2ccc(Cl)s2)cc1	1
CCC(CC(=O)O)c1cccc(NC(=O)C(c2ccc(-c3cncc(CC(C)C)c3)c(F)c2)C2CCCC2)c1C	1
NS(=O)(=O)c1ccc2c(c1)S(c1cccc(Br)c1)=NS2(=O)=O	0
C#CCSc1ccccc1OC(C)=O	0
Cc1ccc(C(=O)C#Cc2ccc(S(C)(=O)=O)cc2)cc1	0
Cc1ccc(-c2cc(C(F)(F)F)nn2-c2ccc([S+](C)[O-])cc2)cc1	1
Cc1ccc(-c2cc(Cl)cc3c2OC(C(F)(F)F)C(C(=O)O)=C3)cc1	1
COc1cc(OC)cc(C(=O)Nc2ccc3oc(-c4ccc(OC)c(OC)c4)nc3c2)c1	1
Cc1ccc(-c2c(-c3ccc(S(C)(=O)=O)cc3)cn3c2CCC3)cc1	1
O=C(O)CC1=C/C(=C\c2ccc3cccnc3n2)c2ccc(F)cc21	0
CSc1ccc(-n2c(-c3ccc(S(C)(=O)=O)cc3)cc(CC(=O)OCCO[N+](=O)[O-])c2C)cc1	0
COc1ccc(NNC(=O)c2ccc(Cl)cc2)cc1	1
Cc1ccc(-c2cc(C(F)(F)F)nn2-c2ccc(S(=O)(=O)NCCCCCC(=O)NO)cc2)cc1	1
Nc1ccc2c(ccn2C(=O)c2cc(C(F)(F)F)cc(C(F)(F)F)c2)c1	0
CS(=O)(=O)c1ccc(-c2[nH]c(C(F)(F)F)nc2-c2ccc(F)cc2F)cc1	0
CCCC(=O)[N-]S(=O)(=O)c1ccc(-n2nc(C(F)(F)F)cc2-c2ccc(C)cc2)cc1.[Na+]	0
Cc1ccc(/C=C2\CN(C)CC3C2=NN(c2ccccc2)C3c2ccc(C)s2)s1	1
CCCCCCCCCCCC(=O)O[C@@H]1[C@@H](O)[C@@H](OC(=O)/C=C/c2ccccc2)[C@H](O[C@@H]2[C@@H](O)[C@@H](OC(=O)CCCCCCCCCCC)[C@H](O[C@@H]3[C@@H](O)[C@H]4OC(=O)CCCCCCCCC[C@H](CCCCC)O[C@@H]5O[C@H](C)[C@H](O)[C@H](O)[C@H]5O[C@@H]4O[C@H]3C)O[C@H]2C)O[C@H]1C	0
C[C@H](C(=O)O)c1ccc(-c2ccsc2)cc1	0
CC(C)(C)c1cc(C(=O)NC2CC2)cc2c1OCC2(C)C	1
CS(=O)(=O)c1ccc(-c2nc(NCc3ccsc3)cc(C(F)(F)F)n2)cc1	1
CC/C(=C(\c1ccccc1)c1ccc(N=[N+]=[N-])cc1)c1ccccc1	1
O=S(=O)([O-])Oc1ccc(/C=C/c2cc(O)cc(OS(=O)(=O)[O-])c2)cc1.[K+].[K+]	0
CCCCOc1ccc(-c2c(-c3ccc(OC)cc3)noc2CC(=O)O)cc1	1
COc1ccc2c(c1)c(CC(=O)Nc1ccc(NC(C)=O)cc1)c(C)n2C(=O)c1ccc(Cl)cc1	1
Cc1ccc(Nc2c(C)cccc2F)c(CC(=O)O)c1	0
COc1cccc2oc(-c3ccccc3)cc(=O)c12	0
COc1cc2c(cc1F)-c1c(c(C(F)(F)F)nn1-c1ccc(S(N)(=O)=O)cc1)SC2	1
Cc1c(Cc2nc(-c3ccc(Cl)cc3)cs2)c2cc(F)ccc2n1C(=O)c1ccc(Br)cc1	0
COc1ccc(-c2nc3cc(NC(=O)c4ccc(O)cc4)ccc3o2)cc1OC	0
CC(C)Cc1ccc(S(C)(=O)=O)cc1	0
COc1c(-c2cc(C(F)(F)F)nn2-c2ccc(S(N)(=O)=O)cc2)c(O)c(OC)c2occc12	1
COc1ccc(-c2c(-c3ccc(S(N)(=O)=O)cc3)ccc(F)c2F)cc1Cl	1
Cc1ccc(-c2ccc(S(C)(=O)=O)cc2)n1C1CCC(F)CC1	1
CCCCCCOC(=O)Cc1c(C)n(C(=O)c2ccc(Cl)cc2)c2ccc(OC)cc12	1
CC[S+]([O-])c1cc(NCc2cccs2)nc(-c2ccc(S(C)(=O)=O)cc2)n1	0
C/C=C/c1cc(-c2ccc(S(C)(=O)=O)cc2)n(CC2CCCCC2)n1	0
Cc1cccc(NS(=O)(=O)c2ccc(C(=O)O)cc2)c1	0
C=Cc1csc(Sc2cc3c(cc2NS(C)(=O)=O)COC3=O)n1	1
Cc1ccc(Nc2nnc(-c3ccccc3)c3ccccc23)cc1	0
O=C(O)CC/C=C\C/C=C\C/C=C\C/C=C\C/C=C\C/C=C\CCO	0
COc1ccc(OC)c(/C=N/Nc2nc(-c3ccc(S(C)(=O)=O)cc3)cs2)c1	0
CC(=O)c1c(C)cc2cccc(OC(C)C)c2c1O	0
CCCCCC/C(=C(\c1ccccc1)c1ccc(NS(C)(=O)=O)cc1)c1ccccc1	1
COC(=O)/C(=C/c1ccc(OC)cc1)CSc1nc2ccccc2o1	1
CC1=NN(c2ccccc2)C(=O)/C1=C\c1cn(CCCOc2cc(O)c3c(=O)cc(-c4ccccc4)oc3c2)c2ccccc12	1
COc1cccc(-c2[nH]c(C(F)(F)F)nc2-c2ccc(S(C)(=O)=O)cc2)c1	0
CCc1cc(C(=O)c2[nH]c3cc(Cl)ccc3c2CC(=O)O)ncc1Cl	1
Cc1c(CC(=O)NCCCO)cc(-c2ccc(S(C)(=O)=O)cc2)n1-c1ccc(F)cc1	1
COc1c(O)cc([C@H]2Oc3c(c(O)cc(O)c3[C@H]3c4c(O)cc(O)cc4O[C@H](c4ccc(O)cc4)[C@@H]3O)C[C@H]2O)cc1O	0
Clc1ccc(/C=N/c2nnc(-c3ccc(Cl)cc3)o2)cc1	1
CS(=O)(=O)c1ccc(-c2nc(-c3ccccc3)sc2-c2ccc(F)cc2)cc1	1
O=C1N/C(=N\c2nc3ccccc3s2)S/C1=C\c1ccc(O)cc1	0
COC(=O)Cc1c(C)n(Cc2ccc(-c3cn(CCCCCC(=O)NO)nn3)cc2)c2ccc(OC)cc12	0
Cc1ccn2nc(-c3ccc(S(C)(=O)=O)cc3)c(-c3ccc(F)cc3)c2n1	1
CC1(O)OC(=O)C(c2ccc(Br)cc2)=C1c1ccc(S(C)(=O)=O)cc1	1
Cc1cc(=O)c(Oc2ccc(F)cc2F)c(-c2ccc([S@+](C)[O-])cc2)o1	1
CS(=O)(=O)c1ccc(-n2nc(C(F)(F)F)cc2-c2cccc(I)c2)cc1	0
COc1ccc(/C=N/c2nnc(CNc3nnc4c5ccccc5nc-4s3)s2)cc1	0
CS(=O)(=O)c1ccc(-c2cnc(C=O)n2-c2ccc(F)cc2)cc1	1
NC(=S)c1ccc(-n2nc(C(F)(F)F)cc2-c2ccccc2)cc1	0
CCc1cncc(-c2ccc(C(C(=O)Nc3cccc(CCC(=O)O)c3C)C3CCCC3)cc2)c1	1
CSc1ccc(-c2cc(CC3CCCC3=O)ccc2C(C)C(=O)[O-])cc1.[Na+]	0
O=C(Nc1ccc(Br)cc1)c1cnc(Cl)c(Cl)c1	0
Clc1ccc(/C=N/Nc2nnc(-c3ccncc3)o2)cc1	1
C=C1c2nc3ccccc3n2CC(c2ccc(S(C)(=O)=O)cc2)N1c1ccc(C)cc1	1
C=CCC1=C[C@]2(OC)C(=O)[C@@](OC)(C1=O)[C@H](c1cc(OC)c3c(c1)OCO3)[C@H]2C	0
O=c1cc(-c2ccccc2)oc2c(-c3cccnc3)c(O)cc(O)c12	0
CC(=O)c1cccc(OC(=O)c2c(-c3ccccc3)sc3c2CCCC3)c1	1
NS(=O)(=O)c1ccc(-c2cc(F)c(F)cc2-c2ccc(F)c(Cl)c2)cc1	1
Cc1ccc(-c2[nH]c(C(F)(F)F)nc2-c2ccc(S(C)(=O)=O)cc2)cc1Cl	0
CS(=O)(=O)c1ccc(-c2cnc(CF)n2-c2ccc(F)cc2)cc1	0
Cc1c(CC(=O)OCC(CO[N+](=O)[O-])O[N+](=O)[O-])cc(-c2ccc(S(C)(=O)=O)cc2)n1-c1ccccc1	0
CCOC(=O)C(C)(C)C1=C/C(=C\c2ccc(-c3ccccc3)cc2)c2ccc(F)cc21	0
O=C(c1nn(Cc2ccc(F)cc2)c2ccccc12)N1CCN(c2ncccn2)CC1	1
C=CCc1ccc(OCC=C(C)C)c(-c2ccc(OC)c(CC=C)c2)c1	0
COc1ccc2c(c1)C(O)=C(C(=O)Nc1ccccn1)N(C)S2(=O)=O	0
Nc1ccccc1NC1=C(Cl)C(=O)N(c2ccc(S(N)(=O)=O)cc2)C1=O	0
C/C=C(\C)C(=O)O[C@H]1c2cc(OC)c(OC)c(OC)c2-c2c(cc3c(c2OC)OCO3)C[C@H](C)[C@]1(C)O	0
CCCSc1nnc(-c2cc(C(C)(C)C)c(O)c(C(C)(C)C)c2)o1	0
Nc1cnn(-c2ccc(S(N)(=O)=O)cc2)c1-c1ccccc1	0
Oc1ccc(/C=C/c2ccc(O)cc2)cc1	0
CCCCCCCCCNC(=O)Cc1c(C)n(C(=O)c2ccc(Cl)cc2)c2ccc(OC)cc12	1
CC(C)(C)Oc1ccc(/C=C2\C=C(CC(=O)O)c3cc(F)ccc32)cc1	0
CS(=O)(=O)c1ccc(-c2nc(NCc3cc(F)cc(F)c3)cc(C(F)(F)F)n2)cc1	1
COc1cc(-c2cc(=O)c3cc(OC)c(OC)cc3o2)ccc1O	0
CCC(C)C(C(=O)O)N(C(=O)C(N)CC(C)C)C(C(=O)O)C(C)CC	0
Cc1c(CCOCCO[N+](=O)[O-])cc(-c2ccc(S(C)(=O)=O)cc2)n1-c1ccc(F)cc1	1
Cc1cnc(NC(=O)C2=C(O)c3ccccc3SC2)s1	0
CS(=O)(=O)c1ccc(-c2nc(NCc3ccc(F)cc3)cc(C(F)(F)F)n2)cc1	1
C=C1CCCC2C1(C)CCC(C)C2(C)CCC1=CC(=O)OC1O	1
NS(=O)(=O)c1ccc(-n2cc(C(F)(F)F)nc2-c2ccc(F)cc2)cc1	1
CC1(C)OC(=O)C(Oc2ccncc2)=C1c1ccc(S(C)(=O)=O)cc1	1
CSc1ccc(-c2cn3c(c2-c2ccc(C)cc2)CCC3)cc1	1
C=CCc1cccc(-c2ccc(C(C)C(=O)O)cc2)c1	1
COc1ccc(NC(=O)c2cncc(Br)c2)cc1	0
CC/C=C/C/C=C/C/C=C/C/C=C\C/C=C/C/C=C/CCC(=O)OCC(O)CO	1
Cc1cnc(NC(=O)C2=C(O)c3sccc3S(=O)(=O)N2C)s1	1
CS(=O)(=O)c1ccc(C2=C(c3ccccc3)C(=O)CC2)cc1	1
CS(=O)(=O)c1ccc(-c2cc3c(cc2Cc2ccc(F)cc2)OCO3)cc1	0
Cc1c(CCC(=O)O)cccc1NC(=O)C(c1ccc(-c2cncc(OC(C)C)c2)c(F)c1)C1CCCC1	1
COc1cc(OC)c(C(=O)/C=C/c2cccc(F)c2)c(O)c1CN1CCCC1	0
N#CSC[C@@H]1C[C@@](O)(c2ccccc2)C[C@H](c2ccc(Br)cc2)O1	0
CC(=O)N1CCN(c2c(/C=N/Nc3nc4ccccc4nc3O)c(C)nn2-c2ccccc2)CC1	1
Nc1ccc2c(ccn2C(=O)c2cc(Cl)cc(Cl)c2)c1	0
CC1=CC(c2ccccc2Cl)NC(=S)N1	0
CCOC(=O)[C@H](O)[C@@H](OCc1cnnn1[C@@H](Cc1ccccc1)C(=O)OC)C(=O)OCC	0
COc1c(C)cc(-c2cc(C(F)(F)F)nn2-c2ccc(S(N)(=O)=O)cc2)cc1Cl	1
NS(=O)(=O)c1ccc(-n2nc(CF)cc2-c2ccccc2)cc1	1
CC(C)(O)COc1nc(OCCCC(F)(F)F)c(CO)cc1-c1ccc(S(C)(=O)=O)cc1	1
CS(=O)(=O)c1ccc(-n2cc(C(F)(F)F)nc2-c2cccs2)cc1	1
Clc1ccc(-c2nnc(CSc3nnc(-c4ccncc4)o3)o2)cc1	1
CCCCn1c(C)c2c(c1C)C(=O)N(CN1CCN(c3ccccc3F)CC1)C2=O	0
COc1ccc2[nH]cc(CCNC(=O)c3cc4cc(Cl)ccc4n3Cc3ccc(F)cc3)c2c1	1
CS(=O)(=O)c1ccc2c(c1)c(Cc1ccc(Br)cc1)cn2CC(O)CC(F)(F)F	0
CCOc1ccc(-c2cc(-c3ccc(C(F)(F)F)cc3)n(-c3ccc(S(C)(=O)=O)cc3)n2)cc1	1
Cc1ccc(Cl)c(Nc2ccccc2C(=O)N[C@@H](C)C(=O)O)c1Cl	0
CC(C)CC(CC(C)C)n1nc(CO[N+](=O)[O-])cc1-c1ccc(S(C)(=O)=O)cc1	0
CC/C=C/C/C=C/C/C=C\C/C=C/CCCCC(=O)OC[C@@H](O)CO	0
Cc1cc2c(s1)C(C(=O)Nc1ccc(Cl)cc1)=C(O)N(S)S2(=O)=O	0
Oc1c(Cl)cc(Cl)c(Cl)c1Cc1c(O)c(Cl)cc(Cl)c1Cl	1
CC(C(=O)[O-])c1ccc(CC2CCCC2=O)c(-c2ccc(OC(F)(F)F)cc2)c1.[Na+]	0
COc1ccc2c(c1)c(Cc1nc(-c3cccc(Br)c3)cs1)c(C)n2C(=O)c1ccc(Cl)cc1	1
O=C(N/N=C/c1c(-c2ccccc2)no[n+]1[O-])c1ccc2c(c1)OCO2	0
CCCc1cc(-c2cc(Br)ccc2O)no1	0
O=C(CCn1sc2ccccc2c1=O)N1CCN(c2cccc(Cl)c2)CC1	0
COc1ccc2ccc(=O)oc2c1CC=C(C)C	0
Cc1ccc(S(=O)(=O)n2cc(C(=O)C(=O)NCC(=O)N[C@@H](Cc3c[nH]c4ccccc34)C(=O)O)c3ccccc32)cc1	1
CSc1ccc(/C=C2\C=C(CC(=O)NS(=O)(=O)c3ccc4ccccc4c3)c3cc(F)ccc32)cc1	0
C/C=C1/CN2[C@@H]3C[C@@]45c6ccccc6N[C@]4(O3)[C@@H]2C[C@@H]1[C@H]5C(=O)OC	1
CC(C)(C)c1cc(-c2nnc(NC#N)s2)cc(C(C)(C)C)c1O	0
CSc1ccc(-n2c(-c3ccc(S(C)(=O)=O)cc3)cc(CC(=O)OCCO)c2C)cc1	1
COc1ccc(/C=C2\C(c3ccc(Cl)cc3)=NN=C2C(F)(F)F)cc1	0
CC(C)Cc1ccc(CC(=O)O)cc1	0
COc1ccc2c(c1)c(CC(=O)OC(C)C)c(C)n2C(=O)c1ccc(Cl)cc1	1
CN1C(O)=C(C(=O)Nc2ccc(Cl)cc2)c2cc(Cl)ccc2S1(=O)=O	1
Cc1c(Cl)cc2c(c1C)O[C@H](C(F)(F)F)C(C(=O)O)=C2	1
CCCOc1ccc(-c2c(-c3ccc(OC)cc3)noc2C)cc1	0
Cc1cccc(/C=C/c2ccc(=O)[nH]n2)c1	1
CSc1ccc(/C=C2/C(C)=C(CC(=O)O)c3cc(F)ccc32)cc1	0
CS(=O)(=O)c1ccc2c(c1)c1c(n2C(=O)c2ccc(Cl)cc2)CCCC1=O	1
Cc1c(-c2ccccc2)nnn1-c1ccc(S(C)(=O)=O)cc1	0
Cc1c(CC(=O)NC(C)C)cc(-c2ccc(S(N)(=O)=O)cc2)n1-c1ccc(F)cc1	0
COc1ccc(-c2noc(CBr)c2-c2ccc(OC)cc2)cc1	1
CS(=O)(=O)c1ccc(-c2cc(CO)nn2C2CCCC2)cc1	0
CC(C)(C)c1cc2c(cc1Cl)C=C(C(=O)O)C(C(F)(F)F)O2	1
CCOC(=O)CC1=C/C(=C\c2ccc(SC)cc2)c2ccc(F)cc21	0
CC(C)[C@@H]1CC[C@]2(C)[C@@H]3C(C=C4[C@@H]5CC(C)(C)C(=O)C[C@]5(C)CC[C@]42C)OC(=O)CC(O)[C@]31C	0
Cc1nc(C2CCCCC2)c(-c2ccc(S(C)(=O)=O)cc2)o1	1
Cc1nccn1CCNC(=O)/C=C/c1cn(-c2ccc(S(C)(=O)=O)cc2)nc1-c1cccnc1	0
CC(C)[C@]12O[C@H]1[C@@H]1O[C@]13[C@]1(O[C@H]1C[C@H]1C4=C(CC[C@@]13C)C(=O)OC4)[C@@H]2O	1
CC(=O)Oc1ccccc1-c1cc(C(F)(F)F)nn1-c1ccc(S(C)(=O)=O)cc1	0
CN1C(C(=O)Nc2nccs2)=C(O)c2ccccc2S1(=O)=O	0
CSc1ccc(-n2c(-c3ccc(S(C)(=O)=O)cc3)cc(CC(=O)OCCCCO[N+](=O)[O-])c2C)cc1	1
COc1ccc(-c2c(-c3ccc(S(C)(=O)=O)cc3)ccc(F)c2F)cc1Cl	1
CS(=O)(=O)c1ccc(-c2cc3c(cc2C(=O)N2CCCC2)OCO3)cc1	0
CCOP(=O)(OCC)C(NC(=O)c1cc(-c2cccc3ccccc23)n(-c2ccc(F)cc2)n1)c1ccc(Cl)cc1	1
CCOC(=O)Cc1c(C)n(CC2CCCCC2)c2ccc(OC)cc12	1
CCSC[C@@H]1C[C@@](O)(c2ccccc2)C[C@H](c2ccc(Br)cc2)O1	0
N#Cc1ccc(-n2nc(C(F)(F)F)cc2-c2cccs2)cc1	0
COc1ccc(/C=C2\COc3cc(O)c(O)c(O)c3C2=O)cc1O	0
O=c1[nH]n2c(=O)c3ccccc3nc2/c1=C/c1ccc(Cl)cc1	1
N#Cc1nn(-c2ccc(S(N)(=O)=O)cc2)c2c1SCc1cc(F)ccc1-2	1
O=C(CCN1CCN(c2ccccc2)CC1)Nc1nc(C23CC4CC(CC(C4)C2)C3)cs1	0
O=C(O)C1=Cc2c(ccc(Cl)c2Sc2ccccc2)OC1C(F)(F)F	1
O=C(NCCc1c[nH]c2ccccc12)c1cc2ccccc2cc1O	0
CCOC(=O)C(C)(C)C1=C/C(=C\c2ccc(-c3ccc(F)cc3)cc2)c2ccc(F)cc21	0
O=C(Nc1ccc(C(=O)c2ccc(Cl)cc2)c(Cl)c1)C1=C(O)c2ccccc2S(=O)(=O)N1	0
CS(=O)(=O)c1ccc(-c2c(-c3ccc(F)cc3)nn3ncccc23)cc1	1
CCCOc1c(OC)c(OC)cc2oc(C)cc(=O)c12	0
COc1ccc(-c2ccc(C(C(=O)Nc3cccc(CCC(=O)O)c3C)C3CCCC3)cc2)cn1	1
CSCc1cn(-c2ccc(S(C)(=O)=O)cc2)c(-c2ccc(Cl)cc2)n1	1
CN1C(O)=C(C(=O)Nc2nccs2)c2c(ccc3ccccc23)S1(=O)=O	0
CCc1cc(OC(F)(F)F)cc2c1O[C@@H](C(F)(F)F)C(C(=O)O)=C2	1
COc1ccc(/C=C/C(=O)c2ccccc2O)cc1	0
COc1ccc2c(c1)c(CC(=O)Nc1ccc(-c3ccccc3)cc1)c(C)n2C(=O)c1ccc(Cl)cc1	1
CCc1sc(Nc2ccc(Oc3ccccc3)cc2)nc1C	0
Fc1ccc(Nc2nc(-c3ccc(Cl)cc3)nc3sc4c(c23)CCCC4)cc1	1
O=C(Cn1c(=O)sc2cc(C(=O)c3ccccc3)ccc21)Nc1ccccc1	0
O=C(/C=C/c1cn(-c2ccccc2)nc1-c1cccnc1)NCc1ccccn1	0
Cc1c(Cc2nc(-c3ccc([N+](=O)[O-])cc3)cs2)c2cc(F)ccc2n1C(=O)c1ccc(Br)cc1	0
Cc1ccc(-c2nc(C(F)(F)F)cn2-c2ccc(S(N)(=O)=O)cc2)cn1	1
CCOC(=O)C(=O)c1cc(-c2ccc(S(C)(=O)=O)cc2)n(-c2ccc(F)cc2)c1C	0
CCc1ccc(/C=C/S(N)(=O)=O)cc1C(=O)c1ccccc1	1
CS(=O)(=O)c1ccc(-n2cc(C(F)(F)F)nc2-c2ccsc2)cc1	0
CN(C)c1c(Cl)cc(-c2nc(C(F)(F)F)cn2-c2ccc(S(C)(=O)=O)cc2)cc1Cl	1
COc1cc(OC)c(C(=O)/C=C/c2ccccc2Cl)c(O)c1CN1CCOCC1	0
CS(=O)(=O)c1ccc(-c2nn3c4c(cnc3c2-c2ccc(F)cc2)SCC4)cc1	1
CS(=O)(=O)c1ccc(C2=C(c3ccccc3)C(=O)N(c3ccccc3)C2)cc1	1
CC(C(=O)O)c1ccc(CC2CCCC2O)cc1	0
CS(=O)(=O)c1ccc(-c2cnn(C3CC3)c(=O)c2-c2ccc(F)cc2)cc1	1
CN(C)c1ccc(C2=C(c3ccc(S(N)(=O)=O)cc3)CCC2)cc1Cl	1
CS(=O)(=O)c1ccc(-n2cc(C(F)(F)F)nc2-c2ccc(F)c(F)c2)cc1	1
O=c1c2ccccc2n(CCOS(=O)(=O)c2ccc(C(F)(F)F)cc2)c2ccccc12	1
Cc1c(CC(=O)O)cc(-c2ccc(S(C)(=O)=O)cc2)n1-c1ccc(F)cc1	0
COc1cc(Cc2cc(F)cc(F)c2)c(-c2ccc(S(C)(=O)=O)cc2)cc1OC	0
CCc1ccc(Sc2cc3c(cc2NS(C)(=O)=O)CCC3=O)cc1	1
O=C1N/C(=N\c2nccs2)S/C1=C/c1ccc(Cl)cc1	0
O=C(NCCc1c[nH]c2ccccc12)c1cc2cc(Cl)ccc2n1Cc1ccc(F)cc1	1
Cc1csc(-c2nc(C(F)(F)F)cn2-c2ccc(S(N)(=O)=O)cc2)n1	1
Cc1ccc(-n2nc(C(=O)OCc3c(-c4ccccc4)no[n+]3[O-])nc2CCl)cc1	0
CS(=O)(=O)c1ccc(-c2cc(C(F)(F)F)nc(N)n2)cc1	1
CCC(CC(=O)O)c1cccc(NC(=O)C(c2ccc(-c3cncc(F)c3)cc2)C2CCCC2)c1C	1
Cc1cc(C)cc(N2C(=O)Cc3ccccc3C2=O)c1	0
CCOc1ccc(-c2cc(-c3ccc(Cl)cc3)n(-c3ccc(S(N)(=O)=O)cc3)n2)cc1	1
N#Cc1cnn(-c2ccc(S(N)(=O)=O)cc2)c1NC(=O)CCN1CCOCC1	1
NS(=O)(=O)c1ccc(-n2cnc(Cl)c2-c2cc(Cl)cc(Cl)c2)cc1	1
COC1(c2cc(F)cc(OCc3cc(-c4ccccc4)n(-c4ccc(S(C)(=O)=O)cc4)n3)c2)CCOCC1	1
CCCCCCCCCCCCCCCCCC(=O)OCC(O)CO	0
CCCCc1nccn2c(-c3ccc(F)cc3)c(-c3ccc(S(C)(=O)=O)cc3)nc12	0
O=C1CSC(c2ccccc2Cl)N1c1nnc(CNc2nnc3c4ccccc4nc-3s2)s1	0
Cc1ccc(Nc2c(F)cccc2Cl)c(CNS(=O)(=O)C(F)(F)F)c1	1
CS(=O)(=O)c1ccc(-c2sc3ncnn3c2-c2ccc(F)c(F)c2)cc1	1
COc1ccc(-c2ccc(-c3cccc(NC(=O)[C@@H](NC(=O)OC(C)(C)C)C(C)C)c3)o2)cc1	0
C=CCn1cc(-c2cc(CCC)ccc2O)nn1	0
CS(=O)(=O)c1ccc(-c2cc(/C=C/C[N+](=O)[O-])nn2C2CCCCC2)cc1	0
Cc1cc(C)c2c(=O)n(CN3CCN(c4ccccc4F)CC3)sc2n1	0
Cc1nnc(/N=C2\NC(=O)/C(=C/c3ccc(C(C)C)cc3)S2)s1	1
CC(C)(C)c1cc(-c2nsc(N=C(N)N)n2)cc(C(C)(C)C)c1O	0
CS(=O)(=O)c1ccc(-c2cnc(Nc3ccccc3)nc2-c2ccc(F)cc2)cc1	1
Cc1onc(-c2c(Cl)cccc2Cl)c1C(=O)Nc1ccc(OC(F)(F)F)cc1	1
Cc1ccccc1OC1=C(c2ccc(S(C)(=O)=O)cc2)C(C)(C)OC1=O	1
Cc1ccc(-c2c(-c3ccc(S(N)(=O)=O)cc3)ccc(F)c2F)cc1	1
Cc1ccc2oc(=O)cc(CSc3nnc(CSc4nc5ccccc5o4)o3)c2c1	0
CS(=O)(=O)c1ccc(-n2nc(COc3cccc([N+](=O)[O-])c3)cc2-c2ccccc2)cc1	1
O=C1COCCN1c1ccc(Nc2nc(Cl)nc(N3CCN(c4ccccc4)CC3)n2)cc1	0
NS(=O)(=O)c1ccc(-n2nc(C(=O)N3CCOCC3)cc2-c2ccc(Cl)cc2)cc1	1
CC(=O)Oc1cc2oc(-c3ccc(F)cc3)cc2cc1-c1c[se]nn1	1
NS(=O)(=O)c1ccc(C2=C(c3ccc(C(F)(F)F)c(F)c3)CCC2)cc1	1
COc1c(OC)c(O)c2c(=O)cc(C)oc2c1I	0
O=S1(=O)N=S(c2ccc(Br)cc2)c2ccccc21	0
NS(=O)(=O)c1ccc(-n2nc(C(=O)OCCOc3cc(=O)oc4ccccc34)cc2-c2ccc(F)cc2)cc1	1
NS(=O)(=O)c1ccc(-n2nc(C(=O)N/N=C/c3c(Cl)c4ccccc4oc3=O)cc2-c2ccc([N+](=O)[O-])cc2)cc1	1
Cc1cn(-c2ccc(F)cc2)c(-c2ccc(S(C)(=O)=O)cc2)n1	0
O=C(N[C@H]1CCC[C@@H]1COc1ccccc1)C1CCN(c2nc3cc(Cl)ccc3o2)CC1	1
Cc1ccncc1C1=C(c2ccc(S(C)(=O)=O)cc2)CCC1=O	1
COC(=O)[C@@]1(C)CC[C@]2(C(=O)NCc3ccc(Cl)cc3)CC[C@]3(C)C(=CC[C@@H]4[C@@]5(C)C[C@H](O)[C@H](O[C@@H]6OC[C@@H](O[C@@H]7O[C@H](CO)[C@@H](O)[C@H](O)[C@H]7O)[C@H](O)[C@H]6O)[C@@](C)(CO)[C@@H]5CC[C@]43C)[C@@H]2C1	1
COC1(c2cc(-c3ccc(S(C)(=O)=O)cc3)n(-c3ccc(Br)cc3)n2)CCCO1	0
CC(=O)Oc1cccc(-c2cc(C(F)(F)F)nn2-c2ccc(S(C)(=O)=O)cc2)c1	0
NC(=O)c1ccc2c(c1)S(=O)(=O)N=S2c1ccc(Br)cc1	0
CC1(C)OC(=O)C(OC2CCCCC2)=C1c1ccc(S(C)(=O)=O)cc1	1
CC(C)Cc1ccc(-c2cc(C(F)(F)F)nn2-c2ccc(S(N)(=O)=O)c(CO)c2)cc1	0
CSc1ccc(-c2nc(C(F)(F)F)cn2-c2ccc(S(N)(=O)=O)cc2)cc1Cl	1
CC(=O)Oc1ccc(C2=C(c3ccc(S(C)(=O)=O)cc3)COC2=O)cc1	1
Cc1ccc(-c2c(-c3ccc(S(C)(=O)=O)cc3)nn3c(C)c(C)cnc23)cc1	1
CC1(C)OC(=O)C(Oc2ccc(Cl)cn2)=C1c1ccc(S(C)(=O)=O)cc1	1
CC/C=C/c1cc(-c2ccc(S(C)(=O)=O)cc2)n(-c2ccccc2)n1	0
COc1cc2oc(C)cc(=O)c2c(O)c1O	1
Cc1onc(-c2ccc(Oc3ccccc3)cc2)c1-c1ccc(Oc2ccccc2)cc1	0
CCOP(=O)(OCC)C(NC(=O)c1cc(-c2cccc(Cl)c2)n(-c2ccc(S(N)(=O)=O)cc2)n1)c1ccccc1	1
Cc1ccccc1/C=C/C1=NNC(S)CC1	1
CS(=O)(=O)c1ccc(-c2[nH]c(C(F)(F)F)nc2-c2ccc(Cl)c(Cl)c2)cc1	0
Cn1c2ccccc2c2cc(C3CC(c4cccs4)=NN3)ccc21	0
CSc1ccc(-c2c(-c3ccccc3)nc3sccn23)cc1	1
CCCC/C(=C(\c1ccccc1)c1ccc(N=[N+]=[N-])cc1)c1ccccc1	1
COc1ccc2c(c1)c(CC(=O)N[C@H](CO)CCSC)c(C)n2C(=O)c1ccc(Cl)cc1	1
NS(=O)(=O)c1ccc(-n2nc(C(F)(F)F)cc2-c2ccc(Cl)cc2)cc1CO	1
Cc1cc(-c2cc(F)c(F)cc2-c2ccc(S(C)(=O)=O)cc2)ccc1F	1
COC1(c2cc(F)cc(OCc3cc(-c4ccccc4)n(-c4ccc(C)c(C)c4)n3)c2)CCOCC1	1
O=C1C(Cl)C(c2ccccc2Cl)N1c1nnc(CNc2nnc3c4ccccc4nc-3s2)s1	1
CN=[S+](C)([O-])c1ccc(C2=C(c3ccccc3)C(=O)OC2)cc1	1
CCOc1ccc(/C=C/c2ccc(Cl)cc2)cc1	0
NS(=O)(=O)c1ccc2[nH]c(Cc3ccc(Cl)cc3)c(Cc3ccc(Cl)cc3)c2c1	0
Cc1ccc(-c2cc(F)c(F)cc2-c2ccc(S(C)(=O)=O)cc2)cc1C	1
CC(=O)N1N=C(C)/C(=N\Nc2cccc(-c3nc4ccccc4s3)c2)C1=O	1
COc1ccc2c(c1)c(CC(=O)NC[C@H](C)O)c(C)n2C(=O)c1ccc(Cl)cc1	1
CN(c1ccc(F)cc1)S(=O)(=O)c1ccc(N)cc1	0
CS(=O)(=O)c1ccc(-n2cc(C(F)F)nc2-c2cccnc2)cc1	0
CCOP(=O)(OCC)C(NC(=O)c1cc(-c2ccc(F)cc2)n(-c2ccc(S(N)(=O)=O)cc2)n1)c1ccc(Br)cc1	1
C[C@H](C(=O)O)[C@@H](NC(=O)c1ncnc2[nH]ccc12)c1ccc(Br)cc1	0
CC(C)(C)c1cc(-c2nsc(NC#N)n2)cc(C(C)(C)C)c1O	1
CCCCOC(=O)Cc1cc(-c2ccc(S(C)(=O)=O)cc2)n(-c2ccccc2)c1C	0
CCC(=O)NS(=O)(=O)c1ccc(-n2nc(C(F)F)cc2-c2ccc(Br)cc2)cc1COC(=O)CC	0
CS(=O)(=O)c1ccc(-n2cc(/C=C/C(=O)NCc3ccccn3)c(-c3ccncc3)n2)cc1	0
CN(C)c1ccc(/C=C2\OC(=O)C(c3ccccc3Cl)=C2c2ccc(S(C)(=O)=O)cc2)cc1	0
C[C@H](C(=O)O)c1ccc(-c2ccccc2)c(F)c1	1
CC(=O)Oc1cc2oc(-c3cccc(Cl)c3)cc2cc1-c1c[se]nn1	1
NS(=O)(=O)c1ccc(-n2nc(-c3ccccc3)c3c(-c4cccs4)cc(C(F)(F)F)nc32)cc1	0
COc1cc(OC)c(C(=O)/C=C/c2cccnc2)c(O)c1Br	0
O=C(c1cccs1)c1sc(N(c2ccccc2)c2ccccc2)nc1-c1ccccc1	1
CS(=O)(=O)Nc1ccncc1Nc1ccc(Br)cc1	0
CCc1cnc(OCC(C)(C)O)c(-c2ccc(S(C)(=O)=O)cc2)c1	1
Cc1ccc(NS(=O)(=O)c2ccc(NS(C)(=O)=O)cc2)cc1	0
O=C(O)CC1=C/C(=C\c2ccc(F)c3ccccc23)c2ccc(F)cc21	0
CS(=O)(=O)c1ccc(-c2nc(NCc3ccccc3)cc(C(F)(F)F)n2)cc1	0
O=C(N/N=C/c1coc2ccccc2c1=O)OCc1ccccc1	1
COc1ccc(-c2nnn(-c3ccc(S(C)(=O)=O)cc3)c2C)cc1	0
O=C(/C=C/c1cccs1)c1cccc(-n2cnnn2)c1	1
Clc1ccc(Oc2ccc(OCCN3CCCC3)cc2)cc1	0
CO[C@@H]1O[C@@H](O)[C@@H]2C3C[C@H]4c5[nH]c6ccccc6c5C[C@@H]2N4[C@@H](C)[C@H]31	0
CCc1cc(/C=C/S(N)(=O)=O)cc(C(=O)c2ccccc2)c1	1
CS(=O)(=O)c1ccc(C2=C(c3ccc(F)c(Cl)c3)CCC2)cc1	1
CS(=O)(=O)Nc1ccc(-c2cc(C(F)(F)F)nn2-c2ccc(Br)cc2)cc1	1
CC(C(=O)[O-])c1ccc(CC2CCCC2=O)c(Br)c1.[Na+]	0
CS(=O)(=O)c1ccc(-c2oc3ccccc3c(=O)c2-c2ccncc2)cc1	0
COc1ccc2cc(/C=N/n3c(=S)[nH]nc(Cc4cc(OC)c(OC)c(OC)c4)c3=O)c(O)nc2c1	1
Cc1c(CCC(=O)O)cccc1NC(=O)C(c1ccc(-c2cncc(C(F)(F)F)c2)cc1)C1CCCCC1	1
CC(C(=O)O)c1cccc(C(=O)c2ccccc2)c1	1
COc1ccc(-c2cc(C(F)(F)F)nn2-c2ccc(S(=O)(=O)[N-]C(=O)C(C)(C)C)cc2F)cc1.[Na+]	0
N.O=C(O)c1cc(-c2ccc(CNc3ccc(Br)cc3)o2)ccc1O	0
CCOC(=O)Cn1nncc1CO[C@@H](C(=O)OCC)[C@@H](OCc1cnnn1CC(=O)OCC)C(=O)OCC	1
COc1ccc(-n2c(SCc3cn(-c4ccc(Cl)cc4)nn3)nc3ccccc3c2=O)cc1	1
COc1ccc(-c2nn(-c3ccccc3)cc2-c2nnc(-c3ccc(Cl)cc3)o2)cc1	0
CCS(=O)(=O)c1nc(-c2ccc(F)cc2)c(-c2ccc(S(C)(=O)=O)cc2)[nH]1	1
COC(=O)C1=C2Nc3c(O)cccc3[C@@]23CCN2C[C@@H]([C@H](C)O)[C@@H]1C[C@H]23	1
COc1ccc(-c2nnc(/N=C3\NC(=O)CS3)s2)cc1OC	1
CS(=O)(=O)c1ccc(-c2ccccc2-c2cccnc2)cc1	0
Cc1cc(C)c2c(OC(C)C(=O)O)nsc2n1	0
CS(=O)(=O)c1ccc(-c2c(-c3ccccc3)sc3ncnn23)cc1	1
CS(=O)(=O)c1ccc(-n2c(CO)nc(Cl)c2-c2ccc(F)cc2)cc1	0
CC1C(c2ccccc2)=C(c2ccc(S(C)(=O)=O)cc2)ON1C	1
CCCOc1c(C(C)=O)c(C)cc2cccc(O)c12	0
CCOC(=O)N1CCC(n2nc(CO)cc2-c2ccc(S(C)(=O)=O)cc2)CC1	0
COc1ccccc1-c1noc(C(F)(F)F)c1-c1ccccc1	0
COc1ccc2c(c1)c(CC(=O)OCCC1CCCCC1)c(C)n2C(=O)c1ccc(Cl)cc1	1
CC(C)Cc1ccc(C(C)C(=O)OCc2cn(-c3ccccc3Cl)nn2)cc1	1
COc1ccc(-c2noc(C)c2-c2ccc(OC)cc2)cc1	1
N#Cc1cnn(-c2ccc(S(N)(=O)=O)cc2)c1NC(=O)c1ccccc1	1
Cc1ccc(-c2nnnn2-c2ccc(S(C)(=O)=O)cc2)cc1	0
Cc1cc(C)c2c(=O)n(CCCC(=O)N3CCN(c4ccccc4)CC3)sc2n1	0
O=C(O)/C=C/c1ccc2c(c1)O[C@@H](C(=O)O)[C@@H](c1cc(O)cc(O)c1)O2	0
CC(C)(C)c1cc(C(=O)CCCC2CC2)cc2c1OCC2(C)C	1
COc1ccc(-c2cc(CSc3nc4ccccc4c(=O)n3-c3ccc(OC)cc3)on2)cc1	1
Cc1noc2c(C(=O)c3ccccc3[N+](=O)[O-])noc12	0
CNc1c(C)n(C)n(-c2ccccc2)c1=O	0
O=C1CS/C(=N/c2nnc(-c3ccccc3)s2)N1	1
COc1ccc2c(=O)c(/C=N/NC(=O)OCc3ccccc3)coc2c1	1
NS(=O)(=O)c1ccc(-c2conc2-c2ccccc2)cc1	1
O=C(O)C1(c2cccc(Oc3ccccc3)c2)CC1	0
N#Cc1ccc(-n2nc(C(F)(F)F)cc2-c2ccco2)cc1	0
COc1ccc(-c2csc(Nc3ccc(C)cc3)n2)cc1	1
COc1ccc(-c2noc(CC(=O)O)c2-c2ccc(OCc3ccccc3)cc2)cc1	0
NS(=O)(=O)c1ccc(-c2sccc2-c2ccc(F)cc2)cc1	1
NS(=O)(=O)c1ccc(-n2cc(C(F)(F)F)nc2-c2cccc(F)c2)cc1	1
CS(=O)(=O)c1ccc(C2=C(c3ccccc3)C(=O)O/C2=C\c2cccc([N+](=O)[O-])c2)cc1	0
Cc1c(COc2cccc(Cl)c2)cc(-c2ccc(S(C)(=O)=O)cc2)n1-c1ccc(F)cc1	1
CCCCCCCCCCCCCCCC(=O)O[C@H]1CC[C@]2(C)[C@H]3CC=C4[C@@H]5CC(C)(C)CC[C@]5(C)CC[C@@]4(C)[C@]3(C)CC[C@H]2C1(C)C	1
O=C(Nc1cc(Cl)cc(Cl)c1)c1cnc(O)c(Cl)c1	0
COc1cc(O[C@@H]2O[C@H](CO)[C@@H](O)[C@H](O)[C@H]2O[C@@H]2OC[C@](O)(COC(=O)c3ccc(O)c(O)c3)[C@H]2O)ccc1O	0
COc1ccc(-c2c(-c3ccc(S(C)(=O)=O)cc3)oc3ccccc23)cc1Cl	1
COc1cc(N2C(=O)CCC2=O)cc(OC)c1OC	0
COc1cc(/C=C2\N=C(c3ccccc3)N(c3ccc(S(N)(=O)=O)cc3)C2=O)ccc1OC(=O)c1ccccc1	1
NS(=O)(=O)c1ccc(-n2nc(COCc3ccccc3)cc2-c2ccc(Cl)cc2)cc1	1
CC1=CC(c2ccc(C(F)(F)F)cc2)NC(=S)N1	0
Cc1nc(-c2ccc(S(N)(=O)=O)cc2)c(-c2ccc(Cl)cc2)s1	1
O=S(=O)(Nc1ccncc1Nc1ccc(Cl)cc1)C(F)(F)F	1
CCc1cnc2c(-c3ccc(F)cc3)c(-c3ccc(S(C)(=O)=O)cc3)nn2c1C	1
Clc1ccc(-c2nnc(/N=C/c3ccccc3)o2)cc1	1
N=C1/C(=N\Nc2ccc(S(N)(=O)=O)cc2)C(N)=NN1c1ccc(S(N)(=O)=O)cc1	1
Cc1nn(-c2ccccc2C(F)(F)F)c2c1c(=O)oc1ccccc12	0
O=c1cc(-c2ccc(O)c(O)c2)oc2cc(O)cc(O)c12	1
COc1cc(CN2C(=O)c3ccccc3C2=O)cc(OC)c1OC	0
CCCOC(=O)Cc1c(C)n(C(=O)c2ccc(Cl)cc2)c2ccc(OC)cc12	1
NS(=O)(=O)c1ccc(-c2coc(=O)n2-c2ccc(Cl)c(Cl)c2)cc1	1
CCCCC(=C(c1ccccc1)c1ccccc1)c1ccc(S(C)(=O)=O)cc1	1
C#Cc1ccc2c(c1)C=C(C(=O)O)C(C(F)(F)F)O2	1
Cc1cc(-c2nc(C(F)(F)F)cn2-c2ccc(S(N)(=O)=O)cc2)no1	1
COc1ccccc1/C=C/c1ccc(=O)[nH]n1	1
CC(=O)NC1=NN(C(C)=O)C(c2cn(-c3ccccc3)nc2-c2ccc([N+](=O)[O-])cc2)S1	0
CS(=O)(=O)c1ccc(-c2c(-c3ccc(F)cc3)nc3sccn23)cc1	1
CCOP(=O)(OCC)C(NC(=O)c1cc(-c2ccc(Cl)cc2)n(-c2ccc(S(N)(=O)=O)cc2)n1)c1ccc(Br)cc1	1
Cn1c2ccccc2c2cc(C3CC(c4ccc(F)cc4F)=NN3)ccc21	0
C=C1C(O)CCC2C1(C)CCC(C)C2(C)CCC1=CC(=O)OC1O	1
CS(=O)(=O)c1ccc(-n2c(Cl)nc(Cl)c2-c2ccc(F)cc2)cc1	0
COc1ccc(-c2nc(C(F)(F)F)cn2-c2ccc(S(C)(=O)=O)cc2)cc1Cl	1
Cc1ccc(NS(=O)(=O)c2ccc(N)cc2)cc1	0
COc1ccc(/C=N/NC(=O)c2cnn(-c3ccc(S(N)(=O)=O)cc3)c2N)cc1	1
COC(=O)[C@@H](N)Cc1cn(-c2nc(Cl)nc(Nc3ccc(N4CCOCC4=O)cc3)n2)c2ccccc12	1
COc1ccc2c(c1)c(Cc1nc(-c3csc4ccccc34)cs1)c(C)n2C(=O)c1ccc(Cl)cc1	1
CCC(=O)[N-]S(=O)(=O)c1ccc(-n2nc(C(F)(F)F)cc2-c2ccc(Br)cc2)cc1COC(=O)CC.[Na+]	0
CS(=O)(=O)Nc1ccncc1Nc1ccc(F)cc1	0
Cc1c(CCC(=O)O)cccc1NC(=O)[C@@H](c1ccc(-c2cncc(CC(C)C)c2)cc1)C1CCCC1	1
Cc1cc(C)n(-c2ccc(=O)n(Cc3ccccc3)n2)n1	1
COC(=O)[C@H](CC(C)C)NC(=O)[C@H](Cc1ccccc1)NC(=O)CNC(=O)CNC(=O)OCc1ccccc1	0
O=C(/C=C/c1cn(-c2ccccc2)nc1-c1ccc(OCc2ccccc2)cc1)c1ccc(Cl)cc1	1
CS(=O)(=O)c1ccc(-c2cc(Cl)cnc2-c2ccccn2)cc1	1
CCOC(=O)C1CCCN(Cc2cc3c(cc2-c2ccc(S(C)(=O)=O)cc2)OCO3)C1	0
COc1cc(OC)c2c(=O)cc(-c3cccc([N+](=O)[O-])c3)oc2c1-c1ccnn1C	0
Cc1ccc(-c2cc(C(F)(F)F)nn2-c2ccc(S(=O)(=O)NCCCCCCCC(=O)NO)cc2)cc1	1
CCc1cccc(C)c1Nc1ccccc1CC(=O)O	1
CS(=O)(=O)Nc1ccc(S(=O)(=O)Nc2ccc(C(F)(F)F)cc2)cc1	0
Cc1ccc(-c2c(Cl)ncn2-c2ccc(S(N)(=O)=O)cc2)cc1	1
CCC(=O)[N-]S(=O)(=O)c1ccc(-n2nc(C(F)F)cc2-c2ccc(OC)c(C)c2)cc1COC(=O)CC.[Na+]	0
CCc1nnc2c(-c3ccc(F)cc3)c(-c3ccc(S(C)(=O)=O)cc3)nn2c1C	1
CS(=O)(=O)c1ccc(-c2cc(C(=O)CCCO[N+](=O)[O-])nn2-c2ccc(C#N)cc2)cc1	0
Cc1ccc(S(=O)(=O)N2N=C(C(F)(F)F)CC2c2ccc3ccccc3c2)cc1	0
O=C(/C=C/C1=Cc2ccccc2OC1)c1ccc(Br)cc1	1
COc1ccc2cc(/C=N/n3c(=S)[nH]nc(Cc4ccccc4)c3=O)c(O)nc2c1	1
CC(C)(C)c1cc(/C=C2\SC(NC#N)=NC2=O)cc(C(C)(C)C)c1O	0
CC(C)Cc1ccc(C(C)(C)C(=O)O)cc1	0
CC(C)Oc1ccc2c(-c3ccc(S(C)(=O)=O)cc3)c(-c3ccc(F)cc3)nn2n1	1
C/C(=N\NC(N)=S)c1nnn(-c2ccc(Cl)cc2)c1C	1
CS(=O)(=O)c1ccc(-c2[nH]c3ccc(Cl)cc3c2-c2ccccc2)cc1	1
COc1cc(/C=C2\OC(=O)C(c3ccccc3Cl)=C2c2ccc(S(C)(=O)=O)cc2)ccc1O	0
CS(=O)(=O)c1ccc(-c2[nH]c3ccc(Cl)cc3c2-c2cccc(Cl)c2)cc1	1
CS(=O)(=O)c1ccc(-c2c(-c3cccc(F)c3)nn3ncccc23)cc1	1
COc1ccc2c(c1)c(CNC(=O)N(C)O)c(C)n2C(=O)c1ccc(Cl)cc1	1
OC[C@@H]1[C@@H]([C@H](O)c2ccc(O)c(O)c2)CO[C@@H]1c1ccc(O)c(O)c1	0
Cc1cc(-c2ccc(NS(C)(=O)=O)cc2)n(-c2ccc(Br)cc2)n1	1
CCC(=O)[N-]S(=O)(=O)c1ccc(-n2nc(C(F)(F)F)cc2-c2ccc(SC)cc2)cc1COC(=O)CC.[Na+]	0
NS(=O)(=O)c1ccc(-n2nc(C(=O)OCCN3CCOCC3)cc2-c2ccc(F)cc2)cc1	1
CC(C)(Cl)CC(=O)c1cc(C(C)(C)C)c2c(c1)C(C)(C)CO2	1
CCCCCCCCCCCCCCCc1cccc(O)c1CSc1nc2cc(OC)ccc2[nH]1	1
NS(=O)(=O)c1ccc(-c2[nH]c3ccc(Cl)cc3c2-c2ccc(Cl)cc2)cc1	1
Cc1ccccc1C1C2COc3ccccc3C2=NN1c1ccc(S(N)(=O)=O)cc1	1
NS(=O)(=O)c1ccc(-n2nc(CCC(=O)O)cc2-c2ccc(I)cc2)cc1	0
CS(=O)(=O)c1ccc(-c2cc(F)c(F)cc2-c2ccc(F)c(Cl)c2)cc1	1
Oc1cc(O)cc(CCc2ccccc2O)c1	0
CC(C)(C(=O)O)c1cccc(C(=O)c2ccccc2)c1	0
COc1ccc(-c2cc(F)c(F)cc2-c2ccc(S(C)(=O)=O)cc2)cc1F	1
Cc1onc(-c2ccc(Cl)o2)c1-c1ccc([N+](=O)[O-])cc1	0
Cc1nc(-c2ccc(Cl)s2)c(-c2ccc(S(C)(=O)=O)cc2)o1	1
COc1ccc(/C=C/C(=O)NCCc2c[nH]c3ccc(O)cc23)cc1OC	0
COc1cc(-c2c(Cl)ncn2-c2ccc(S(C)(=O)=O)cc2)ccc1C	1
NS(=O)(=O)c1ccc(-n2cc(C(F)(F)F)nc2-c2ccccc2)cc1	1
COc1ccc(CNc2cc(C(F)(F)F)nc(-c3ccc(S(C)(=O)=O)cc3)n2)cc1	0
CC(=O)O[C@@]12[C@H](OC(=O)[C@@H](C(C)C)N(C)C)[C@@H](C)[C@]3(O)[C@@H]4C=C(C)C(=O)[C@@H]4CC(CO)=C[C@H]3[C@@H]1C2(C)C	0
CCC(=O)NS(=O)(=O)c1ccc(-n2nc(C(F)(F)F)cc2-c2ccc3c(c2)CCO3)cc1COC(=O)CC	0
CS(=O)(=O)c1ccc(-c2sc3ncnn3c2-c2ccc(F)cc2)cc1	1
COC1(c2cc(-c3ccc(S(C)(=O)=O)cc3)n(-c3ccc(C(F)(F)F)cc3)n2)CCCO1	1
CS(=O)(=O)c1ccc(-c2cc3c(cc2C(=O)c2cccnc2)OCO3)cc1	0
Cc1c(NC(=O)C(c2ccc(-c3cncc(Cl)c3)cc2)C2CCCC2)cccc1C1CC1C(=O)O	1
NS(=O)(=O)c1ccc(N2N=C(c3ccco3)CC2c2ccc(C(F)(F)F)cc2)cc1	1
C=CCONC1=NC(=O)/C(=C/c2cc(C(C)(C)C)c(O)c(C(C)(C)C)c2)O1	0
COc1ccc(-c2cc3cc(-c4c[se]nn4)c(OC(C)=O)cc3o2)cc1	1
Cc1ccc(-c2cc(C(F)(F)F)nn2-c2ccc(S(=O)(=O)NCCCCCCC(=O)NO)cc2)cc1	1
CCN(CC)c1ccc(-c2csc(Cc3c(C)n(C(=O)c4ccc(Cl)cc4)c4ccc(OC)cc34)n2)cc1	0
CCC(COC)Oc1c(C#N)c(C(F)(F)F)nn1-c1ccc(S(C)(=O)=O)cn1	0
Cc1ccc(-c2cc(C(F)(F)F)nn2-c2ccc(S(C)(=O)=O)cc2)cc1	1
CN1CC(O)(c2ccc3c(c2)Nc2ccccc2S3)Sc2ccccc21	1
Cc1c(N)c(=O)n(-c2ccccc2)n1C	0
Cc1noc2c(Cc3ccccc3)nn(CC(=O)N/N=C\c3cccc(C(F)(F)F)c3)c(=O)c12	0
C=C1C(=O)O[C@@H]2[C@H]3[C@@H](C)C(=O)C[C@H]3C(=C)CC[C@@H]12	1
NS(=O)(=O)c1ccc(-n2cc(C(F)(F)F)nc2-c2cccs2)cc1	1
CS(=O)(=O)c1ccc(-c2cc3ccccc3cc2-c2ccccc2)cc1	0
Cc1ccc(-c2cc(=O)c3ccc(O)cc3o2)cc1	0
O=C(O)CCc1cccc(NC(=O)[C@@H](c2ccc(-c3cncc(Cl)c3)cc2)C2CCCC2)c1C(F)(F)F	1
C=C1C(=O)O[C@@H]2[C@@H]3C4(C=C[C@@]3(C)C3(C4)C(=O)O[C@@H]4[C@H]5C(C)=CC(=O)C5=C(C)C[C@H](O)[C@H]43)[C@@](C)(OC(C)=O)CC[C@@H]12	1
CC(C)Cc1ccc(C(C)C(=O)O)cc1	1
CCOC(=O)c1cn(-c2cc(C#N)ccc2O)cc(Oc2ccccc2)c1=O	1
CS(=O)(=O)c1ccc(-c2oc3ccccc3c(=O)c2-c2ccc(Cl)c(Cl)c2)cc1	0
CCCc1cnnc2c(-c3ccc(F)cc3)c(-c3ccc(S(C)(=O)=O)cc3)nn12	0
COc1ccc(-c2cc(-c3ccc(Cl)cc3)n(-c3ccc(S(N)(=O)=O)cc3)n2)cc1	1
CN1C/C(=C\c2ccc(Cl)s2)C2=NN(c3ccccc3)C(c3ccc(Cl)s3)C2C1	1
CC(C)(C)c1cc2c(cc1Cl)C=C(C(=O)O)[C@@H](C(F)(F)F)O2	1
COc1ccc2c(c1)c(CCO[N+](=O)[O-])c(C)n2CC1CCCCC1	1
Cc1ccc(-c2c(-c3ccc(S(C)(=O)=O)cc3)[nH]c3ccccc23)cc1C	1
CCc1nc(C2CCCCC2)c(-c2ccc(S(N)(=O)=O)c(F)c2)o1	1
CS(=O)(=O)c1ccc(-c2oc3ccccc3c(=S)c2-c2ccccc2)cc1	0
COc1c(C)cc(-c2nc(C(F)(F)F)cn2-c2ccc(S(C)(=O)=O)cc2)cc1C	1
CC(C(=O)O)c1ccc(Cc2cccs2)cc1F	0
CN1C(=O)C(c2ccc(Cl)cc2)=C(c2ccc(S(N)(=O)=O)cc2)C1=O	1
COC(=O)CC1=C/C(=C\c2ccc(SC)cc2)c2ccc(F)cc21	0
NS(=O)(=O)c1ccc(-c2cc(F)c(F)cc2-c2ccc3c(c2)OCO3)cc1	1
O=C1COCCN1c1ccc(Nc2nc(Cl)nc(N3CCCC3)n2)cc1	1
COc1cc(-c2c(Cl)ncn2-c2ccc(S(N)(=O)=O)cc2)ccc1F	1
O=C(Nc1ccc(Cl)cc1)c1cccnc1O	0
CSc1ccc(-c2cc(C(F)(F)F)nn2-c2ccc(S(C)(=O)=O)c(CO)c2)cc1	0
Cc1cc2c(c(C)c1Cl)C=C(C(=O)O)C(C(F)(F)F)O2	1
CC(C(=O)O)c1ccc(N[C@H]2CCCC[C@@H]2O)cc1F	1
COC1(C)CC(c2ccc(C(C)(C)C)cc2)c2c(c3ccccc3oc2=O)O1	0
COc1ccc(-c2cc(C(F)(F)F)nn2-c2ccc(S(C)(=O)=O)c(C=O)c2)cc1	0
CCOc1ccc2c(-c3ccc(S(C)(=O)=O)cc3)c(-c3ccc(F)cc3)nn2n1	1
CS(=O)(=O)c1ccc(-c2occ(Cl)c(=O)c2-c2cccc(-c3ccccc3)c2)cc1	0
CC(C(=O)O)c1cc(F)c(CC2CCCC2=O)cc1F	1
CCOC(OCC)c1ccc(/C=C/C(=O)/C=C/c2ccc(C(OCC)OCC)cc2)cc1	0
CCCCSc1ccccc1OC(C)=O	0
Cc1noc2c(C(=O)c3ccccc3Br)noc12	1
O=C(NNc1ccc(Cl)cc1)c1ccc(Cl)cc1	1
CS(=O)(=O)Nc1cc2c(cc1Sc1ccccc1F)C(=O)CC2	1
CC(C)Oc1ccc(-c2ccccc2-c2nc3ccccc3o2)cc1Cl	0
O=C(CNc1ncnc2sc3c(c12)CCCC3)NN=Cc1ccc(F)cc1	0
COc1ccc2c(c1)c1c(n2Cc2ccc(S(C)(=O)=O)cc2)CCN(CCCOc2cc(F)cc(C3(OC)CCOCC3)c2)C1.Cl	0
Cc1cc(C(C(=O)Nc2cccc(CCC(=O)O)c2C)C2CCCC2)c(F)cc1-c1cncc(C(F)(F)F)c1	1
Cc1ccc(C2SCC(=O)N2c2ccc(OCC(=O)Nc3ccccc3)cc2)cc1	0
COc1ccc2c(c1)c(Cc1csc(NC(=O)CN)n1)c(C)n2C(=O)c1ccc(Cl)cc1	0
Cc1cc(C)c2c(=O)n(CN(C)CCNc3ccccc3)sc2n1	0
Cc1c(-c2nn(-c3ccccc3)cc2/C=N/O)nnn1-c1ccc(C(=O)O)cc1	1
CS(=O)(=O)c1ccc(-c2cc3c(cc2C(=O)c2cccc(F)c2)OCO3)cc1	1
CN1C(C(=O)Nc2ccccc2)=C(O)c2ccccc2S1(=O)=O	0
O=C(OCc1c(-c2ccccc2)no[n+]1[O-])c1nc(CCl)n(-c2cccc(C(F)(F)F)c2)n1	1
Cc1ccc(-c2c(-c3ccc(S(C)(=O)=O)cc3)ccc(F)c2F)cc1	1
CCc1ccc2c(c1)C=C(C(=O)O)C(C(F)(F)F)O2	1
CS(=O)(=O)c1ccc(C2=C(c3ccc(F)c(F)c3)CCC2)cc1	1
O=C(O)C1=Cc2cc(S(F)(F)(F)(F)F)cc(Br)c2O[C@@H]1C(F)(F)F	1
CCCCc1cc(S(F)(F)(F)(F)F)cc2c1OC(C(F)(F)F)C(C(=O)O)=C2	1
Cc1ccc(CN2C(=O)C(O)(CC(=O)c3ccco3)c3ccccc32)c(C)c1	0
CC1(O)OC(=O)C(c2ccccc2)=C1c1ccc(S(C)(=O)=O)cc1	1
O=c1[nH]n2c(=O)c3ccccc3nc2/c1=C/c1ccc(Br)cc1	1
CSc1ccccc1OC(=O)C(F)(F)F	0
CS(=O)(=O)Nc1ccc(-c2cc(C(F)F)nn2-c2ccccc2Cl)cc1	0
COc1cc(-c2cc(C(=O)OCCOc3cc(=O)oc4ccccc34)nn2-c2ccc(S(N)(=O)=O)cc2)cc(OC)c1OC	1
CS(=O)(=O)c1ccc(C2=C(c3ccc(F)cc3)CC(C(F)(F)F)(C(F)(F)F)C2)cc1	1
CC1(C)C(=O)C(c2ccc(F)cc2)=C1c1ccc(S(C)(=O)=O)cc1	1
Cc1cc(-n2cc(-c3ccc(F)cc3)nn2)n(-c2ccc(S(C)(=O)=O)cc2)n1	1
Cc1c(CC(=O)OCCO)cc(-c2ccc(S(C)(=O)=O)cc2)n1-c1ccc(F)cc1	1
CC(C)=CCC12Oc3cc(O)ccc3C1(O)Oc1cc(O)c([C@H]3C=C(C)C[C@@H](c4ccc(O)cc4O)[C@@H]3C(=O)c3ccc(O)cc3O)c(O)c1C2=O	0
CS(=O)(=O)c1ccc(-n2cc(CF)nc2-c2ccc(Cl)cc2)cc1	1
Cc1noc2c(C(=O)c3ccccc3Cl)noc12	1
COC1(c2cc(-c3ccc(S(C)(=O)=O)cc3)n(-c3ccc(Cl)cc3)n2)CCCO1	1
COc1c(O)cc([C@H]2Oc3cc(O)cc(O)c3C[C@H]2O)cc1O	0
CN(C)c1ccc(/C=N/NC(=O)c2cnn(-c3ccc(S(N)(=O)=O)cc3)c2N)cc1	1
NS(=O)(=O)c1ccc(-n2nc(C(F)(F)F)cc2-c2ccc(Cl)cc2)cc1	1
CS(=O)(=O)c1ccc(-n2nnnc2-c2ccccc2)cc1	0
O=C(/C=C/c1ccc(-c2ccccc2)cc1)c1ccccc1O	0
N#Cc1cnn(-c2ccc(S(N)(=O)=O)cc2)c1/N=C/c1ccc(Br)cc1	1
COc1cc2oc(C)cc(=O)c2c(OC)c1OC	0
Cc1ccc(-c2nc(C(F)(F)F)cn2-c2ccc(S(C)(=O)=O)cc2)nc1	0
COC(=O)c1cc(/C=C/c2cc(O)cc(O)c2)ccc1O	1
CCC(C(C)=O)c1ccc(-c2cc(Cl)cc(Cl)c2)c(C(F)(F)F)c1	0
COC1(C)OC(=O)C(c2ccc(F)cc2)=C1c1ccc(S(C)(=O)=O)cc1	1
COc1cc(OC)c2c(=O)cc(-c3ccc(F)c(F)c3)oc2c1-c1ccnn1C	0
O=C(c1ccccc1O)n1nc(Nc2ccccc2)cc1-c1ccccc1O	1
COc1ccc2c(c1)c(CC(=O)N[C@H](CO)Cc1ccccc1)c(C)n2C(=O)c1ccc(Cl)cc1	1
O=C1COCCN1c1ccc(Nc2nc(Cl)nc(NCc3ccccc3)n2)cc1	0
Cc1c(-c2nn(-c3ccccc3)cc2/C=N/O)nnn1-c1ccc(Cl)cc1	1
CCOc1cncc(-c2ccc(C(C(=O)Nc3cccc(CCC(=O)O)c3C)C3CCCC3)c(F)c2)c1	1
NS(=O)(=O)c1ccc(C#Cc2ccncc2)cc1	0
Cc1nccn1CCNC(=O)/C=C/c1cn(-c2ccc(S(C)(=O)=O)cc2)nc1-c1ccncc1	0
O=C(NC1CCCCC1)c1cc(/N=C/c2cc(O)ccc2O)ccc1O	1
CS(=O)(=O)c1ccc(-c2nc(O)cc(NCc3cccs3)n2)cc1	1
CS(=O)(=O)c1ccc(-c2cc(C(F)(F)F)nc(NCc3ccc(F)cc3)n2)cc1	1
Cc1ccc(S(=O)(=O)n2cc(C(=O)C(=O)N[C@H](Cc3cnc[nH]3)C(=O)N[C@H](CCC(=O)O)C(=O)O)c3ccccc32)cc1	0
CS(=O)(=O)c1ccc(-c2cc(CC#N)sc2-c2ccc(F)cc2)cc1	0
O=S(=O)([O-])Oc1cc(/C=C/c2ccc(O)cc2)cc(OS(=O)(=O)[O-])c1.[K+].[K+]	0
COc1ccc2c(c1)c(Cc1nc(C(=O)O)cs1)c(C)n2C(=O)c1ccc(Cl)cc1	0
COc1ccccc1/C=C/c1ccc(=O)n(-c2ccccc2)n1	1
COc1ccc2c(c1)c(CCNS(=O)(=O)CCCO)c(C)n2C(=O)c1ccc(Cl)cc1	1
Cc1nc2c(-c3ccc(F)cc3)c(-c3ccc(S(C)(=O)=O)cc3)nn2c(C)c1C	1
CCCc1nc2ccc(NC(=O)c3ccccc3Cl)cc2c(=O)n1Cc1ccc(-c2cccc(Cl)c2)cc1	0
CS(=O)(=O)c1ccc(-n2cnc(Cl)c2-c2ccc(N)cc2)cc1	1
CCC1SCC(=O)N1c1c(C#N)c2n(c1C(=O)Nc1ccccc1)CCCC2	0
CS(=O)(=O)c1ccc(-c2nc(NCc3nccs3)cc(C(F)(F)F)n2)cc1	1
COc1ccc(-n2nc(C(F)(F)F)cc2-c2ccc(N)cc2)cc1	1
Cn1c(=O)oc2cc(-c3cc(C(F)(F)F)nn3-c3ccccc3)ccc21	0
CS(=O)(=O)c1ccc2c(c1)c(Cc1ccc(F)cc1)cn2C=CCC(F)(F)F	0
CS(=O)(=O)c1ccc(C2=C3c4ccccc4CCC3(O)OC2=O)cc1	0
C[C@@]1(CO)CCC[C@]2(C)[C@@H](CCO)[C@](C)(O)CC[C@@H]12	0
CS(=O)(=O)Nc1cc2c(cc1Sc1nccs1)C(=O)OC2	1
Cc1csc(/N=C2\NC(=O)/C(=C/c3ccccc3Cl)S2)n1	0
COc1ccc2c(c1)c(Cc1csc(-c3cccnc3)n1)c(C)n2C(=O)c1ccc(Cl)cc1	0
COc1ccc2c(c1)c(CC(=O)N[C@@H](C)c1ccc(C)cc1)c(C)n2C(=O)c1ccc(Cl)cc1	1
CS(=O)(=O)c1ccc(-n2nc(C(F)(F)F)cc2-c2ccc(F)cc2)cc1	1
CCCOc1cccc2c1C(=O)c1c(OCCC)cc(C)cc1C2=O	0
C=CCc1ccc(OC(C)C)c(-c2ccc(OC)c(CC=C)c2)c1	0
CS(=O)(=NC#N)c1ccc(-c2cc(Br)sc2-c2ccc(F)cc2)cc1	1
O=C(NCCOc1nc(Cl)nc(Nc2ccc(N3CCOCC3=O)cc2)n1)c1ccc(Cl)s1	1
N#CC(C#N)=Cc1c(C(F)(F)F)nn(-c2ccccc2)c1-c1ccc(Cl)cc1	0
CC(C)CN(C)c1cc2c(cc1Cl)C=C(C(=O)O)C(C(F)(F)F)O2	1
COc1ccc(-c2csc(Nc3ccc4c(c3)OCO4)n2)cc1	1
CC(=O)c1nnn(-c2ccc(F)cc2)c1C	1
C#CCCCC(=O)Nc1ccc(C(=O)c2ccc(NCc3ccc(-c4ccc(O)c(C(=O)O)c4)o3)cc2)cc1.N	0
Cc1cc(-c2ccc(C(C(=O)Nc3cccc(CC(C)C(=O)O)c3C)C3CCCC3)cc2)cnc1C	1
Cc1cc(N)ccc1N(C)S(=O)(=O)c1ccc(Cl)cc1	0
CCCCS(=O)(=O)Nc1ccccc1C#CCCC1OC(O)=C(O)C1=O	0
c1ccc(Oc2ccc(OCCN3CCCC3)cc2)nc1	0
CS(=O)(=O)c1ccc(-c2[nH]c(S(C)(=O)=O)cc2-c2ccc(F)cc2)cc1	0
C=CCC1=C[C@@]2(OC)[C@H](C)[C@@H](c3ccc(OC)c(OC)c3)[C@H](C1=O)[C@@H]2O	0
Oc1ccc(/C=C/c2cc(/C=C/c3ccc(O)cc3)[nH]n2)cc1	0
CCOC(=O)[C@H](O)[C@@H](OCc1cnnn1[C@@H](Cc1ccc(O)cc1)C(=O)OC)C(=O)OCC	0
O=C1NC(=O)/C(=C/c2ccc(OCc3cn(Cc4ccccc4)nn3)cc2)S1	1
COc1ccc(-n2c(-c3ccc(S(C)(=O)=O)cc3)cc(CC(=O)OCCO[N+](=O)[O-])c2C)cc1	1
O=C(/C=C/c1cn(-c2ccccc2)nc1-c1cccnc1)NCCCn1ccnc1	0
Cc1c(CCC(=O)O)cccc1NC(=O)C(c1ccc(-c2cncc(OC(C)C)c2)c(F)c1)C1CCC1	1
COc1cc2oc(C)cc(=O)c2c(OCc2ccccc2)c1OC	0
COc1ccc(/C=C/C(=O)c2nn(-c3ccc(Cl)cc3)c(C)c2C(=O)/C=C/c2ccc(OC)cc2)cc1	1
CN(c1ccc(N)cc1)S(=O)(=O)c1ccc(Cl)cc1	0
O=C(OCc1c(-c2ccccc2)no[n+]1[O-])c1nc(CCl)n(-c2ccc(C(F)(F)F)cc2)n1	1
Cc1ncc(-c2ccc([C@H](C(=O)Nc3cccc(CCC(=O)O)c3C)C3CCCC3)cc2)cc1Cl	1
COc1ccc2c(c1)c(CC(=O)NOCCCO)c(C)n2C(=O)c1ccc(Cl)cc1	0
[11CH3]Oc1ccc(-c2cc(C(F)(F)F)nn2-c2ccc(S(N)(=O)=O)cc2)cc1	1
C=CCc1cc2c(cc1O)O[C@H](c1ccc3c(c1)OCO3)[C@H]2C	0
O=C(O)C1=Cc2cc(S(F)(F)(F)(F)F)cc(Br)c2O[C@H]1C(F)(F)F	1
O=C(Nc1ccc(F)cc1)c1cccnc1O	0
COc1ccc(-c2c(Cl)ncn2-c2ccc(S(C)(=O)=O)cc2)c(F)c1	1
COc1ccc(-c2nc(C(F)(F)F)cn2-c2ccc(S(C)(=O)=O)cc2)cc1F	1
NC(=O)N/N=C/c1ccc([N+](=O)[O-])o1	1
Oc1ccc(/C=C/c2cc(O)cc(O)c2)cc1	1
NNC(=O)CNc1ncnc2sc3c(c12)CCCC3	1
CS(=O)(=O)c1ccc(-c2occc(=O)c2-c2ccc(F)cc2)cc1	0
CCCCCC(=O)c1cc(C(C)(C)C)c2c(c1)C(C)(C)CO2	1
COc1ccc2occ(/C=N/NC(=O)OCc3ccccc3)c(=O)c2c1	1
COc1cc(O)c2c(c1)O[C@@H]1COc3c(O)cccc3[C@@]1(O)C2=O	0
CCOC(=O)CCc1cc(-c2ccc(S(C)(=O)=O)cc2)c(-c2ccc(F)cc2)s1	0
CS(=O)(=O)Nc1ccc(-c2cc(C(F)(F)F)nn2-c2ccccc2F)cc1	1
O=[N+]([O-])c1c(NC2CC2)nc2ccccn12	0
O=[N+]([O-])c1ccc(-c2nc3ccccc3n2-c2ccc([N+](=O)[O-])cc2)cc1	0
CS(=O)(=O)c1ccc(-c2cc(CCCO)nn2C2CCCCC2)cc1	1
CC(C)(C)c1cc(-c2nnc(S)o2)cc(C(C)(C)C)c1O	0
O=C(O)C1=Cc2cc(Cl)c(Cl)c(Cl)c2OC1C(F)(F)F	1
[N-]=[N+]=Nc1ccc(C2=C(c3ccccc3)C(=O)OC2)cc1	1
O=S(=O)(Nc1ccncc1Nc1cccc(Br)c1)C(F)(F)F	1
Cc1ccc(-c2c(Cl)c(CCl)nn2-c2ccc(S(N)(=O)=O)cc2)cc1	1
O=C(O)c1ccccc1Nc1cccc(C(F)(F)F)c1	1
COC(=O)C1=CO[C@@H](O[C@@H]2O[C@H](CO)[C@@H](O)[C@H](O)[C@H]2O)[C@@H]2[C@@H](C)[C@@H](O)C[C@H]12	0
CCOC1=C(c2ccc(S(C)(=O)=O)cc2)C(C)(C)OC1=O	0
NS(=O)(=O)c1ccc2nc(N3N=C(c4ccc(Br)cc4)CC3c3ccc(Cl)cc3)sc2c1	0
C[C@]1(CC(F)F)CC=C2C(CCC3[C@](C)(C(=O)O)CCC[C@@]23C)C1	0
COc1ccc(C2=NNC(S)C2N(CN2C(=O)/C(=C\c3nnc(-c4ccc(-c5ccc(OC)cc5)cc4)s3)c3ccccc32)C(=O)c2ccccc2)cc1	0
O=C1NN=C(/N=C/c2cccc(Br)c2)C1c1ccc(Cl)nn1	0
CS(=O)(=O)c1ccc(C2=C(c3ccc(F)cc3F)CC3(CC3)C2)cc1	1
Cc1cc(C(C(=O)Nc2cccc(CCC(=O)O)c2C)C2CCCC2)ccc1-c1cncc(Cl)c1	1
CC(C)=CCC/C(C)=C/COc1ccc(/C=C/C(=O)O)cc1C	0
CN(C)c1cccc(-c2nc(C(F)(F)F)cn2-c2ccc(S(C)(=O)=O)cc2)c1	0
O=C1N/C(=N\c2nccs2)S/C1=C\c1cccc(O)c1	0
COC1=CC(=O)c2cc3c4c(cc(OC)c(OC)c4c2C1=O)CCN3C	1
O=C1N/C(=N\c2nccs2)S/C1=C/c1ccccc1Cl	0
CCOP(=O)(OCC)C(NC(=O)c1cc(-c2cccc3ccccc23)n(-c2ccc(S(N)(=O)=O)cc2)n1)c1ccccc1OC	1
O=C(C/C(=C/c1cccc([N+](=O)[O-])c1)c1n[nH]c(=S)o1)c1ccc(Cl)c(Cl)c1	1
Oc1cccc(/C=C/c2ccncc2)c1	0
COc1ccc(-n2cc(COc3ccc(/C=C4\SC(=O)NC4=O)cc3)nn2)cc1	1
C/C(=N\Nc1nc(-c2ccc(Cl)cc2)cs1)c1nnn(-c2ccc(F)cc2)c1C	1
Cc1cc(C)c2c(=O)n(CC(=O)N3CCN(c4cccc(Cl)c4)CC3)sc2n1	0
COC(=O)[C@H](Cc1ccccc1)n1cc(COc2nc(Cl)nc(N3CCOCC3)n2)nn1	1
CCOP(=O)(OCC)C(NC(=O)c1cc(-c2cccc3ccccc23)n(-c2ccc(F)cc2)n1)c1ccc(Br)cc1	1
COc1ccc(C2CC(C)(OC)Oc3c2c(=O)oc2ccccc32)cc1	0
Cc1cc(C)cc(N2CCc3cc(N)ccc32)c1	0
C/C(=C/C(=O)Nc1nccs1)Nc1ccc(Cl)cc1	1
C/C(=C\c1ccc(C(F)(F)F)cc1)c1ccc(O)cc1	1
CS(=O)(=O)c1ccc(-c2oc3ccccc3c(=O)c2-c2cccnc2)cc1	0
CC(C(=O)O)c1ccc(C[C@@H]2CCC[C@@H]2O)cc1Br	0
CNc1ccc(-n2nc(C(F)(F)F)cc2-c2ccc(NS(C)(=O)=O)cc2)cc1	0
N#Cc1cnn(-c2ccc(S(N)(=O)=O)cc2)c1/N=C/c1ccc(Cl)cc1	1
Cc1ccc(-c2nc(C(F)(F)F)cn2-c2ccc(S(C)(=O)=O)cc2)cc1	1
COc1ccc(-c2cc(C(F)F)nn2-c2ccc(S(N)(=O)=O)c(CO)c2)cc1C	0
O=C1CCC(N2Cc3cc(C4CCN(C(=O)CCCCCN5CCC(c6ccc(Oc7nn8cnnc8c8c7CCCC8)cc6)CC5)CC4)ccc3C2=O)C(=O)N1	0
Cc1ccc(-c2c(-c3ccc(S(C)(=O)=O)cc3)occ(Cl)c2=O)cc1	0
CCOc1ccc(-c2c(Cl)ncn2-c2ccc(S(C)(=O)=O)cc2)cc1Cl	0
Cc1c(NC(=O)C(c2ccc(-c3cncc(Cl)c3)cc2)C2CCCC2)cccc1C(C)CC(=O)O	1
CC1=NN(c2ccc(S(N)(=O)=O)cc2)C(=O)/C1=C\c1ccc(F)cc1C	1
Cc1cccc(-c2nnc(COc3ccc(/C=N/Nc4nc5ccccc5s4)cc3)o2)c1	0
Cn1nnc(C2=NN(c3ccc(S(N)(=O)=O)cc3)C(c3ccc(Cl)cc3)C2)n1	0
NS(=O)(=O)c1ccc(-c2c(-c3ccccc3)noc2CCF)cc1	1
COc1ccc(F)c(-c2ccc(COc3cccc([C@@H](CC(=O)O)C4CC4)c3)cc2C2=CCCC2(C)C)c1	1
O=C(O)CC1=C/C(=C\c2cnc(-c3ccccc3)nc2)c2ccc(F)cc21	0
CCOc1cncc(-c2ccc(C(C(=O)Nc3cccc(CCC(=O)O)c3C)C3CCCC3)cc2)c1	1
CCCCn1c(C)c2c(c1C)C(=O)N(CN1CCN(c3ccccc3OCC)CC1)C2=O	0
Cc1nc(-c2ccc(C)s2)c(-c2ccc(S(N)(=O)=O)c(F)c2)o1	1
CCc1ccc(-c2ccc(-n3cc(CNC(=O)C(=O)c4c[nH]c5ccccc45)nn3)cc2)cc1	1
CS(=O)(=O)Nc1ccncc1Oc1ccccc1	0
CCCOCCc1cc(-c2ccc(S(C)(=O)=O)cc2)n(-c2ccc(F)c(F)c2)c1C	0
CCc1ccc(-c2cc(C)n(S(=O)(=O)Oc3ccccc3)n2)cc1	0
CCOC(=O)C(C)(C)C1=C/C(=C\c2ccc3c(c2)Cc2ccccc2-3)c2ccc(F)cc21	0
CCOC(=O)Cc1c(C)n(C2CCN(C)CC2)c2ccc(OC)cc12	0
Nc1cc(-c2ccccc2)nn1-c1nc2c(cnn2-c2ccccc2)c(=O)n1-c1ccccc1	1
O=C(Nc1cccc(Cl)c1)C1=C(O)c2cc(Cl)ccc2[S+]([O-])C1	0
COc1ccc(-c2c(-c3ccc(S(N)(=O)=O)cc3)oc3ccccc3c2=O)cc1	0
CS(=O)(=O)c1ccc(C2=C(c3ccccc3)S(=O)OC2)cc1	0
CS(=O)(=O)c1ccc(-n2cnc(Cl)c2-c2cnccc2Cl)cc1	1
COc1ccc(-c2noc(CC(=O)NCCCCC(=O)OC[C@H]3OC(O)[C@H](O)[C@@H](O)[C@H]3O)c2-c2ccc(OC)cc2)cc1	0
Cc1c(NC(=O)C(c2ccc(-c3cncc(Cl)c3)cc2)C2CCCC2)cccc1OCC(=O)O	1
CC1(C)CC(c2cc(C(C)(C)C)c3c(c2)C(C)(C)CO3)=NO1	1
CC(C)(C)c1cc(C(=O)/C=C/CC2CC2)cc2c1OCC2(C)C	1
COc1cc(/C=C2\OC(=O)C(c3ccc(F)cc3)=C2c2ccc(S(C)(=O)=O)cc2)cc(OC)c1OC	0
Cn1c(=O)oc2cc(-c3cc(C(F)(F)F)nn3-c3ccc(S(C)(=O)=O)cc3)ccc21	0
Cc1cc(-c2ccc(NS(C)(=O)=O)cc2)n(-c2ccccc2)n1	0
CCOc1cncc(-c2ccc(C(C(=O)Nc3cccc(C(CC)CC(=O)O)c3C)C3CCCC3)cc2)c1	1
CCS(=O)(=O)c1cc(NCc2ccccc2)nc(-c2ccc(S(C)(=O)=O)cc2)n1	1
CS(=O)(=O)c1ccc(-n2nc(COc3cccc(N4CCOCC4)c3)cc2-c2ccccc2)cc1	1
CCOC(=O)/C(=C/c1ccc(C(C)C)cc1)CSc1nc(C)cc(C)n1	1
CS(=O)(=O)c1ccc(-c2sc(CCCc3ccccc3)nc2-c2ccc(F)cc2)cc1	1
Cc1cc(=O)c(Oc2ccccc2)c(-c2ccc(S(C)(=O)=O)cc2)o1	1
C/C=C1/C[N+]2([O-])[C@H]3CC1C1C(OC(C)=O)[C@@]4(C[C@@H]12)C3=Nc1ccccc14	1
COc1c(O)c(C)c(O)c2c(=O)c3c(oc12)C(OC)Oc1ccccc1-3	0
CC(C)C[C@H](NC(=O)[C@H](C)NC(=O)[C@@H](NC(=O)CNC(=O)OCc1ccccc1)C(C)C)C(=O)O	1
[2H]C([2H])([2H])c1cc2c(c(C([2H])([2H])[2H])c1)OC(C(F)(F)F)C(C(=O)O)=C2	1
NS(=O)(=O)c1ccc(-n2nc(C(=O)N3CCSCC3)cc2-c2ccc(Cl)cc2)cc1	1
CCOC(=O)C(=O)c1cc(-c2ccc(S(C)(=O)=O)cc2)n(-c2ccc(F)c(F)c2)c1C	0
COc1ccc2cc(C(C)(C)C(=O)O)ccc2c1	0
COc1ccc(/C=C/c2c(CC=C(C)C)c(O)cc3c2CCC(C)(C)O3)cc1O	0
O=c1c2ccccc2nc(SCc2cn(-c3ccc(Cl)cc3)nn2)n1-c1ccc(Br)cc1	1
O=c1c2ccccc2c(S(=O)(=O)c2ccc(Br)cc2)c(O)n1Cc1ccccc1	0
CC(=O)c1c(C)cc2cccc(O)c2c1OCc1ccccc1Br	0
COC(=O)c1ccc2c(c1)S(=O)(=O)N=S2c1ccc(Br)cc1	0
CCCCCCNC(=O)c1cc(NCc2cc(O)ccc2O)ccc1O	1
Cc1ccc(Nc2c(C)cccc2Cl)c(CC(=O)O)c1	1
COc1c(Cl)cc(-c2cc(C(F)F)nn2-c2ccc(S(N)(=O)=O)cc2)cc1Cl	1
O=C1CCC(=O)N1c1cc(Cl)c(Cl)c(Cl)c1	0
Brc1ccc(OCCOc2nc3ccccc3s2)cc1	1
CSc1ccc(-c2c(-c3ccc(S(N)(=O)=O)cc3)oc3ccccc3c2=O)cc1	0
CS(=O)(=O)Nc1ccc(-c2cc(C(F)(F)F)nn2-c2cccc(F)c2)cc1	1
CS(=O)(=O)c1ccc(-c2cc(Sc3ccccc3)sc2-c2ccc(F)cc2)cc1	0
Fc1ccc(/N=C/c2cn(Cc3ccccc3)c3ccccc23)cc1	1
O=C1NC(=S)S/C1=C\c1ccc(OCc2cn(-c3ccccc3)nn2)cc1	1
CC(C)=CCC/C(C)=C/COc1ccc(/C=C/C(=O)O)cc1Cl	0
O=C(O)CC1=C/C(=C\c2ccc([S+]([O-])C(F)(F)F)cc2)c2ccc(F)cc21	0
CN(c1ccccc1Oc1ccc(OCCN2CCCC2)cc1)S(C)(=O)=O	0
O=C(Nc1ccc(Br)cc1)c1ccc(Cl)nc1	0
CSc1ccccc1OC(C)=O	0
CC(=O)c1c(C)cc2cccc(O)c2c1O	0
Cc1ccc(-c2cc(CCl)nn2-c2ccc(S(N)(=O)=O)cc2)cc1	1
COc1cc(/C=C2\S/C(=N/c3nc4ccccc4s3)NC2=O)ccc1O	0
COc1ccc2c(c1)c(CCOC(=O)NCCCO[N+](=O)[O-])c(C)n2C(=O)c1ccc(Cl)cc1	1
COc1ccc(-c2cs/c(=N\c3ccc(S(N)(=O)=O)cc3)n2-c2ccccc2)cc1	0
CCOP(=O)(OCC)C(NC(=O)c1cc(-c2cccc3ccccc23)n(-c2ccc(Br)cc2)n1)c1ccc(Cl)cc1	1
O=C(/C(=C/c1ccc(O)cc1)C(=O)C(F)(F)F)c1ccc(Cl)cc1	0
CCOP(=O)(OCC)C(NC(=O)c1cc(-c2cccs2)n(-c2ccc(S(N)(=O)=O)cc2)n1)c1ccccc1OC	1
CS(=O)(=O)c1ccc(-c2[nH]c(C(F)(F)F)nc2-c2cccnc2)cc1	0
CCCCNc1cc(-c2n[nH]c(=S)n2-c2ccccc2)cc(S(N)(=O)=O)c1Oc1ccccc1	1
NS(=O)(=O)c1ccc(-n2nc(C(=O)N/N=C/c3c(Cl)c4ccccc4oc3=O)cc2-c2cccc(F)c2)cc1	1
Cc1cccc(/N=C/c2coc3ccccc3c2=O)c1	0
COC1(c2cc(F)cc(OCc3cc(-c4ccccc4)n(-c4ccc(Cl)cc4)n3)c2)CCOCC1	1
CCNc1nnc(Cn2nc(Cc3ccc([N+](=O)[O-])cc3)c3onc(C)c3c2=O)s1	0
CS(=O)(=O)c1ccc(-c2c(-c3ccc(F)cc3)nn3nc(S(C)(=O)=O)ccc23)cc1	1
NS(=O)(=O)c1ccc(N2C(=O)/C(=C\c3ccccc3Cl)N=C2c2ccc(Cl)cc2)cc1	1
CC(C)C[C@H](NC(=O)CNC(=O)[C@@H](NC(=O)OCc1ccccc1)C(C)C)C(=O)N[C@@H](C)C(=O)O	1
CS(=O)(=O)c1ccc(Cc2nnnn2-c2ccc(CO)cc2)cc1	0
CC(C(=O)O)c1ccc(-c2ccc3[nH]ccc3c2)cc1	1
O=C(O[C@@H]1[C@@H](O)[C@H](Oc2ccc(O)cc2COC(=O)C2(O)C=CCCC2=O)O[C@H](CO)[C@H]1O)c1ccccc1	1
CNCc1cc(-c2cc3c(N[C@@H](c4ccc5c(c4)S(=O)(=O)CCC5)C(C)C)ncnc3[nH]2)co1	0
O=C1N/C(=N\c2nc3ccccc3s2)S/C1=C\c1ccc([N+](=O)[O-])cc1	0
COc1ccc(-c2cc(F)c(F)cc2-c2ccc(S(N)(=O)=O)cc2)cc1Cl	1
Cc1ccc(-c2c(-c3ccc(S(N)(=O)=O)cc3)ccc(F)c2F)cc1Cl	1
NS(=O)(=O)c1ccc(-n2nc(CCNC(=O)Nc3cccc(C(F)(F)F)c3)cc2-c2ccccc2)cc1	1
CS(=O)(=O)c1ccc(-c2sc(CCCc3ccc(Br)cc3)nc2-c2ccc(F)cc2)cc1	1
O=C(/C=C/C1=Cc2ccccc2OC1)c1ccc(F)cc1	1
NC1=NN(c2cccc(C(F)(F)F)c2)CC1	0
COc1ccccc1-c1csc(Nc2ccc3c(c2)OCO3)n1	1
COc1ccc(-c2cc(-c3ccc(Br)cc3)n(-c3ccc(S(N)(=O)=O)cc3)n2)cc1	1
CS(=O)(=O)c1ccc(-c2nc(NCc3ccco3)cc(C(F)(F)F)n2)cc1	1
CCSC[C@@H]1C[C@](C)(O)C[C@H](c2ccc(Br)cc2)O1	0
O=C(/C=C/c1ccc(O)cc1)NCCc1c[nH]c2ccc(O)cc12	0
CC(=O)Nc1ccc(-c2nc3ccccc3n2-c2ccc(NC(C)=O)cc2)cc1	0
Cc1cc(OC(F)(F)F)cc2c1OC(C(F)(F)F)C(C(=O)O)=C2	1
Oc1ccc([C@H]2Oc3cc(O)cc(O)c3C[C@H]2O)cc1	0
COc1cc(NCc2cccs2)nc(-c2ccc(S(C)(=O)=O)cc2)n1	1
O=C(O)C[C@@H]1C(=O)O[C@H]2[C@@H]3OC(=O)c4cc(O)c(O)c(O)c4-c4ccccc4C(=O)OC[C@H]2O[C@@H](OC(=O)c2cc(O)c(O)c(O)c2)[C@@H]3OC(=O)c2cc(O)c(O)c3c2[C@H]1[C@H](O)C(=O)O3	1
Cc1cc(C(=O)c2ccccc2)ccc1/C=C/S(N)(=O)=O	0
N#Cc1ccc(OC(=O)c2c(-c3ccccc3)sc3c2CCCC3)cc1	1
NS(=O)(=O)c1ccc(C2=C(c3ccc(F)c(F)c3)CC3(CC3)C2)cc1	1
COC(=O)CNC(=O)[C@@H](NC(=O)OCc1ccccc1)C(C)C	0
Cc1ccc(-c2cc(C)n(S(=O)(=O)Oc3ccccc3Cl)n2)cc1	0
CS(=O)(=O)c1ccc(-c2cc(C(F)(F)F)nc(OCC3CCCC3)n2)cc1	1
CCS(=O)(=O)c1cc(NCc2cccs2)nc(-c2ccc(S(C)(=O)=O)cc2)n1	0
O=C1N/C(=N\c2nccs2)S/C1=C\c1ccc(F)cc1	0
CS(=O)(=O)c1ccc(C2=C(c3ccc(F)cc3)SC(Br)C2)cc1	0
CS(=O)(=O)c1ccc(-c2cc3c(cc2Cc2cc(F)cc(F)c2)OCO3)cc1	1
CS(=O)(=O)c1ccc(-c2sc(-c3ccccc3Cl)nc2-c2cccs2)cc1	1
CSc1nc2ccccc2n1-c1csc(NC(=O)c2ccc(Cl)cc2)n1	1
CCOC(=O)Cn1c(-c2ccccc2)c(-c2ccccc2)oc1=O	0
CS(=O)(=O)c1ccc(-n2nc(COc3ccc4c(c3)OCO4)cc2-c2ccccc2)cc1	1
CN(C(=O)c1cc(C(C)(C)C)c2c(c1)C(C)(C)CO2)C1CC1	1
CCN(CC)OC(=O)c1cn(-c2ccc(S(C)(=O)=O)cc2)c(-c2ccc(Cl)cc2)n1	0
NS(=O)(=O)c1ccc(-c2oc(=O)n(CC(=O)O)c2-c2ccccc2)cc1	0
O=C1c2ccc([N+](=O)[O-])cc2C(=O)N1c1cc(Cl)c(Cl)c(Cl)c1	0
CC(C)c1ccc(S2=NS(=O)(=O)c3cc([N+](=O)[O-])ccc32)cc1	1
NS(=O)(=O)c1ccc(C(Nc2ccccn2)C(=O)c2ccc(F)cc2)cc1	1
[truncated: 2,059 more rows]
