# Supplementary material for: Machine Learning-Aided Drug Repurposing for Screening COX-2 Inhibitors from Traditional Chinese Medicines
Source: Pharmaceuticals (Basel). 2026 May 31;19(6):878. doi: 10.3390/ph19060878 (PMC13306183; doi:10.3390/ph19060878)
Supplement: Supplementary file 1 [file pharmaceuticals-19-00878-s001.zip › Supplement S5 TCM Ingredients.csv]

Ingredient_Smile
CC1(CCC2(CCC3(C(=CCC4C3(CCC5C4(CCC(C5(C)C)OC6C(C(C(CO6)O)O)O)C)C)C2C1)C)C(=O)O)C
CN1C2CCCC1CC(=O)C2
CC1=CC=C(C=C1)O
COC1=C(C2=C3C(CC4=C2C(=C(C=C4)O)O)NCCC3=C1)OC
CC=C1CN2C3CC1C(C45C3(N(C6=CC(=C(C=C64)OC)OC)C)OC2C5)(COC(=O)C7=CC(=C(C(=C7)OC)OC)OC)C(=O)OC
CC=C1C2CC3C4=NC5=CC(=C(C=C5C4(C2C(=O)OC)C6C1N3OC6O)OC)OC
C1C(NC2=C(N1)NC(=NC2=O)N)CN(C=O)C3=CC=C(C=C3)C(=O)NC(CCC(=O)O)C(=O)O
CCCC=CC=CCCCCCCCCC=O
CCCCCC#CC#CCCCCCCCCC(=O)O
CC1=CC2=C(C=C1)C3(CCC2C(OO3)(C)C)C
CCCCCC=CC=CCCCCCCCCC(=O)OC
CCCCC=CCC=CCCCCCCCCC(=O)O
CCCCCC=CCC=CCCCCCCCC(=O)OCC
CCCCC=CCC=CCCCCCCCCC(=O)OC
CC(C)C1CCC(=C)C2CCC(C2C1)(C)O
CC1=C2C3C(=O)C4(C(CC5C(C4C(C2(CC1O)C(O3)(C)C)OC(=O)C6=CC=CC=C6)(CO5)OC(=O)C)O)C
CC1=C2C3C(=O)C4(C(CC5C(C4C(C2(CC1O)C(O3)(C)C)OC(=O)C6=CC=CC=C6)(CO5)OC(=O)C)O)C
COC(=O)C1=COC(C(C1CC(=O)O)C=C)OC2C(C(C(C(O2)COC3CC4C(C(OC=C4C(=O)O3)OC5C(C(C(C(O5)CO)O)O)O)C=C)O)O)O
COC(=O)C1=COC(C(C1CC(=O)O)C=C)OC2C(C(C(C(O2)COC3CC4C(C(OC=C4C(=O)O3)OC5C(C(C(C(O5)CO)O)O)O)C=C)O)O)O
CC1CC=CC(CC(C2C(CCC2(C=C1)C)C(C)(C)OC(=O)C)OC(=O)C)(C)O
CC1(CCCC2(C1CCC3(C2CC=C(CC3O)C=O)C=O)C)C
CC12CCC3=C(C1CCC(=O)C2)COC3=O
CC1C2C3=CC(=C(C=C3CCN2CC4=C1C=CC(=C4OC)O)OC)OC
CCC=CCC=CCC=CCCCCCC=C
CC1(C2CCC3(CCC=C(C3(C2)O1)CO)C)C
CC1=CCCC(=C)C2CC(C2CC1)(C)C
CC1CCOC(O1)CC2C(C(OC=C2C(=O)OC)OC3C(C(C(C(O3)CO)O)O)O)C=C
CC(C)CC(=O)OC1C=C2C(C1(COC(=O)C)O)C(OC=C2COC(=O)C)OC(=O)CC(C)(C)OC(=O)C
CC1CC=CC(CC(C2C(CCC2(C=C1)C)C(C)(C)O)OC(=O)C)(C)O
CCCCCCCC(C=CC#CC#CC(CC)O)OC(=O)C
CC(=O)OCC1=C2C(CC1O)C(=COC2OC3C(C(C(C(O3)CO)O)O)O)C(=O)OC
CC1=C2C(C(C3(CCC(C(=C)C3C(C(C2(C)C)(CC1=O)O)OC(=O)C)OC(=O)CC(C4=CC=CC=C4)N(C)C)C)O)OC(=O)C
CCCCCCCC(C(CC#CC#CC(C=C)O)O)OC(=O)C
CCN1CC2(C(CC(C34C2C(C(C31)C5(C6C4(CC(C6OC(=O)C7=CC=CC=C7)(C(C5O)OC)O)O)OC(=O)C)OC)OC)O)COC
CC1(CCCC2(C1CCC(=C)C2CCC3=COC=C3)O)CO
CC1C(=O)C=CC2C1(CC3=C(C2)OC=C3C)C
CC(=C)C(CCC1(C2CC3C1(C3C2)C)C)OO
CC(C)C1CCC(C2C1C=C(CC2)C=O)(C)O
COC1=CC(=C2C3=C1C4=CC=CC=C4C=C3NC2=O)OC
COC1=CC(=C2C3=C1C4=CC=CC=C4C=C3NC2=O)OC
COC1=CC(=C2C3=C1C4=CC=CC=C4C=C3NC2=O)OC
CC1CCC2C1C3C(C3(C)CO)CCC2(COC4C(C(C(C(O4)CO)O)O)O)O
CC1C2C=CC(C3CCC(=C)C3C2OC1=O)(CO)OC4C(C(C(C(O4)CO)O)O)O
CC1=CC2C(CCC(C2CC1)(C)O)C(C)C
CC1=C2C(C(C3(C(CC(C(=C)C3C(C(C2(C)C)CC1=O)O)O)O)C)O)OC(=O)C
CC1=C2C(C(C3(C(CC(C(=C)C3CC2(CC1OC(=O)C)C(C)(C)O)OC(=O)CC(C4=CC=CC=C4)NC)OC(=O)C)C)OC(=O)C)OC(=O)C5=CC=CC=C5
CC1=C2C(C(C3(C(CC(C(=C)C3CC2(CC1OC(=O)C)C(C)(C)O)OC(=O)CC(C4=CC=CC=C4)NC)OC(=O)C)C)OC(=O)C)OC(=O)C5=CC=CC=C5
CC1=C2C(C(C3(C(CC(C(=C)C3CC2(CC1OC(=O)C)C(C)(C)O)OC(=O)CC(C4=CC=CC=C4)N(C)C)OC(=O)C)C)OC(=O)C)OC(=O)C5=CC=CC=C5
CC1=C2C(C(C3(C(CC(C(=C)C3CC2(CC1OC(=O)C)C(C)(C)O)OC(=O)CC(C4=CC=CC=C4)N(C)C)OC(=O)C)C)OC(=O)C)OC(=O)C5=CC=CC=C5
CC1=C2C(C(C3(CCC(C4(C3C(C(C2(C)C)CC1OC(=O)C)OC(=O)C)CO4)OC(=O)C=CC5=CC=CC=C5)C)O)O
C1=CC2=C(C(=C1)O)C(=O)C3=C(C2C4C(C(C(C(O4)CO)O)O)O)C=C(C=C3O)CO
CC1CCCC2(C1(C(C3=C(C2)OC=C3C)OC(=O)C(C)C)C)O
CC1CCCC2(C1(C(C3=C(C2)OC=C3C)OC)C)O
CC1=C2C(C(=O)C3(C(CC4C(C3C(C(C2(C)C)(CC1O)O)OC(=O)C5=CC=CC=C5)(CO4)OC(=O)C)O)C)OC(=O)CC(C)O
CCC(C)C(=O)OC1C2=C(CC3(C1(C(CCC3)C)C)O)OC=C2C
CCC(C)C(=O)OC1C2=C(CC3(C1(C(CCC3)C)C)O)OC=C2C
CC1=C2C(C(C3(C(CC4C(C3C(C2(CC1O)C(C)(C)O)OC(=O)C)(CO4)OC(=O)C)OC(=O)C)C)OC(=O)C)O
CC1=C2C(=O)C(=O)C3(C(CC4C(C3C(C(C2(C)C)(CC1OC(=O)C(C(C5=CC=CC=C5)NC(=O)C6=CC=CC=C6)O)O)OC(=O)C7=CC=CC=C7)(CO4)OC(=O)C)O)C
CCCCCC(=O)NC(C1=CC=CC=C1)C(C(=O)OC2CC3(C(C4C(C(CC5C4(CO5)OC(=O)C)O)(C(=O)C(=O)C(=C2C)C3(C)C)C)OC(=O)C6=CC=CC=C6)O)O
CC1=C2C(=O)C(=O)C3(C(CC4C(C3C(C(C2(C)C)(CC1O)O)OC(=O)C5=CC=CC=C5)(CO4)OC(=O)C)O)C
CC1=C2C(=O)C(=O)C3(C(CC4C(C3C(C(C2(C)C)(CC1O)O)OC(=O)C5=CC=CC=C5)(CO4)OC(=O)C)O)C
CC1=C2C(C(=O)C3(C(CC4C(C3C(C(C2(C)C)(CC1=O)O)OC(=O)C5=CC=CC=C5)(CO4)OC(=O)C)O)C)O
CC1=C2C(C(=O)C3(C(CC4C(C3C(C(C2(C)C)(CC1O)O)OC(=O)C5=CC=CC=C5)(CO4)OC(=O)C)O)C)O
CC1=C2C(C(C3(C(CC4C(C3C(C(C2(C)C)(CC1OC(=O)C)O)OC(=O)C5=CC=CC=C5)(CO4)OC(=O)C)OC(=O)C)C)OC(=O)C)O
CC1=C2C(C(C3(C(CC(C(=C)C3C(C(C2(C)C)CC1=O)OC(=O)C)OC(=O)C=CC4=CC=CC=C4)OC(=O)C)C)OC(=O)C)O
CC1=C2C(C(=O)C3(C(CC4C(C3C(C(C2(C)C)(CC1OC(=O)C(C(C5=CC=CC=C5)NC(=O)C6=CC=CC=C6)O)O)OC(=O)C7=CC=CC=C7)(CO4)OC(=O)C)O)C)O
CC=C(C)C(=O)NC(C1=CC=CC=C1)C(C(=O)OC2CC3(C(C4C(C(CC5C4(CO5)OC(=O)C)O)(C(=O)C(C(=C2C)C3(C)C)O)C)OC(=O)C6=CC=CC=C6)O)O
CCCCCC(=O)NC(C1=CC=CC=C1)C(C(=O)OC2CC3(C(C4C(C(CC5C4(CO5)OC(=O)C)O)(C(=O)C(C(=C2C)C3(C)C)O)C)OC(=O)C6=CC=CC=C6)O)O
CC1=C2C(CC3(CCC(C(=C)C3C(C(C2(C)C)C(C1)OC(=O)C(C)C(C)O)OC(=O)C)OC(=O)C)C)O
CC1=C2C(C(=O)C3(C(CC4C(C3C(C(C2(C)C)(CC1OC(=O)C(C(C5=CC=CC=C5)NC(=O)C6=CC=CC=C6)O)O)OC(=O)C7=CC=CC=C7)(CO4)OC(=O)C)O)C)O
CC=C(C)C(=O)NC(C1=CC=CC=C1)C(C(=O)OC2CC3(C(C4C(C(CC5C4(CO5)OC(=O)C)O)(C(=O)C(C(=C2C)C3(C)C)O)C)OC(=O)C6=CC=CC=C6)O)O
CC1=C2C(C(C3(C(CC(C(=C)C3C(C2(CC1O)C(C)(C)O)OC(=O)C)O)OC(=O)C)C)OC(=O)C)O
CC1=C2C(C(C3(C(CC(C(=C)C3C(C2(CC1O)C(C)(C)O)OC(=O)C)O)OC(=O)C)C)OC(=O)C)O
CCCCCCCCCC(=O)C=C(C=CC1=CC(=C(C=C1)O)OC)O
CC1CCC2(C(C3C(O2)CC4C3(C=CC5=C6CCC(CC6CCC45)O)C)C)OC1
CC(C)C1=C(C=C2CC(CCCC2=C1)CCCC3(CO3)CO)OC
CC1=C(C(C(C1)O)CCO)CO
CC1=CCC2C1C(OC=C2C(=O)O)OC3C(C(C(C(O3)CO)O)O)O
CCCCCCC=CC(C(C#CC#CC(C=C)O)O)O
CC1(C2CC(CCC(C2CC1=O)(CO)O)C(C)(C)OC3C(C(C(C(O3)CO)O)O)O)O
CC=C(C)C(=O)OC1CC2(CO2)C3C(C4C(C3(C5C1C(=C)C(=O)O5)O)(O4)C)O
CC12CCCC(=C)C1CC(CC2)C(C)(C)O
CC12CCCC(=C)C1CC(CC2)C(C)(C)O
CCCCCCCCCC(CC(CCC1=CC(=C(C=C1)O)OC)O)O
CCCCCCCCCC(CC(CCC1=CC(=C(C=C1)O)OC)O)O
CCCCCCCCCC(=O)CC(=O)CCC1=CC(=C(C=C1)O)OC
CCCCCCCCCC(=O)C=C(CCC1=CC(=C(C=C1)O)OC)O
CCCCCCCCCC(CC(=O)CCC1=CC(=C(C=C1)O)OC)O
CCCCCCCCCC(CC(=O)CCC1=CC(=C(C=C1)O)OC)O
CCCCCCCCCCC=CCCCCCCCCC
CCCCCC=CCCCCCCCCC(=O)O
C(CCCC=CC(=O)O)CCCO
C(CCCC=CC(=O)O)CCCO
CCCCCCCCCCCC1=C(C(=C2C3=CC(=C(C(=C3OC2=O)CCCCCCCCCCC)O)OC)OC1=O)O
CC1=C2C(C(C3(C(CC4C(C3C(C(C2(C)C)(CC1OC(=O)C)O)OC(=O)C5=CC=CC=C5)(CO4)OC(=O)C)OC(=O)C)C)OC(=O)C)OC(=O)CO
C1=CC2=C(C(=C1)O)C(=O)C3=C(C2(C4C(C(C(C(O4)CO)O)O)O)O)C=C(C=C3O)CO
C1=CC2=C(C(=C1)O)C(=O)C3=C(C2(C4C(C(C(C(O4)CO)O)O)O)O)C=C(C=C3O)CO
C=CC1=CN=CC2=C1C=C3C4=C(CCN3C2=O)C5=C(N4)C=CC(=C5)O
CCC1(C2=C(COC1=O)C(=O)N3CC4=C(C3=C2)N=C5C=CC(=CC5=C4)O)O
CCC1(C2=C(COC1=O)C(=O)N3CC4=C(C3=C2)N=C5C=CC(=CC5=C4)O)O
CC1=CC2=C(C(=C1)O)C(=O)C3=C(C2(C4C(C(C(C(O4)CO)O)O)O)O)C=CC=C3OC5C(C(C(C(O5)CO)O)O)O
CC1=CC2=C(C(=C1)O)C(=O)C3=C(C2(C4C(C(C(C(O4)CO)O)O)O)O)C=CC=C3OC5C(C(C(C(O5)CO)O)O)O
CCC1CC2CC3(C1N(C2)CCC4=C3NC5=C4C=C(C=C5)O)C(=O)OC
CC1(C2CCC(C2)(C1=O)CO)C
CC(=C1CC2(C3C1CC(C2(CC3)O)(C)O)C)C
COC(=O)C1=COC(C(=CCO)C1CC(=O)OCCC2=CC=C(C=C2)O)OC3C(C(C(C(O3)CO)O)O)O
C1OC2=C(O1)C3=C4C(=C2)C=CN=C4C(=O)C5=C3C=C(C=C5)O
CCN1CC2(CCC(C34C2C(C(C31)(C5(CC(C6CC4(C5C6OC)O)OC)O)O)OC)OC)COC(=O)C7=CC=CC=C7N8C(=O)CC(C8=O)C
CCN1CC2(CCC(C34C2C(C(C31)(C5(CC(C6CC4(C5C6O)O)OC)O)O)OC)OC)C
COC(=O)C1=COC(C(=CCO)C1CC(=O)OCCC2=CC(=C(C=C2)O)O)OC3C(C(C(C(O3)CO)O)O)O
CCCCCCCCCCCCCCCC(=O)CCCCCC(CCCCCCCCC)O
C=CC1C2CC3C4=C(CCN3C(=O)C2=COC1OC5C(C(C(C(O5)CO)O)O)O)C6=C(N4)C=CC(=C6)O
C(CCCC=CC(=O)O)CCCO
CC1(C2CC1C(=O)C=C2CO)C
CC(C)CC(=O)OC1C2C(C3C(C2(O)OC(=O)CC(C)C)O3)C(=CO1)OC4C(C(C(C(O4)COC5C(C(C(C(O5)CO)O)O)O)O)O)O
CCC1(C2=C(COC1=O)C(=O)N3CC4=C(C3=C2)N=C5C=CC(=CC5=C4)OC)OC(=O)C
CC=C1CN2C3CC1C(C2CC4=C3N(C5=C4C=C(C=C5)OC)C)CO
CCC1(C2=C(COC1=O)C(=O)N3CC4=C(C3=C2)N=C5C=CC(=CC5=C4)OC)O
CCC1(C2=C(COC1=O)C(=O)N3CC4=C(C3=C2)N=C5C=CC(=CC5=C4)OC)O
COC1=CC2=C(C=C1)N3C(=O)C=CC4=NC=CC2=C43
CC=C1CN2CCC34C(C1CC2C3N(C5=C4C=C(C=C5)OC)C)C(=O)OC
CC=C1C[N+]2(CCC34C(C1CC2C3N(C5=C4C=C(C=C5)OC)C)C(=O)OC)[O-]
CCCCCCCCC(C(C#CC#CC(C=C)O)O)OC
CCC1CC2CC3C1N(C2)CCC4=C3NC5=C4C=C(C=C5)OC
CCCCC(C)C=CCCCCCCCOC(=O)C
CCCCCCCCCC(C)CCCCCCCCC
CCCCCCCCCC(C)CCCCCCCCC
CCCCCCCCCCCCCCCCCCCC(CCCCCCCCC)O
CCCCCCCCCCCCCCCCCCCC(=O)CCCCCCCCC
CCCCCCCCCC(CCCCCCCCC)O
CCCCCCCCC=CCCCCCCCCC(=O)OC
CC(=O)OCC1=CCC2C1C(OC=C2C(=O)OC)OC3C(C(C(C(O3)CO)O)O)O
CC(=O)OCC1=CCC2C1C(OC=C2C(=O)O)OC3C(C(C(C(O3)CO)O)O)O
CC(=O)OCC1(C=CC2C1C(OC=C2C(=O)O)OC3C(C(C(C(O3)CO)O)O)O)O
CCCCCCCCCCCCCCCCC(C=CCCCCCCCCCO)O
CCCCCCCC=CCCCCCCCCC(=O)O
COC1=C(C=CC(=C1)C=CC(=O)OCC2(C=CC3C2C(OC=C3C(=O)O)OC4C(C(C(C(O4)CO)O)O)O)O)O
CC1(C=CC2=C(C3=C(C(=C2O1)C(C)(C)C=C)OC4=C(C3=O)C=CC(=C4OC)O)O)C
COC1=C(C=C2C(=C1)CC(COC3=C2C=CC(=C3)O)(CO)O)O
C1=CC(C2C1C=COC2OC3C(C(C(C(O3)CO)O)O)O)(COC(=O)C=CC4=CC=C(C=C4)O)O
CC1=C(C(CCC1=O)(C)C)CCC(C)O
CC1=C(OC(=C(C1=O)C)OC)CCCCCCCCCC(=O)C
C(CCCC(=O)O)CCC=CC=O
CC1(CCC1(C)C2=CC3=CC(=C(C=C3O2)OC)OC)C4=CC5=CC(=C(C=C5O4)OC)OC
CC1(CCC(O1)(C)C2=CC3=CC(=C(C=C3O2)OC)OC)C4=CC5=CC(=C(C=C5O4)OC)OC
CC12CCCC(C1CCC(=C)C2CCC3=CC(OC3=O)OC)(C)C(=O)O
CC1=CC(=C2C(=C1)C(C3=C(C2=O)C(=CC=C3)O)C4C(C(C(C(O4)CO)O)O)O)OC5C(C(C(C(O5)CO)O)O)O
CC1(CCC1(C)C2=CC3=CC(=C(C=C3O2)OC)OC)C4=CC5=CC(=C(C=C5O4)OC)OC
CC1(CCC(O1)(C)C2=CC3=CC(=C(C=C3O2)OC)OC)C4=CC5=CC(=C(C=C5O4)OC)OC
CC12CCCC(C1CCC(=C)C2CCC3=CC(OC3=O)OC)(C)C(=O)O
CCCCCCCCCC=CC(=O)CCC1=CC(=C(C=C1)O)OC
CC1(CCC(=C)C2=C1C3=CC(=C(C=C3O2)OC)OC)C4=CC5=CC(=C(C=C5O4)OC)OC
CC1CCCC(C2=CC(=C)CCC12)(C)C
C=CCCCCCCCCC=O
C=CCCCCCCCCC(=O)[O-].[+]
CC=CC=CCC=CCCCCCCCCCC1=C(C=CC(=C1)O)O
CCCC=CCC=CCCCCCCCCCC1=C(C=CC(=C1)O)O
CCCCCC=CCC=CCCCCCCCCC(=O)O
CCCCCCC=CCCCCCCCCC(=O)O
CCCCCCC=CCCCCCCCCCC1=C(C=CC(=C1)O)O
CC1C(C(C(C(O1)OCC2C(C(C(C(O2)OC3=C(C=C(C=C3)CC=C)O)O)O)O)O)O)O
CC1CCOC(O1)CC2C(C(OC=C2C(=O)OC)OC3C(C(C(C(O3)CO)O)O)O)C=C
CC1CC(=O)C=C2C1(C3C(C3(C)C)C=C2)C
CC1CCC=C2C1(C3C(C3(C)C=O)CC2)C
CC1CC(=O)C=C2C1(C3C(C3(C)C)CC2)C
CC1CCC(=O)C2=CCC3C(C12C)C3(C)C
CC1CC(C=C(CC2=C(C(=CO2)C)C(=O)C1)C)OC
CC1CC(C=C(CC2=C(C(=CO2)C)C(=O)C1)C)OC
CC1=CC(=O)C2=C(CC(=CCC1)C)OC=C2C
CC1CCC23C1CC(CCC2(O3)C)C(=C)C
CC1CCC23C1CC(CCC2(O3)C)C(=C)C
CC1CCC23C1CC(CCC2(O3)C)C(=C)C
CC1(C2C1C=C(CCC3C(O3)(CC2)C)C=O)C
CCCCCCCCCCCCCCCCCCCC(CCCCCCCCCO)O
CC(=C)C(CCC1=CCOC1)O
CC(C)(C=CCC1=CCOC1)O
CC1=CC(=C(C2=CC=C(C=C2)Cl)C3=CC=C(O3)C(=C4C=C(C(=O)C(=C4)C(C)(C)C)C)C5=CC=C(C=C5)Cl)C=C(C1=O)C(C)(C)C
CC1(CCC2C13CC(CC3O)C(=O)C2)C
CC(C)C1=C(C2=C(C(=C1O)O)C3(CCCC(C3CC2=O)(C)C)C)O
CC(=O)OC1C2C(C3(C(=O)C(OC3(C2(C45C(O4)C(=O)OC(C5(C1OC(=O)C)C)C6=COC=C6)C)O)(C)C)O)(C)C=CC(=O)OC
CC1CCCC2(C1(C(CC2)C(=O)C(C)C)C)O
CC1CCC=C2C1(C(CC2)C(=O)C(C)C)C
CC(C)C1=C(C(=C2C(=C1)C(=O)CC3C2(CCC(=O)C3(C)C)C)O)O
CC1CCC2(C3(C1CC(C2(CO)O)CC3)C)C
CC(C)C1CCC2=C3C=CC4C5(CCCC(C5CCC4(C3(CCC12C)C)C)(C)C)C
CC1=CCCC2(C(O2)C3C(C(C1)OC(=O)C)C(=C)C(=O)O3)C
C(CCl)Cl
CC1C2CCC(=C)C3CC(C(=C)C3C2OC1=O)OC4C(C(C(C(O4)CO)O)O)O
CC(CCCCCCCCCCOC(=O)C)C=C(C)C
CCCCCCC=CC=CCCCCCCCCCC(=O)OC
C=C1CCC2C(C3C1CCC3=C)OC(=O)C24CO4
C=C1CCC2C(C3C1CC(C3=C)O)OC(=O)C24CO4
C(CCl)Cl
COC(=O)CC=CC1C(C(OC=C1C(=O)OC)OC2C(C(C(C(O2)CO)O)O)O)C=C
CCCCCC=CCC=CCCCCCCCCCC(=O)O
CCCCCC=CCC=CCCCCCCCCCC(=O)O
CCCC=CCC=CCCCCCCCCCC(=O)OC
C=CCCCCCCCCC=C
CC=CC#CC#CC#CC#CC=C
CCCCCCCCCCCCCCCCCCCC(CCCCCCCCCCO)O
CC=CC#CC#CC#CC#CC=C
CC=CC#CC#CC#CC#CC=C
CC=CC#CC#CC#CC#CC=C
CC1(CC(=O)CC([N+]1(C)C)(C)C)C
CC1C(=C=C(C)C)C1(C)C
CC1CCCCC1(C)C
C=CCCCCCCCCCCC=C
CC1(CC(C2=CC=CC=C21)(C)C3=CC=CC=C3)C
CC1CCC(C1)(C)C
CC1=CC(C2=CC=CC=C12)(C)C
CCC(C)CCCCCCCCCCCCC(=O)N1CCCC1
C(CCCCCCCO)CCCCCCO
CC1(CCC=C2C1C(=C)CCC2(C)C)C
CC1=CC=C(C=C1)C(C)CCC=C(C)C
CC1=CC=C(C=C1)C(C)CCC=C(C)C
CCCCC(=O)C=CC=CC(=O)N1CCCCC1
C(CCCCCCCCO)CCCCCCCO
CC1=CC2=C(C=C1)C(CC=C2)(C)C
CC1=CC2=C(C=C1)C(CC=C2)(C)C
CC1(C2C1C3C(CCC3(C)O)C(=C)CC2)C
CC1(C2C1C3C(CCC3(C)O)C(=C)CC2)C
CCCCCCCCCCCC(CCCCCCCCCCCCCCCCCO)O
CN1CCC2=CC3=C(C=C2C1C4C5=C(C(O4)O)C6=C(C=C5)OCO6)OCO3
C=CCCCCCCCCCCCCCCCCC=C
CCN1C2C3CC4C2(C5CCC4(C1O5)C)C6C37CCC(C6OC(=O)C)C(=C)C7O
CC(=O)C1=CCCCC1
CC12CCC(C(C1CCC3(C2C4C(O4)C56C3(CCC7(C5CC(=C)CC7)C(=O)O6)C)C)(C)CO)O
CC12CCC(C(C1CCC3(C2C4C(O4)C56C3(CCC7(C5CC(=C)CC7)C(=O)O6)C)C)(C)CO)O
CC1CC2C(C(C(=O)O2)C)C(C3(C1C=CC3=O)C)O
CC1CC2C(CC=C1CCC(=O)C)C(C(=O)O2)C
CC1C(C(C(C(O1)OC2CCC3(C(C2(C)CO)CCC4(C3C(C=C5C4(CC(C6(C5CC(CC6)(C)C)CO)O)C)O)C)C)OC7C(C(C(C(O7)CO)O)O)O)OC8C(C(C(C(O8)CO)O)O)O)O
CC1CCC2C(C1)C(C(=O)C=C2C)C(=C)C
CC1CC(=O)CC2=CCC3C(C12C)C3(C)C
CC1CCCC2=CC(=O)C3C(C12C)C3(C)C
CC1=C2CCC3C2(CC(C4C3CCC5=CC(=O)C=CC45C)O)CO1
CC1CC23C4CCCN2CCC(C3C(C1OC(=O)C)CC4OC(=O)C)O
CC1(CCCC2(C1CCC3(C2C(CC(O3)(C)C=C)O)C)C)C
CC1C(C(C(C(O1)OC2C(OC(C(C2O)O)OC3CCC4(C(C3(C)C)CCC5(C4C(C=C6C5(CC(C7(C6CC(CC7)(C)C)CO)O)C)OC)C)C)COC8C(C(C(C(O8)CO)O)O)O)O)O)O
CC1C2CCC(=C)C3CC(C(=C)C3C2OC1=O)O
CC1=C2C(C3C(C(C1)O)C(=C)C(=O)O3)C(=CC2=O)CO
CC1C2C(CC(=C3C(C2OC1=O)C(=CC3=O)CO)C)OC(=O)CC4=CC=C(C=C4)O
CC1C2CCC(=CCCC3(C(C2OC1=O)O3)C)C
CC1C2CCC3(C(CCC(=C)C3C2OC1=O)O)C
CC1C2CCC(=CCCC(=CC2OC1=O)C)C(=O)OC3C(C(C(C(O3)CO)O)O)O
CC1C2C(CC(=C)C3CC(C(=C)C3C2OC1=O)O)OC4C(C(C(C(O4)CO)O)O)O
CC1C2CCC(=CCCC(=CC2OC1=O)C)C(=O)OC3C(C(C(C(O3)CO)O)O)O
CC1CC2CC(=O)C3CCCN4C3(C1)C2(C(CC4)O)O
CC(=O)OC1CC2C(OC(=O)C=CC2(C3C1(C45C(O4)C(=O)OC(C5(CC3O)C)C6=COC=C6)C)C)(C)C
COC1=CC23CCC[N+]2(CC(C4=CC5=C(C=C4C3C1O)OCO5)O)[O-]
CC(=O)OC1CC2C(OC(=O)CC(C2(C3C1(C45C(O4)C(=O)OC(C5(CC3O)C)C6=COC=C6)C)C)OC(=O)C)(C)C
CC12CCC(=O)C=C1C(CC3C2C(CC4(C3CCC4(C(=O)CO)O)C)O)O
C1CC2(C3C(COC2=CC1=O)C4=CC5=C(C=C4O3)OCO5)O
COC1=CC2=C(C=C1)C3COC4=CC(=O)CCC4(C3O2)O
C1CCC(CC1)C2CCCCC2
CC(=O)C1=C(C(=C(C=C1OC)O)CC2=C(C=C(C(=C2O)C(=O)C)OC)O)O
CCCCCCCCCCCC(CCCC)CCCCCCCCCC
CCCCCCCCCCC(CCCCCCCCCC)C1CCCCC1
CCCCCCCCCCCC(CCCCCCCCCC)CCCCCCCCCC
CC12CCC(=O)C=C1CCC3C2C(=O)CC4(C3CCC4C(=O)CO)C
CC1C(C(C2C3(C(CC4C2(C1(CC(=O)O4)O)C)C(=CC(=O)C3O)C)C)O)O
CC1(C2CCC3(C(C2(CCC1O)C)CC=C4C3(CCC5(C4CC(CC5)(C)C(=O)O)C)C)C)C
CC1CC2C(C(C3(O2)CCC4C5CC=C6CC(CCC6(C5CC4=C3C)C)O)C)NC1
CC(CC(C(C(C)(C)O)O)O)C1=C2CCC3C4(CCC(=O)C(C4CCC3(C2(CC1)C)C)(C)C)C
CC1(C2CCC3(C(C2(CCC1O)C)CC=C4C3(CCC5(C4CC(CC5)(C)C(=O)O)C)C)C)C
CC1(C2CCC3(C(C2(CCC1O)C)CC=C4C3(CCC5(C4CC(CC5)(C)C(=O)O)C)C)C)C
CCCCCCC1CC1(Cl)Cl
C1CC23C1(CC2)C4C=CC3C=C4
CCCC(OCC)OCC
CCOC(C)OCC
CCCCCCC(OCC)OCC
CCCCCC(OCC)OCC
CCCCCCCCC(OCC)OCC
CCCCCCCCC(OCC)OCC
CCCCCCCCCCCCCC(OCC)OCC
CCCCCCCC(OCC)OCC
CCC(CC)(CC)C1=CC=CC=C1
CC(C)C(OC)OC
CC(=C)C=CC1CC1(C)C
CC(=C)C=CC1CC1(C)C
CCC1CCCC1(C)C
CCCC(C)(C)C1=CC=CC=C1
CCCCCCCCCCC=CCCCCCCCCCC(=O)O
C=CCCCCCCCCCCOC(=O)C(F)(F)F
CCCCCCCCC=CCCCCCCCCCC(=O)O
CCCCCCCCC=CCCCCCCCCCC(=O)O
CCCCCCCCC=CCCCCCCCCCC(=O)OC
CC(=O)OC1C(C(C23C(O2)CC(C3(C1OC(=O)C)C)C4=CC(=O)OC4O)(C)C)C5(C=CC(=O)C(C5CC(=O)OC)(C)C)C
CC(=O)OC1C(C(C23C(O2)CC(C3(C1OC(=O)C)C)C4=CC(OC4=O)O)(C)C)C5(C=CC(=O)C(C5CC(=O)OC)(C)C)C
CCCCCCOC(C)OCC
CCCCCOC(C)OCC
CCCCCC(=O)CCCCCCCCCC(=O)O
CCCCC=CCCCCCCCCCC(=O)O
CCC(C)CC(=O)OCC1=COC(C2C1(CC(C23CO3)OC(=O)C)O)OC(=O)CC(C)C
CC12CCC(C1CCC(=CC2)C=O)C(C)(C)O
CCC12CC(=C3C4(C1N(CC4)CC5C2O5)C6=C(N3)C=C(C=C6)O)C(=O)OC
CC(=CCC1=C(C(=CC2=C1C(=O)C3=C(O2)C=C(C4=C3OC(C(C4)O)(C)C)O)O)OC)C
CCC(C=CCCCCCCCC(=O)O)O
CC(C)C1=CC(=C2C(=C1)C(=O)CC3C2(CCCC3(C)C)C)O
CC(=CC(=O)CC1(C2CC3C1(C3C2)C)C)C
COC1=CC23CCCN2CC(C4=CC5=C(C=C4C3C1O)OCO5)O
CCC1CC2CC3(C1N(C2)CCC4=C3NC5=C4C=CC(=C5)O)C(=O)OC
CC1CC(=O)C2(C(C1(C)C(CC3=COC=C3)O)C(CCC24CO4)O)COC(=O)C
CC=C1CN(C2CC3(C4CC1C2CO4)C5=C(C=C(C=C5)O)N(C3=O)OC)C
CC12CCC(C1(C)CC=CC(C)(C)O)CC2O
CC1(C=CC2=C(O1)C=C(C3=C2N(C4=C(C3=O)C=CC=C4O)C)O)C
CC=C1CN(C2CC3(C4CC1C2CO4)C5=C(C=C(C=C5)O)N(C3=O)OC)C
CC=C1CNC2CC3(C4CC1C2CO4)C5=C(C=C(C=C5)O)N(C3=O)OC
CC1(C=CC2=C(O1)C=C(C3=C2OC4COC5=CC(=C(C=C5C4(C3=O)O)OC)OC)O)C
C1C(C=CC23C1N(CC2O)CC4=CC5=C(C=C34)OCO5)O
CC1CCC2(CCC3(C(=CC(=O)C4C3(CCC5C4(CCC(=O)C5(C)C)C)C)C2C1C)C)C
CC1CCC2(CCC3(C(=CC(=O)C4C3(CCC5C4(CCC(C5(C)C(=O)O)O)C)C)C2C1C)C)C
CCCCCCCCCCCCCCCCCCCC(=O)CCCCCCCCCC(=O)O
CCCCCCCCCCCCCC(CCCCCCCCCC)CCCCCCCCCC
CC(C1(C2CC3C4(CC(C2CO3)N1)C5=C(C=C(C=C5)OC)N(C4=O)OC)CO)O
COC1=CC(=O)OC(C1)C=CC2=CC(=C(C=C2)OC)OC
CC=C1CN2C3CC(C2=O)(C4CC1C3CO4)C5=C(C=C(C=C5)O)COC
CC=C1CN(C2CC3(C4CC1C2CO4)C5=C(C=C(C=C5)OC)N(C3=O)OC)C
CCC1CC2CC3C1N(C2)CCC4=C3NC5=C4C=CC(=C5)OC
COC1=CC(=O)OC(=C1)C=CC2=CC(=C(C=C2)O)OC
CC12CCC(C1C(=C)CCC2O)CC(C)(C)OC
CC12CC3CCC14CCC2CC4O3
CC1=CCC(CC1)(C(C)C)O
CC1=C2C(=CC=C1)OC(=O)C(=C2O)C(C)C3=C(C4=C(C=CC=C4OC3=O)C)O
CCC(SC)SSC=CC
CC(=O)OC1CN2CC3=CC4=C(C=C3C15C2CC(C=C5)OC)OCO4
CC1CCC2(CCC3(C(=CC(=O)C4C3(CCC5C4(CCC(C5(C)C)O)C)C)C2C1C)C)C(=O)OC
CCCCCCC=CCCCCCCCCCC(=O)[O-]
CCCCCCC=CCCCCCCCCCC(=O)O
CCCCCCC#CCCCCCCCCCC(=O)OC
COC1=C(C=C2C(=C1O)C3C(C(C(C(O3)COC(=O)C4=CC(=C(C(=C4)O)O)O)O)O)OC2=O)O
CCCCCCCC=CC=CC(=O)N1CCCC1
CCCCCCCC=CC(=O)N1CCCCC1
COC1=CC(=CC2=C1OCO2)C=CC(=O)N3CCCCC3
C1CCN(CC1)C(=O)C=CC2=CC3=C(C=C2)OCO3
C1CCN(C1)C(=O)C=CC2=CC3=C(C=C2)OCO3
C1CCN(CC1)C(=O)C=CC2=CC3=C(C=C2)OCO3
C1CCN(CC1)C(=O)CCC2=CC3=C(C=C2)OCO3
C1CCN(CC1)C(=O)C=CC2=CC=CC=C2
C1CCN(C1)C(=O)C=CC=CC2=CC3=C(C=C2)OCO3
C1CCN(CC1)C(=O)C=CC=CC2=CC3=C(C=C2)OCO3
C1CCN(C1)C(=O)C=CC=CC2=CC3=C(C=C2)OCO3
C1CCN(CC1)C(=O)C=CC=CC2=CC3=C(C=C2)OCO3
C1CCN(C1)C(=O)C=CC=CC2=CC3=C(C=C2)OCO3
C1CCN(C1)C(=O)C=CC=CC=CC2=CC3=C(C=C2)OCO3
CC1(C2CC(C3(C(C2(C=CC(=O)O1)C)C(=O)CC4(C35C(O5)C(=O)OC4C6=COC=C6)C)C)O)C
CC(=O)OC1CC2C(OC(=O)C=CC2(C3C1(C45C(O4)C(=O)OC(C5(CC3=O)C)C6=COC=C6)C)C)(C)C
C1CCN(CC1)C(=O)C=CCCCCC=CC2=CC3=C(C=C2)OCO3
CC1CCC2(CCC3(C(=CC(=O)C4C3(CCC5C4(CC(C(C5(C)CO)O)O)C)C)C2C1C)C)C(=O)O
CC1(CCC2(CCC3(C(=CC(=O)C4C3(CCC5C4(CCC(C5(C)C)O)C)C)C2C1)C)C)C
CC(=O)OC1CC2C(OC(=O)CC(C2(C3C1(C45C(O4)C(=O)OC(C5(CC3=O)C)C6=COC=C6)C)C)OC(=O)C)(C)C
CC(CC=CC(C)(C)O)C1CCC2(C1(CC(=O)C3=C2C(=O)CC4C3(CCC(C4(C)C)O)C)C)C
CC(CCC(C(C)(C)O)OC1C(C(C(C(O1)COC2C(C(C(C(O2)CO)O)O)O)O)O)OC3C(C(C(C(O3)CO)O)O)O)C4CCC5(C4(CC(=O)C6(C5CC=C7C6CCC(C7(C)C)OC8C(C(C(C(O8)COC9C(C(C(C(O9)CO)O)O)O)O)O)O)C)C)C
CCCCCCCCCCCCCCCCCCCC(=O)CCCCCCCCCC(=O)O
CCCCCCCCCCCCCCC(=O)CCCCCCCCCC
C1=CC=C(C=C1)OCCCCCCCCCCC(=O)O
CCCSSC(CC)SC=CC
CC(=O)OCCCCCCCCC=CC(C#CC#CC(C=C)O)O
CC=CSC=CC
CCCCC=CCCCCCCCCCC(=O)O
CC(=CC=CC(=CCCC(=CCCC(=CCO)C)C)C)C
CC(C)(C(CCC(C)(C=C)C=CC1=CC=C(C=C1)O)O)O
CC1(C(O1)CCC(C)(C=C)C=CC2=CC=C(C=C2)O)C
CCCCCC1C(O1)CC=CCCCCCCCC(=O)O
CC1COC2=C1C(=O)C(=O)C3=C2C=CC4=C3CCC=C4C
CC1COC2=C1C(=O)C(=O)C3=C2C=CC4=C3CCC=C4C
CC1=CCOC1CC2C(=C)CCC3C2(CCCC3(C)C(=O)O)C
CCC=CCC=CCCCCCCCCCCC(=O)OC
CN(C)C1C2CC3CC4=C(C=C(C(=C4C(=C3C(=O)C2(C(=C(C1=O)C(=O)N)O)O)O)O)C(=O)O)N(C)C
CC=C(C)C(CC1C(=CCC2C1(CCCC2(C)C)C)CO)O
CC1C2CCC3(C2C(=CC(=O)C3)CC1(C)O)C
C(CCCCCCCCCCCO)CCCCCCCCCCO
COC1=CC(=CC(=C1O)OC)C=CC(=O)OC2C(C(C(OC2OCC3C(C(C(C(O3)OC(=O)C=CC4=CC(=C(C(=C4)OC)O)OC)OC(=O)C=CC5=CC(=C(C(=C5)OC)O)OC)O)O)CO)O)O
CC1C=C(C(=CC2C1CC(C2)(C)C)CO)CO
CC1=CC2C(CC1)C(=C)CCC2C(C)C
CC1CCC(C2C1=CCC(=C2)C)C(C)C
CC1CCCC2=C1C=CC3=C2CCCC3
C12=C(C(=C(C(=C1O)O)O)O)C(=O)C3=C(C2=O)C(=C(C(=C3O)O)O)O
CC1(CC(=O)C=C2C13CCC(C3)C2(C)C)C
CC1C(=C(C(=C1C)C)C)C
C1=C(C=C(C(=C1O)O)O)C(=O)OCC2C(C(C(C(O2)OC(=O)C3=CC(=C(C(=C3)O)O)O)OC(=O)C4=CC(=C(C(=C4)O)O)O)OC(=O)C5=CC(=C(C(=C5)O)O)O)OC(=O)C6=CC(=C(C(=C6)O)O)O
CC(=O)OCC1C(C(C(C(O1)OC(=O)C)OC(=O)C)OC(=O)C)OC(=O)C
C1=C(C=C(C(=C1O)O)O)C(=O)OCC2C(C(C(C(O2)OC(=O)C3=CC(=C(C(=C3)O)O)O)OC(=O)C4=CC(=C(C(=C4)O)O)O)OC(=O)C5=CC(=C(C(=C5)O)O)O)OC(=O)C6=CC(=C(C(=C6)O)O)O
C1=C(C=C(C(=C1O)O)O)C(=O)OCC2C(C(C(C(O2)OC(=O)C3=CC(=C(C(=C3)O)O)O)OC(=O)C4=CC(=C(C(=C4)O)O)O)OC(=O)C5=CC(=C(C(=C5)O)O)O)OC(=O)C6=CC(=C(C(=C6)O)O)O
C1=C(C=C(C(=C1O)O)O)C(=O)OCC2C(C(C(C(O2)OC(=O)C3=CC(=C(C(=C3)O)O)O)OC(=O)C4=CC(=C(C(=C4)O)O)O)OC(=O)C5=CC(=C(C(=C5)O)O)O)OC(=O)C6=CC(=C(C(=C6)O)O)O
C1=NC2=C(N1C3C(C(C(O3)COP(=O)(O)OC4C(OC(C4O)N5C=NC6=C5N=C(NC6=O)N)COP(=O)(O)O)O)O)N=C(NC2=O)N
C1=C(C=C(C(=C1O)O)O)C(=O)OC2C(OC(C(C2OC(=O)C3=CC(=C(C(=C3)O)O)O)OC(=O)C4=CC(=C(C(=C4)O)O)O)OC(=O)C5=CC(=C(C(=C5)O)O)O)CO
CC1=CC2=C(C=C1)C(CCC2)(C)C
C1CNC(=O)C2=C1C3=CC=CC=C3N2
CC(C)CC(=O)OCC1=CCC2C(CCCC2(C13CCC(O3)(C)CC(=O)O)C)(C)C
CC1CCC(C2=C1C=CC(=C2)C)C(C)C
C1CNC(=O)C2=C1C3=CC=CC=C3N2
CC1=C(C(=C(C=C1)C)C)C
CC1=CC2C(CCC(=C2CC1)C)C(C)C
COC1=C(C=C2C(=C1)C(=O)C3=C(C(=C(C=C3O2)OC)OC)OC)OC
C1=C(C=C2C(=C1O)C(=O)C3=C(O2)C=C(C(=C3O)O)O)O
C1=C(C=C(C(=C1O)O)O)C(=O)OCC2C(C(C(C(O2)OC(=O)C3=CC(=C(C(=C3)O)O)O)OC(=O)C4=CC(=C(C(=C4)O)O)O)OC(=O)C5=CC(=C(C(=C5)O)O)O)O
C1=C(C=C(C(=C1O)O)O)C(=O)OCC2C(C(C(C(O2)OC(=O)C3=CC(=C(C(=C3)O)O)O)OC(=O)C4=CC(=C(C(=C4)O)O)O)OC(=O)C5=CC(=C(C(=C5)O)O)O)O
C1=C(C=C(C(=C1O)O)O)C(=O)OCC2C(C(C(C(O2)OC(=O)C3=CC(=C(C(=C3)O)O)O)OC(=O)C4=CC(=C(C(=C4)O)O)O)OC(=O)C5=CC(=C(C(=C5)O)O)O)O
C1=C(C=C(C(=C1O)O)O)C(=O)OCC2C(C(C(C(O2)OC(=O)C3=CC(=C(C(=C3)O)O)O)OC(=O)C4=CC(=C(C(=C4)O)O)O)OC(=O)C5=CC(=C(C(=C5)O)O)O)O
C1=C(C=C(C(=C1O)O)O)C(=O)OCC2C(C(C(C(O2)OC(=O)C3=CC(=C(C(=C3)O)O)O)OC(=O)C4=CC(=C(C(=C4)O)O)O)OC(=O)C5=CC(=C(C(=C5)O)O)O)O
COC1=CC2=C(C=C1)OC3=CC(=C(C(=C3C2=O)OC)OC)OC
CC1=C2C(=CC=C1)C(=C(N2C)C)C
C1CC2=NC3=CC=CC=C3CN2C1C(=O)O
CC(C(CO)O)O
CC(=O)C1=C(C(=C(C=C1)OC)O)O
C1=CC=C2C(=C1)C(=O)C3=C(C(=C(C=C3N2)O)O)O
COC1=CC(=CC(=C1OC)OC)CC=C
CC1=CC(=C(C(=C1)OC)OC)OC
CC1=CC(=C(C(=C1)OC)OC)OC
COC1=C(C(=CC=C1)OC)OC
CC1=C(C(=CC=C1)C)C
CC1CCCC(C1C)C
CC1CCC(=C1C)C
C1=C(C=C(C(=C1O)O)O)C(=O)OC2C(C(OC(C2OC(=O)C3=CC(=C(C(=C3)O)O)O)OC(=O)C4=CC(=C(C(=C4)O)O)O)CO)O
C1=C(C=C(C(=C1O)O)O)C(=O)OC2C(C(OC(C2OC(=O)C3=CC(=C(C(=C3)O)O)O)OC(=O)C4=CC(=C(C(=C4)O)O)O)CO)O
CC(=O)C(=O)C1=CC(=C(C=C1OC)OC)OC
CC(=O)C(=O)C1=CC(=C(C=C1OC)OC)OC
CC=CC#CC#CC#CC=CC=C
C1=C(C=C(C(=C1O)O)O)C(=O)OCC2C(C(C(C(O2)OC(=O)C3=CC(=C(C(=C3)O)O)O)OC(=O)C4=CC(=C(C(=C4)O)O)O)O)OC(=O)C5=CC(=C(C(=C5)O)O)O
C1=C(C=C(C(=C1O)O)O)C(=O)OCC2C(C(C(C(O2)OC(=O)C3=CC(=C(C(=C3)O)O)O)OC(=O)C4=CC(=C(C(=C4)O)O)O)O)OC(=O)C5=CC(=C(C(=C5)O)O)O
C1SCSSCS1
CC1=CC2C(CC1)C(=CCC2C(C)C)C
CC1=CC2C(CC1)C(=CCC2C(C)C)C
CC1=CC2C(CC1)C(=CCC2C(C)C)C
C1=CC(=C(C=C1O)O)O
C(CO)C(CO)O
CC(C)(C(CC1=C(C=C(C(=C1O)C(=O)C=CC2=CC=C(C=C2)O)OC)O)O)OC
CCOC(CC(C)C)C1=C(C(=C(C(=C1O)CC=C(C)C)O)C(=O)C)OC
CC(=CCC1=C(C=CC(=C1O)C(=O)C=CC2=CC=CC=C2)O)C
CC(=CCC1=C(C(=C(C(=C1O)C(=O)C)OC)CC=C(C)C)O)C
CC(=CCC1=C(C=CC(=C1O)CCCC2=CC=C(C=C2)O)O)C
CC(=O)C1=C(C=C(C=C1OC)O)O
C1=CC(=CC=C1CCCC2=C(C=C(C=C2)O)O)O
CC1(CCCC2(C3C1C4C2(C4C3)C)C)C
COC1=C(C=CC(=C1)C=CC(=O)OCCCCCCCCCCCCCCCCCCCCCCCCOC(=O)C=CC2=CC(=C(C=C2)O)OC)O
C=CC1CCC(C(C1)C=C)C=C
CCC1=CC(=C(C=C1)CC)CC
CCC1=CC(=C(C=C1)CC)CC
C1=CC=C2C(=C1)C(=CC(=C2O)O)OC3C(C(C(C(O3)CO)O)O)O
CC=CC1=CC(=C(C=C1OC)OC)OC
CC=CC1=CC(=C(C=C1OC)OC)OC
CC1C(O1)C2=CC(=C(C=C2OC)OC)OC
COC1=CC(=C(C=C1)OC)OC
CC1=CC(=C(C=C1)C)C
CC1=C(C(C=C1)(C)C)C
C1CNCC=C1
CC1COC2=C1C(=O)C(=O)C3=C2C=CC4=C3CCC=C4C
CC=CC(=O)C1=C(C=CCC1(C)C)C
CC1COC2=C1C(=O)OC(=O)C3=C2C=CC4=C3CCCC4(C)C
COC1CC23C(=CCN2CCC4=CC(=C(C=C34)OC)O)C=C1
CC(=O)C1=C(C=CC(=C1Cl)F)Cl
C1=C(C=C(C(=C1O)O)O)C(=O)OCC2C(C(C(C(O2)OC(=O)C3=CC(=C(C(=C3)O)O)O)OC(=O)C4=CC(=C(C(=C4)O)O)O)O)O
CC(=CCC1=CC2=C(C(=C1O)OC)OC3=C(C2=O)C(=C(C=C3)O)O)C
CC1=CC2=C(C(=C1O)O)C(=O)C3=C(C(=C(C=C3C2=O)O)OC)OC
C1=CC(=C(C=C1C=CC(=O)OCC2C(C(C(C(O2)OC(=O)C=CC3=CC(=C(C=C3)O)O)OC(=O)C=CC4=CC(=C(C=C4)O)O)O)O)O)O
COC1=CC(=CC(=C1O)OC)C=CC(=O)OCC2C(C(C(C(O2)OCC3C(C(C(C(O3)OC(=O)C=CC4=CC(=C(C(=C4)OC)O)OC)OC(=O)C=CC5=CC(=C(C(=C5)OC)O)OC)O)O)O)O)O
C1=C(C=C(C(=C1O)O)O)C(=O)OCC2C(C(C(C(O2)OC(=O)C3=CC(=C(C(=C3)O)O)O)OC(=O)C4=CC(=C(C(=C4)O)O)O)O)O
C1=C(C=C(C(=C1O)O)O)C(=O)OCC2C(C(C(C(O2)OC(=O)C3=CC(=C(C(=C3)O)O)O)OC(=O)C4=CC(=C(C(=C4)O)O)O)O)O
C1=C(C=C(C(=C1O)O)O)C(=O)OCC2C(C(C(C(O2)OC(=O)C3=CC(=C(C(=C3)O)O)O)OC(=O)C4=CC(=C(C(=C4)O)O)O)O)O
COC1=C(C2=C(C=C1)OC3=C(C2=O)C(=CC=C3)OC)OC
CC1CC=CC2=CCC3C(C12C)C3(C)C
CC(=CCCC(=CC(O)OC(=O)C)C)CCC=C(C)COC(=O)C
CCCCCC=C(CC=CCCCCCCCC(=O)O)[N+](=O)[O-]
CC(=C)C1CC2=C(O1)C=CC3=C2OC4COC5=CC(=C(C=C5C4(C3=O)O)OC)OC
CC(=O)OC1CC2C3(C=CC(=O)C(C3CC(C2(C4=CCC(C14C)C5=CC(OC5=O)O)C)OC(=O)C)(C)C)C
CC(=C)C1CC2=C(O1)C=CC3=C2OC4COC5=CC(=C(C=C5C4(C3=O)O)OC)OC
CC(C)C1=CC2=CCC3C(C2CC1O)(CCCC3(C)C(=O)O)C
C1C2C(C3=CC4=C(C=C3O1)OCO4)(C(=O)C5=C(O2)C=C6C(=C5)C=CO6)O
CC1(C2=C(C(=O)C3(C(C24COC(=O)CC4O1)CC(C5(C36C(O6)C(=O)OC5C7=COC=C7)C)O)C)O)C
CC(C)C1CCC2C1(CCC3(C2(C(C=C4C3CCC5C4(CCCC5(C)C)C)O)C)C)C
CC1(C2CC(=O)C3(C(C24COC(=O)CC4O1)CC(C5(C36C(O6)C(=O)OC5C7=COC=C7)C)O)C)C
CC1(C2CC(=O)C3(C(C24COC(=O)CC4O1)CC(C5(C36C(O6)C(=O)OC5C7=COC=C7)C)O)C)C
COC1=C2C(=CC3=C1OC4COC5=CC6=C(C=C5C4(C3=O)O)OCO6)C=CO2
COC1=C2C(=CC3=C1OC4COC5=CC6=C(C=C5C4(C3=O)O)OCO6)C=CO2
CC(=C)C1CC2=C(O1)C=CC3=C2OC4COC5=CC(=C(C=C5C4(C3=O)O)OC)OC
CC(C)COC(=O)C1=CC=CC=C1C(=O)OCC(C)C
C1=CC=C(C(=C1)C(=O)O)C(=O)O
CCCCCCCCOC(=O)C1=CC=CC=C1C(=O)OCCCCCC
CC(C)COC(=O)C1=CC=CC=C1C(=O)OCC(C)C
CCCCOC(=O)C1=CC=CC=C1C(=O)OCC(C)C
CCCCOC(=O)C1=CC=CC=C1C(=O)OCC(C)C
CCCCCCCCOC(=O)C1=CC=CC=C1C(=O)OCCCC
CCCCOC(=O)C1=CC=CC=C1C(=O)OCCCC
CCCCOC(=O)C1=CC=CC=C1C(=O)OCCCC
CC(C)CCCCCOC(=O)C1=CC=CC=C1C(=O)OCCCCCC(C)C
CCCCCCCOC(=O)C1=CC=CC=C1C(=O)OCCCCCCC
CCCCC(CC)COC(=O)C1=CC=CC=C1C(=O)O[Si](C)(C)C
C1=CC=C(C(=C1)C(=O)O)C(=O)O
C1=CC=C(C(=C1)O)O
C1=CC=C2C(=C1)C=NS2
C1=CC=C2C(=C1)C=NS2
CC1C(C2(C3C4C1(C5C=C(C(=O)C5(C(C6(C4O6)CO)O)O)C)OC(O3)(O2)C7=CC=CC=C7)C(=C)C)OC(=O)C8=CC=CC=C8
CC1(CCCC2(C1CCC3(C2CC(C(O3)(C)C=C)O)C)C)CO
CC1(C2CCC3C4(C(C56C(C4(C(CC37C2(C7)CCC1OC8C(C(C(CO8)O)O)O)O)C)C(CC(O5)C(O6)C(C)(C)O)CO)O)C)C
CC1C2C(CC3C2(C(CC4C3CC=C5C4(CCC(C5)O)C)O)C)OC16CCC(CN6)CO
CC1C2C(CC3C2(C(CC4C3CC=C5C4(CCC(C5)O)C)O)C)OC16CCC(CN6)C(=O)O
CC1CC2C(OC3(C1C4(C(CC56CC57CCC(C(C7CCC6C4(C3O)C)(C)C)OC8C(C(C(CO8)O)O)O)OC(=O)C)C)O2)C(C)(C)O
C32H48O5
CC(=O)OC1CC2C(C3(C(=O)C(OC3(C2(C45C1(C(OC(=O)C4O5)C6=COC=C6)C)C)O)(C)C)O)(C)C=CC(=O)OC
CC(=O)OC1CCC23C4CCCN2CCCC3(C1CC4OC(=O)C)O
CC1CC2C(OC3(C1C4(C(CC56CC57CCC(C(C7CCC6C4(C3O)C)(C)C)O)O)C)O2)C(C)(C)O
CC1CC2C(OC3(C1C4(C(CC56CC57CCC(C(C7CCC6C4(C3O)C)(C)C)OC8C(C(C(CO8)O)O)O)O)C)O2)C(C)(C)O
CC(=O)OC1C(C2(C(CC3C(C24C1O4)CCC5C3(CCC(C5)O)C)O)C)C6=COC(=O)C=C6
CC(CCC=C(C)C(=O)O)C1CCC2(C1(C(C=C3C2CCC4C3(CCC(=O)C4(C)C)C)O)C)C
CC1CC2C(OC3(C1C4(C(CC56CC57CCC(C(C7CCC6C4(C3O)C)(C)C)OC8C(C(C(CO8)O)O)O)O)C)O2)C(C)(C)O
C1CC2CN3C(C4C2N(C1)CCC4)C(C=CC3=O)O
CC12CCC(CC1CCC3C2CC(C4(C35C(O5)CC4C6=COC(=O)C=C6)C)O)O
CC(=O)OC1CC2(C(CC(C3(C2(CCC3C4=COC(=O)C=C4)O)C)O)C5(C1=CC(CC5)O)C)O
CC(C)(C=C)C1=CC(=C2C(=C1O)C(=O)C3=C(O2)C(=CC=C3)O)O
COC1=CC(=C(C=C1C=CC2CCC2C=CC3=CC(=C(C=C3OC)OC)OC)OC)OC
CCCCOCCOC(C)O
CC1=CCC2C(CC2(C)C)C(=C)CCC1O
CC(C)C1CCC(C(C1)O)(C)O
C1CC(=O)C(=O)C1
CC(CC(=O)CC(C)C(=O)O)C1CC(=O)C2(C1(C(C(=O)C3=C2C(=O)CC4C3(CCC(C4(C)C)O)C)O)C)C
CN1CCC2=CC(=C3C4=C2C1CC5=CC=C(C=C5)OC6=C(C=CC(=C6)CC7=NCCC8=CC(=C(O4)C=C87)O3)O)OC
CC1=CCC2(C13CC(C4(C2(COC4=O)C)O)OC(=O)C3O)O
CC1=C(C(=O)OC(C1)C(C)C2CCC3C2(CCC4C3C5C(O5)C6(C4(C(=O)C=CC6)C)O)C)CO
C1=CC=C(C=C1)C(=O)CCC(=O)C2=CC=CC=C2
C1=CC=C(C(=C1)Cl)Cl
CC(C)C1=CC2=C(C3=C(C=C2)C(CC=C3)(C)C)C(=O)C1=O
CC12CCC(C(C1CCC(=C)C2CC=C3C(COC3=O)O)(C)CO)O
CCOCCOCC
CCCCCCOC(=O)C1=CC=CC=C1C(=O)OCCCCCC
CC1=CCCC2=C1C=CC3=C2C(=O)C(=O)C4=C3OC=C4C
CC1=CC2=C(C=C1)C(CC=C2)(C)C
CC1CC=CC2=C(C=CC(=C12)C)C
C1=CC=C2C(=C1)C(=CC(=O)N2)C(=O)O
COC1=CC(=CC(=C1O)OC)C2C(C(=CC3=CC(=C(C(=C23)OC)O)OC)C(=O)NCCC4=CC=C(C=C4)O)C(=O)NCCC5=CC=C(C=C5)O
C1=CC(=CC=C1CCC(=O)C=C(C=CC2=CC=C(C=C2)O)O)O
COC1=C(C=CC(=C1)CCC(=O)C=C(C=CC2=CC(=C(C=C2)O)OC)O)O
CC1=CCCC2=C1C=CC3=C2C(=O)C(=O)C4=C3OC=C4C
CC1=CCCC2=C1C=CC3=C2C(=O)C(=O)C4=C3OC=C4C
CC1=CCCC2=C1C=CC3=C2C(=O)C(=O)C4=C3OC=C4C
CC1(CCC2=C(C(=C(C=C2O1)OC)C(=O)C=CC3=CC=C(C=C3)OC)O)C
CC1=CC2=C(C(=C1O)O)C(=O)C3=CC=CC=C3C2=O
CC(=C)C1CCC(C(C1)O)(C)O
CC1=CC=CC=C1C
CC(=C)C1CCC1C(=C)C
CCC=CCC=CCC=CCCCCCCCC(=O)C1(C(C(C(OC1(C(=O)CCCCCCCC=CCC=CCC=CCC)O)CO)O)(C(C(CO)O)O)O)O
CC=CC1=CC(=C(C=C1)OC)OC
COC1=C(C=C(C=C1)CC=C)OC
CC1C(O1)C2=CC(=C(C=C2)OC)OC
COC1=CC=CC=C1OC
CC1C2=C(CCN1C)C3=C(N2)C=C(C=C3)O
CC1=C(C=C(C=C1)CC2=CC=CC=C2)C
CC1=CC=CC=C1[CH2]
CC1=C(CCCCC1)C
CC1=C(CCCC1)C
CC1=C(C2=CC=CC=C2C=C1)C
CC(C)C(C)C1=CC=CC=C1
CCC=CCC=CCC=CCCCCCCCC(=O)OCC(COC1C(C(C(C(O1)CN)O)O)O)OC(=O)CCCCCCCC=CCC=CCC=CCC
CCC=CCC=CCC=CCCCCCCCC(=O)OCC(COC1C(C(C(C(O1)CNC(=O)CCC2=CC=C(C=C2)O)O)O)O)OC(=O)CCCCCCCC=CCC=CCC=CCC
CCCCCCCCCCCCCCCCCC(=O)OCC(CO)OC(=O)CCCCCCCCCCCCCCCCC
C1=CC(=C(C=C1C=CC(=O)OC2C(C(C(OC2OC(=O)C=CC3=CC(=C(C=C3)O)O)CO)O)O)O)O
COC1=CC(=CC(=C1O)OC)C=CC(=O)OC2C(C(C(OC2OC(=O)C=CC3=CC(=C(C(=C3)OC)O)OC)COC4C(C(C(C(O4)CO)O)O)O)O)O
COC1=CC(=CC(=C1O)OC)C=CC(=O)OC2C(C(C(OC2OC(=O)C=CC3=CC(=C(C(=C3)OC)O)OC)CO)O)O
C1C2C(C(C(C(O2)OC(=O)C3=CC(=C(C(=C3)O)O)O)OC(=O)C4=CC(=C(C(=C4)O)O)O)O)OC(=O)C5=CC(=C(C(=C5C6=C(C(=C(C=C6C(=O)O1)O)O)O)O)O)O
CCCCCCCCCCCCCCCC(=O)OCC(COC1C(C(C(C(O1)CO)O)O)O)OC(=O)CCCCCCCCCCCCCCC
CCCCCCCCCCCCCCCCCC(=O)OCC(COP(=O)(O)O)OC(=O)CCCCCCCCCCCCCCCCC
C1CSSC1
CC1=CCCC2=C1C=CC3=C2C(=O)C(=O)C4=C3OC=C4C
CC1C2CC(=O)OC3C2(C(C(=O)C1O)C4(C(C3)C(=CC(=O)C4O)C)C)C
CC1CC2CC(=O)C3CCCN4C3(C1)C2(CCC4)O
CC1CCC2(C(C3C(O2)CC4C3(C(CC5C4CCC6C5(CCC(C6)O)C)O)C)C)OC1
C=CC1CCC2C(C1)O2
C1C(O1)C2=CC=CC=C2
CCCCCCCCCCCCCCCCC1CO1
CC(=C1CCC2(C(C1=O)O2)C)C
C1CC(=O)NC1C(=O)O
C1CC(=O)N(C1)CC(=O)C2=CC=CO2
CC(=O)C1=CC=CO1
C1=CN(C=C1)CC2=CC=CO2
C1=CN(C(=C1)C=O)CC2=CC=CO2
CCCCCCCCCCCC(CC(=O)CCC1=CC(=C(C=C1)O)OC)O
CCCCCCCCCCCC(CC(=O)CCC1=CC(=C(C=C1)O)OC)O
CCCCCC(CO)O
CC12CC=CCC1CCCC2=O
CC1=NC(=NC=C1C(=O)C)NN
C1=CC=C2C(=C1)C(=CC=C2O)O
COC1=CC(=C(C=C1)CC(CC2=CC3=C(C=C2)OCO3)O)O
CC(=O)C1=C(C=C(C=C1)OC)O
CCC=CC(=O)C1=C(C=CC(=C1)C)O
CC1=CC(=C(C=C1)O)C(=O)C
CC(C)C1=C(C=C(C(=C1)C=O)C2(CCCC(C2C=O)(C)C)C)O
CC(=O)OC1CC(C23COC(C1(C2CC(C4(C3C(=O)C(C5(C4C(=O)CC5C6=COC=C6)C)O)C)O)C)O)O
CC12C(C(C3=CC4=C(C=C3C1N(CC5=C2C=CC6=C5OCO6)C)OCO4)O)O
CN1C2CC3=CC4=C(C=C3C1(CC5=CC6=C(C=C25)OCO6)O)OCO4
CC1C(C2(C3C4C1(C5C=C(C(=O)C5(C(C6(C4O6)CO)O)O)C)OC(O3)(O2)C7=CC=CC=C7)C(=C)C)O
CC(C)C1=C(C=C2C(=C1)CCC3C2(CCCC3(C)C(=O)O)C)O
CC(C)C1=C(C=C2C(=C1)CCC3C2(CCCC3(C)CO)C)O
CC1(CC(CC2(C1CCC3=CC(C(CC32)O)(C)C(CO)O)C)O)CO
CN1C2CC3=CC4=C(C=C3C1(CC5=CC(=C(C=C25)OC)OC)O)OCO4
C1=CC=C(C(=C1)N2C3C(C(C(C(O3)COC4C(C(C(C(O4)CO)O)O)O)O)O)OC2=O)O
CC(=O)C1=CC=CC=C1O
CC1CCC2(C(C3C(O2)CC4C3(C(=O)CC5C4CC(C6C5(CCC(C6)O)C)O)C)C)OC1
CC(C)C1=C(C(=C2C(=C1)C=CC3C2(CCCC3(C)C)C)O)OC
CC(C)C1=C(C(=C2C(=C1)C(CC3C2(CCCC3(C)C)C)O)O)OC
CC(C)C1=C(C=C2C(=C1)CCC3C2(CCCC3(C)C)C)OC
CC=C1CN2C3CC1C(C2CC4=C3N(C5=C4C=CC=C5OC)C)CO
CC(C)C1=C(C(=C2C(=C1)CCC3C2(CCCC3(C)C)C(=O)O)O)OC
COCC1C2CCC(=C)C3CCC(=C)C3C2OC1=O
CC=C1CN2C3CC1C(C2CC4=C3N(C5=C4C=CC=C5OC)C)C=O
CC1=CC=C(C=C1)C(C)(C)OC
CC=C1CN2C3CC1C(C2CC4=C3NC5=C4C=CC=C5OC)C=O
CCCCCCCCCCCCCC(=O)N(C)CC(=O)NC(CCCCN)C(=O)NC(CCC(=O)O)C(=O)NC(C)C(=O)N1CCCC1C(=O)N2CCCC2C(=O)NC(C)C(=O)N3CCCC3C(=O)N4CCCC4C(=O)NC(CCC(=O)N)C(=O)NC(COP(=O)(O)O)C(=O)N5CCCC5C(=O)O
COC1=C(C2=C(C=C1CC=C)OCO2)C3C(C(C(C(O3)CO)O)O)O
CCC(C)CCCCCCCCCCC(=O)[O-]
CCC(C)CCCCCCCCCCC(=O)O
CCC(C)CCCCCCCCCCC(=O)OC
CC(C)C1CCC2C1(CCC3(C2=CCC4C3(CCC5C4(CCCC5(C)C)C)C)C)C
CCCCCCCCCCCCCCCCC(C1OCC(O1)CO)O
CCCCCCCCCCCC(=O)OC12C(C1(C)C)C3C=C(CC4(C(C3(C(C2OC(=O)C(C)CC)C)O)C=C(C4=O)C)O)CO
CCCC=CC=CC(=O)OC1C(C2(C3C=C(C(=O)C3CC(=CC2C4C1(C4(C)C)OC(=O)C)CO)C)O)C
CCC(C)C(=O)OC1C2(C3CC(C4(C(C3(CO1)C(CC2OC(=O)C)O)C(=O)C(C5(C46C(O6)CC5C7=COC=C7)C)OC(=O)C)C)O)C
CC(C)C(=O)OC1C2(C3CC(C4(C(C3(CO1)C(CC2OC(=O)C)O)C(=O)C(C5(C46C(O6)CC5C7=COC=C7)C)OC(=O)C)C)O)C
CC1C(C(CC(O1)OC2C(OC(CC2O)OC3C(OC(CC3OC)OC4C(OC(CC4OC)OC5CCC6(C7CC(C8(C(CCC8(C7(CC=C6C5)O)O)C(=O)C)C)OC(=O)C)C)C)C)C)OC)O
CCCCCCCCCC(=O)OC12C(C1(C)C)C3C=C(CC4(C(C3(C(C2OC(=O)C)C)O)C=C(C4=O)C)O)CO
CC=C(C)C(=O)OC12C(C1(C)C)C3C=C(CC4(C(C3(C(C2OC(=O)C)C)O)C=C(C4=O)C)O)CO
CC(=O)C1CCC2(C1(C(CC3C2(CC=C4C3(CCC(C4)O)C)O)OC(=O)C5=CC=CC=C5)C)O
CC(C)C(=CC(=O)OC(C)C1(CCC2(C1(C(CC3C2(CC=C4C3(CCC(C4)O)C)O)OC(=O)C=CC5=CC=CC=C5)C)O)O)C
CC=C(C)C(=O)OC(C)C1(CCC2(C1(C(CC3C2(CC=C4C3(CCC(C4)O)C)O)OC(=O)C=CC5=CC=CC=C5)C)O)O
CC(C)C(=O)OC1C2(C3CC(C4(C(C3(CO1)C(C(C2OC(=O)C)OC(=O)C)O)C(=O)C(C5(C46C(O6)CC5C7=COC=C7)C)O)C)O)C
CCCCCCCCCC(=O)OC1C(C2(C(C=C(CC3(C2C=C(C3=O)C)O)CO)C4C1(C4(C)C)OC(=O)C(C)CC)O)C
COC1=CC2=C(C=C1)C3=C(O2)C4=C(C=C(C=C4)O)OC3=O
CC(C)C1=C(C=C2CC3(CCCC(C3CCC2=C1)(C)C)O)OC
CC=C(C)C(=O)OC1CC(C2(COC3C2C1(C4CC(OC5CC(C(=C5C4(C3O)C)C)C6=COC=C6)OC)C)C)OC(=O)C
CC(=O)C1CCC2(C1(C(CC3C2(CC=C4C3(CCC(C4)O)C)O)OC(=O)C5=CN=CC=C5)C)O
CC1C(C(CC(O1)OC2C(OC(CC2OC)OC3CCC4(C5CC(C6(C(CCC6(C5(CC=C4C3)O)O)C(=O)C)C)OC(=O)C7=CN=CC=C7)C)C)O)OC8CC(C(C(O8)C)OC9CC(C(C(O9)C)OC1C(C(C(C(O1)CO)O)O)O)OC)O
CC1C(C(CC(O1)OC2C(OC(CC2O)OC3C(OC(CC3O)OC4C(OC(CC4OC)OC5CCC6(C7CC(C8(C(CCC8(C7(CC=C6C5)O)O)C(=O)C)C)OC(=O)C9=CN=CC=C9)C)C)C)C)OC)O
CC1C(C(CC(O1)OC2C(OC(CC2O)OC3C(OC(CC3O)OC4C(OC(CC4O)OC5CCC6(C7CC(C8(C(CCC8(C7(CC=C6C5)O)O)C(=O)C)C)OC(=O)C9=CN=CC=C9)C)C)C)C)OC)O
CCCCCCCCCCCCCCCC(=O)OC1C(C2(C(C=C(CC3(C2C=C(C3=O)C)O)CO)C4C1(C4(C)CO)OC(=O)C)O)C
CCCCCCCCCCCCCCCC(=O)OC1C(C2(C(C=C(CC3(C2C=C(C3=O)C)O)CO)C4C1(C4(C)CO)OC(=O)C)O)C
CCC(C)C(=O)OC12C(C1(C)C)C3C=C(CC4(C(C3(C(C2OC(=O)C(=CC)C)C)O)C=C(C4=O)C)O)CO
CC(C)C1CCC2C1(CCC3(C2(C(=O)C=C4C3CCC5C4(CCC(C5(C)C)OC)C)C)C)C
CC(CO)O
CC(CO)OC(=O)C
CC(=O)C(=O)C1=CC=CC=C1
C=CCC1=CC=CC2=CC=CC=C21
C1CNC(=S)C1C2C3=C(CC(N2)C(=O)O)C4=CC=CC=C4N3
CC1CCC2(C(CC(=O)CC2C1(C)CC(C3=COC=C3)O)C)C
CC(C)(C(COC1=C2C(=CC3=C1OC=C3)C=CC(=O)O2)O)OC(C)(C)C(COC4=C5C(=CC6=C4OC=C6)C=CC(=O)O5)O
C1=CN(C(=O)NC1=O)C2C(C(C(O2)CO)O)O
CC12CCCC3(C1CCC(=C)C3CC(C4=COC=C4)O)C(=O)OC2
CC(=O)C1CCCO1
CCCCCCCCCCCCCC(=O)OC1C(C2(C(C=C(CC3(C2C=C(C3=O)C)O)CO)C4C1(C4(C)C)OC(=O)C)O)C
CCCCCCCCCCCC(CCCCCCCCCCC)O
CCCCCCCCCCCCCCCC(=O)OC1CCC2(C3CCC4C5C(C(=C)CCC5(C(CC4(C3(CCC2C1(C)C)C)C)O)C)C)C
CC1=CC=CC=C1C
CCC=CCC=CC(C(C(CCCCCCCC(=O)O)O)O)O
CCCCCC=CC(C(C(CCCCCCCC(=O)O)O)O)O
C1=CC(=C(C=C1C=CC(=O)OCC2C(C(C(C(O2)OC3=COC=CC3=O)O)O)O)O)O
CC=CC#CC#CC#CC=CC=C
CC(CCC(=O)O)C1CCC2C1(C(CC3C2CCC4C3(C(CC(C4)O)O)C)O)C
CC(C)C12C(C(C3(C4(CCC5=C(C4CC6C3(C1O2)O6)COC5=O)C)O)O)O
CCN1CC2(CCC(C34C2C(C(C31)C5(CC(C6CC4C5C6OC(=O)C7=CC=CC=C7)OC)OC(=O)C)OC)OC)COC
CC12CCC3C45CCC(CC4(CCC3(C1CCC2C(=O)O)OC5)O)O
C(C1C(C(C(C(O1)O)O)O)O)O
CCCCCCCCCCCCC(C)CCCC(C)CCCC(C)CCCCCCCCCCCC
CC(C)CC(=O)OCC1C(C(C(O1)(COC(=O)CC(C)C)OC2C(C(C(C(O2)CO)O)O)OC(=O)CC(C)C)OC(=O)CC(C)C)OC(=O)CC(C)C
C1OC2=C(O1)C=C(C=C2)CCCCCCCCCCCCC(=O)O
CC1CC1C2=C(CCCC2(C)C)C
CC1=C(C(CC(C1)CC=C(C)C)(C)C)CO
CC1(C2CCC(O1)(CC2=O)C)C
CC1(C2CC3C1(C3C2)C)C
CC1(C2CC3C1C3(C2)C)C
CC1CCC2C(CCCC2(C1(CCC3(CCC(O3)C(C)(C(=O)OC)O)C)O)C)(C)C
C1C(C(C(CC1(C(=O)O)OC(=O)C=CC2=CC(=C(C=C2)O)O)OC(=O)C=CC3=CC(=C(C=C3)O)O)OC(=O)C=CC4=CC(=C(C=C4)O)O)OC(=O)C=CC5=CC(=C(C=C5)O)O
C1C(C(C(CC1(C(=O)O)OC(=O)C2=CC(=C(C(=C2)O)O)O)OC(=O)C3=CC(=C(C(=C3)O)O)O)OC(=O)C4=CC(=C(C(=C4)O)O)O)OC(=O)C5=CC(=C(C(=C5)O)O)O
C1=C(C=C(C(=C1O)O)O)C(=O)C(CC2=C(C=C(C=C2O)O)O)O
CC(=O)C1=CC(=C(C(=C1)O)O)O
CCC(C)C(C(=O)NC(CC1=CC=CC=C1)C(=O)N)NC(=O)CC(C(CC2CCCCC2)NC(=O)C(CC3=CN=CN3)NC(=O)C(CC4=CC=CC=C4)NC(=O)OC(C)(C)C)N
C1=CC(=C(C=C1C(CO)O)O)O
C1=CC(=C(C=C1C(=O)CO)O)O
CCCCCCCCCCCCC=CC1=CC2=C(C=C1)OCO2
CN1CCC2=CC(=C3C=C2C1CC4=CC=C(C=C4)OC5=C(C=CC(=C5)CC6=[N+](CCC7=CC(=C(C(=C76)O3)O)OC)C)OC)OC
CC1=C(CC(CC1)(C)C=O)C
CC1=C(CC(CC1)(C)C=O)C
CC1=CC=C(C=C1)C(C)CCC(=O)C(=C)C
CC1=CC=C(C=C1)C(C)CCCC(=C)C
CC(=CCC1=C2C(=C(C=C1O)O)C(=O)C3=C(O2)C(=C(C(=C3CC=C(C)C)CC=C(C)C)O)O)C
CC(=CCC1=C2C(=C(C=C1O)O)C(=O)C3=C(O2)C(=C(C=C3)O)O)C
C1=CC(=C(C2=C1C(=O)C3=C(C=C(C=C3O2)O)O)O)O
CC1=C(C=C2C(=C1O)C(=O)C3=C(C=CC(=C3C2=O)O)O)O
CC1=CC=C(C=C1)C(C)CCC(=O)C(C)C
C1C=CC=CC=C1
CCC1=CC(=CC(C=C1)(C)C)CC
CC1=C(C(=C(C(=C(CCC1)C)C)C)C)C
C1=CC(=CC=C1C(C(C2=CC(=CC(=C2)O)O)O)O)O
CCCCN1CN(CN(C1)CCCC)CCCC
CCC1=C(C(=C(C(=C1C=C)CC)C=C)CC)C=C
CC1(C=CC2=C(O1)C(=C3C(=C2)C(=O)C4=C(C=C(C=C4O3)O)O)O)C
CCOCC1=C(C=C2C(=C1O)C(=O)C3=C(C2=O)C(=C(C=C3)OC)O)O
CCCCCCCCCCCCCCCCCC=CCC=CC(CC(C(CO)NC(=O)CCCCCCCCCCCCCC)O)O
CCCCCCCCCCCCCCCCCC=CCC=CC(CC(C(COC1C(C(C(C(O1)CO)O)O)O)NC(=O)CCCCCCCCCCCCCC)O)O
COC1=C(C=C2C(=C1O)C(=O)C3=C(O2)C(=CC=C3)O)O
CC(C)(CCC1=C2C(=C(C=C1O)O)C(=O)C3=C(O2)C(=CC=C3)O)O
CCC(C)C(=O)C1=C(C(=C(C(=C1O)CC2C(O2)(C)C)O)CC=C(C)C)O
C1=CC2=C(C(=C1)O)OC3=CC(=CC(=C3C2=O)O)O
CC(C)C1=CC(=CC(=C1)C(C)C)C(C)C
CC(C)C1=CC(=CC(=C1)C(C)C)C(C)C
COC1=CC(=CC(=C1)OC)OC
CC1=CC(=CC(=C1)C)C
CC1CC(CC(C1)C)C
C1C(C(C(CC1(C(=O)O)OC(=O)C=CC2=CC(=C(C=C2)O)O)OC(=O)C=CC3=CC(=C(C=C3)O)O)O)OC(=O)C=CC4=CC(=C(C=C4)O)O
CC1=CCCC(=CCC=C(C=CC(CC1)C(C)C)C)C
CC1(C2C1C3C(CCC3(C)O)C(=C)CC2)C
CC1CCC=C(CC(=O)C(CC1=O)C(C)C)C
CC(=CCC1=C2C(=CC(=C1O)O)OC3=CC(=CC(=C3C2=O)O)O)C
C1=C(C=C2C(=C1O)C(=O)C3=CC(=C(C=C3O2)O)O)O
CC=CCC=CC=C
COC1=C(C(=C(C2=C1C3=CC(=C(C=C3CC2)O)CC4=CC=C(C=C4)O)CC5=CC=C(C=C5)O)O)CC6=CC=C(C=C6)O
C1=C(C=C(C(=C1O)O)O)C(=O)OCC2C(C(C(C(O2)OC(=O)C3=CC(=C(C(=C3)O)O)O)O)OC(=O)C4=CC(=C(C(=C4)O)O)O)O
C1=C(C=C(C(=C1O)O)O)C(=O)OCC2C(C(C(C(O2)OC(=O)C3=CC(=C(C(=C3)O)O)O)O)OC(=O)C4=CC(=C(C(=C4)O)O)O)O
C1C(C(C(C(O1)OCC2C(C(C(C(O2)OC3=C(C(=C4C(=C3)C(=O)C5=C(C4=O)C=CC(=C5)O)O)CO)O)O)O)O)O)O
COCC1=C(C=C2C(=C1O)C(=O)C3=C(C2=O)C=C(C=C3)O)O
CC1=C(C=C2C(=C1O)C(=O)C3=C(C2=O)C=C(C=C3)O)OC4C(C(C(C(O4)COC(=O)C)O)O)O
CC1C(C(C(C(O1)OC2C(C(C(OC2OC3=C(C(=C4C(=C3)C(=O)C5=C(C4=O)C=CC(=C5)O)O)C)CO)O)OC(=O)C)O)O)O
CC(=CCC1=C(C2=C(C=C1O)OC3=C(C(=C(C=C3C2=O)OC)O)CC=C(C)C)O)C
CC(=CCC1=C(C2=C(C=C1O)OC3=C(C2=O)C(=C(C(=C3)O)OC)CCC(C)(C)O)O)C
CC1=CC(=CC2=C1C(=O)C3=C(C=C(C=C3O2)O)O)O
C1=CC2=C(C(=C1O)O)C(=O)C3=C(C=C(C=C3O2)O)OC4C(C(C(C(O4)CO)O)O)O
C1=CC2=C(C(=C1O)OC3C(C(C(C(O3)CO)O)O)O)C(=O)C4=C(C=C(C=C4O2)O)O
CC(=CCC1=C2C(=C(C(=C1O)O)O)OC3=CC4=C(CC(O4)C(=C)C)C(=C3C2=O)O)C
CC(=C)CCC=C(C)C=C
CC(C)(CCC1=C(C2=C(C=C1O)OC3=C(C2=O)C=C(C=C3)O)O)O
CC(=CCC1=C(C2=C(C=C1O)OC3=C(C2=O)C=C(C=C3)O)O)C
COC1=C(C2=C(C=C1O)OC3=C(C2=O)C=C(C=C3)O)O
COC1=C(C=CC2=C1C(=O)C3=C(C(=C(C=C3O2)O)OC)O)O
CC(CCC(=O)O)C1CCC2C1(CCC3C2C(CC4C3(C(CC(C4)O)O)C)O)C
COC1=C2C(=CC(=C1)O)C(=O)C3=C(C=C(C=C3O2)O)O
C1=C(C=C2C(=C1O)C3=C(C4=CC(=C(C=C4O3)O)O)C(=O)O2)O
CC1=CC=C(CC1)C(=C)C
COC1=C(C2=C(C=C1O)OC3=CC=CC(=C3C2=O)O)O
COC1=C2C(=C(C=C1)O)C(=O)C3=C(C=C(C=C3O2)O)O
COC1=C2C(=C(C=C1)O)C(=O)C3=C(C=C(C=C3O2)O)O
CC1=C2C(C(C3(C(CC(C(=C)C3CC(C2(C)C)(CC1OC(=O)C)O)O)OC(=O)C4=CC=CC=C4)C)OC(=O)C)OC(=O)C
CC1=C2C(C(C3(C(CC4C(C3C(C2(CC1OC(=O)C)C(C)(C)O)OC(=O)C)(CO4)OC(=O)C)OC(=O)C)C)OC(=O)C)OC(=O)C5=CC=CC=C5
CC1=C2C(C(C3(C(CC(C(=C)C3C(C2(CC1OC(=O)C)C(C)(C)O)OC(=O)C)O)OC(=O)C)C)OC(=O)C4=CC=CC=C4)O
CC1=C2C(C(C3(C(CC(C(=C)C3CC2(CC1OC(=O)C)C(C)(C)O)O)OC(=O)C)C)OC(=O)C)OC(=O)C4=CC=CC=C4
CC1(C2CCC34CC5(CCC6C(C(=O)CCC6(C5CCC3(C2(CCC1OC)C)O4)C)(C)C)C)C
CC1(C2CCC34CC5(CCC6C(C(CCC6(C5CCC3(C2(CCC1O)C)O4)C)OC)(C)C)C)C
CC=C(C)C(=O)OC1CC2CC(C(C1)N2C)OC(=O)C(=CC)C
CC(=CCCC(=CCCC(=C)C1CCC2C1(CCC3C2(CCCC3(C)C)C)C)C)C
CC(=CCCC(=CCCC(=C)C1CCC2C1(CCC3C2(CCCC3(C)C)C)C)C)C
COC1=CC(=CC2=C1OCO2)CC=C
CC(C)C12CCC3C(=CC4C5C3(CCCC5(C(=O)O4)C)C)C1O2
CC(CC(C(C(C)(C)O)O)O)C12CCC3(C1(O2)CC(C4C3(CCC5C4(CCC(=O)C5(C)C)C)C)O)C
CC(CC(C(C(C)(C)O)OC(=O)C)O)C12CCC3(C1(O2)CC(C4C3(CCC5C4(CCC(=O)C5(C)C)C)C)O)C
CC(=CCCC(=CCCC(=C)C1CCC2C1(CCC3C2(CCCC3(C)C)C)C)C)C
CC(C)C1(CCC2C(=C1)C(=O)CC3C2(CCCC3(C)C)C)O
CC1(C2CCC34CC5(CCC6C(C(CCC6(C5CCC3(C2(CCC1O)C)O4)C)OC)(C)C)C)C
C1=CC(=C(C=C1CC(C(=O)O)OC(=O)C2C(C(=CC3=C2C(=C(C=C3)O)O)C(=O)OC(CC4=CC(=C(C=C4)O)O)C(=O)O)C5=CC(=C(C=C5)O)O)O)O
CN1CCCC1CC(=O)CC2CCCN2C
C=CC(CC(=O)C1=CC=C(C=C1)O)C2=CC=C(C=C2)O
CC(CCO)O
C1C(C(C(CC1(C(=O)O)O)OC(=O)C=CC2=CC(=C(C=C2)O)O)O)O
CC(=CC=CC=C(C)C=CC=C(C)C(=O)OC1C(C(C(C(O1)COC2C(C(C(C(O2)CO)O)O)O)O)O)O)C=CC=C(C)C(=O)OC3C(C(C(C(O3)CO)O)O)O
CC(=CC=CC=C(C)C=CC=C(C)C(=O)OC1C(C(C(C(O1)COC2C(C(C(C(O2)CO)O)O)O)O)O)O)C=CC=C(C)C(=O)OC3C(C(C(C(O3)COC4C(C(C(C(O4)CO)O)O)O)O)O)O
CC1CC2(C(C2(C)C)C3C=C(C(C4(C1(C3=O)C=C(C4O)C)O)O)CO)O
CC1=CC(=C(C=C1)CCCC2CCCC2)C
CC1=C2C(C(C3(C(CC4C(C3C(C25CC1OC5(C)C)OC(=O)C6=CC=CC=C6)(CO4)OC(=O)C)OC(=O)C)C)OC(=O)C)OC(=O)C
CC1=C2C(C(C3(C(CC4C(C3C(C25CC1OC5(C)C)OC(=O)C6=CC=CC=C6)(CO4)OC(=O)C)OC(=O)C)C)OC(=O)C)OC(=O)C
CC1=C2C(C(=C(C(CC(C(=CC(C(C2(C)C)CC1O)OC(=O)C)CO)O)OC(=O)C)C)OC(=O)C)OC(=O)C
CC1=C2C(C(C3(C(CC4C(C3C(C2(CC1O)C(C)(C)O)OC(=O)C)(CO4)OC(=O)C)OC(=O)C)C)O)OC(=O)C5=CC=CC=C5
COC1=C(C(=C(C2=C1C3=C(CC2)C=C(C=C3)O)CC4=CC=C(C=C4)O)O)CC5=CC=C(C=C5)O
C1C(C(C(CC1(C(=O)O)OC(=O)C=CC2=CC(=C(C=C2)O)O)OC(=O)C=CC3=CC(=C(C=C3)O)O)O)O
C1=CC(=CC(=C1)Cl)Cl
CC12COC3C1C4(COC(C4C(C3O)(C)C56C7CC(C5(O6)C)C8(C=COC8O7)O)(C(=O)OC)O)C(CC2OC(=O)C=CC9=CC=CC=C9)OC(=O)C=CC1=CC=CC=C1
CCC1=CC(=CC=C1)CC
CC1C2CCC(=C)C3CCC(=C)C3C2OC1=O
COC1=CC2=C(C=C1)OC3=C(C2=O)C(=C(C(=C3OC)O)OC)O
CCCCCCCCCCCCC=CC(C(CO)NC(=O)CCCCC)O
COC1=C(C=C2C(=C1O)C(=O)C3=CC=CC=C3C2=O)O
COCC1=C(C=C2C(=C1O)C(=O)C3=CC=CC=C3C2=O)O
COC1=C(C=C2C(=C1O)C(=O)C3=CC=CC=C3O2)O
CC1=C(C=C2C(=C1OC)C(=O)C3=CC=CC=C3C2=O)O
COC1=CC=CC2=C1OC3=C(C2=O)C(=CC(=C3OC)O)O
COC1=CC=CC2=C1OC3=C(C2=O)C(=CC(=C3OC)O)OC4C(C(C(C(O4)CO)O)O)O
COC1=CC=CC2=C1OC3=C(C2=O)C(=CC(=C3OC)OC4C(C(C(C(O4)CO)O)O)O)O
COCC1=C(C2=C(C=C1)C(=O)C3=C(C2=O)C=CC(=C3OC)O)O
COC1=CC=CC2=C1OC3=C(C2=O)C(=CC(=C3S(=O)(=O)O)O)O
C1=CC2=C(C(=C1)OC3C(C(C(C(O3)CO)O)O)O)OC4=C(C2=O)C(=CC(=C4S(=O)(=O)O)O)O
CC(=CCC1=C(C(=C2C(=C1)C(=O)C3=C(C(=C(C=C3O2)OC)CC=C(C)C)O)O)OC)C
CC1=C(C=C2C(=C1)C(=O)C3=C(C=C(C=C3O2)O)OC4C(C(C(C(O4)CO)O)O)O)C
CC1=CC(=CC=C1)C
COC1=C(C(=C2C(=C1)C(=O)C3=CC=CC=C3C2=O)OC)C(=O)O
CC1=CC(=CC=C1)C
CC(C)CC(C)C1=CC=CC=C1
CC1CCCC(C1)C
CC1(C2=CC=C(C=C2)OCC(COC3=CC=C1C=C3)O)C
C1C(C(C(CC1(C(=O)O)OC(=O)C=CC2=CC(=C(C=C2)O)O)OC(=O)C=CC3=CC(=C(C=C3)O)O)O)O
C1=CC(=C(C=C1C=CC(=O)OC2C(C(OC(C2OC(=O)C3=CC(=C(C(=C3)O)O)O)CO)OC(=O)C=CC4=CC(=C(C=C4)O)O)O)O)O
C1=CC(=C(C=C1C=CC(=O)OC2C(C(C(OC2OC(=O)C=CC3=CC(=C(C=C3)O)O)CO)O)O)O)O
C1C(COCO1)O
C1COCO1
C1=CC=C(C=C1)C(C(C(=O)C2=CC=CC=C2)O)O
C=CC(CC(=O)C1=CC=C(C=C1)O)C2=CC=C(C=C2)O
C1CSCSC1
CC1=CCC2C(C(CCC2(C1CCC=C(C)CCC=C(C)CCC=C(C)C)C)O)(C)C
CC(=CCO)C(=O)CC1C(=C)CCC2C1(CCCC2(C)C(=O)O)C
CC1=C2C(C(=O)C3(C(CC4C(C3C(C(C2(C)C)(CC1O)O)OC(=O)C5=CC=CC=C5)(CO4)OC(=O)C)O)C)O
CC1CCC2(C(C1(C)CCC(C)(C=C)O)CC(=O)C=C2C)C
CC1(CCCC2(C1CCC3(C2CCC(O3)(C)C=C)C)C)C
CC#CC#CC#CC#CC=CC=C
CCCC=C(CC)C(=C)C
CCCCC1C2CCCC=C2C(=O)O1
CC1(CCCC2(C1CCC34C2CCC(C3)(C(=C)C4)O)C)C=O
COC1=CC(=CC(=C1OC)O)CC(COC2C(C(C(C(O2)CO)O)O)O)O
CCCC(C=CC=CCCCCCCCC(=O)O)O
CCCCCC(C=CC=CCCCCCCCC(=O)O)O
CC1=C(C2(CCCC3(C2C(C1=O)OC3=O)C)C)CCC4(CC(=O)OC4)O
CC1C(CC(C2=CCC(CC12C)C(=C)CO)O)O
CC1=CCC(=C(C)CO)C(=O)CC(=CCC1)C
CC(=CCCC(C)(C=C)C=CC1=CC=C(C=C1)O)C
CC1=C2CC(CC2=CC3=C(C1)C(=O)OC3)(C)C
CC#CC#CCC1=CC(=CC=C1)O
CC(CCC(CC1=CC(=CC=C1)O)O)O
C1C=CCC2C1C(=O)OC2=O
CC1(CC(=O)CC2(C1CCC3=C2C(=O)C=C(C3=O)OC)C)C
CC(=O)C1=CC(=CC=C1)OC
CC(C)CCCCCCCCCCCC(=O)O
CCC(C)CCCCCCCCCCCC(=O)O
CC(C)CCCCCCCCCCCC(=O)O
CC(=O)OC1CCN2CC3CC(C2C1)CN4C3=CC=CC4=O
CCCCCC=CCC=CCCCCCCCC(=O)OCC1=CC2C3C(C3(C(C(C2(C4C=C(C(=O)C4(C1)O)C)O)C)O)OC(=O)C)(C)C
CC1=C2C3(CC1OC(=O)C)C(C4C(C2(C(=O)OC3(C)C)O)(C(CC5C4(CO5)OC(=O)C)O)C)OC(=O)C6=CC=CC=C6
CC(C)(C(COC1=C2C(=CC3=C1OC=C3)C=CC(=O)O2)O)OC4C(C(C(C(O4)COC5C(C(CO5)(CO)O)O)O)O)O
CC(=O)C1=CC(=C(C(=C1)OC2C(C(C(C(O2)CO)O)O)O)O)O
CCCCC=CCCCCCCCCCCCC=O
CCCCC=CCCCCCCCCCCCC(=O)O
CCCCC=CC=C
CC1=C2C(C(C3(C(CC4C(C3C(C2(CC1O)C(C)(C)O)OC(=O)C5=CC=CC=C5)(CO4)OC(=O)C)O)COC(=O)C)O)O
CCCCCC=CCC=CCCCCCCCC(=O)OCC1=CC2C3C(C3(C(C(C2(C4C=C(C(=O)C4(C1)O)C)O)C)O)OC(=O)C(=CC)C)(C)C
CCCCCC(=O)C=CC=CCCCCCCCC(=O)O
CN1CCC2=CC(=C(C=C2C(=O)C(=O)C3=C(C1)C4=C(C=C3)OCO4)OC)OC
CC1CC2(C(C2(C)C)C3C=C(C(C4(C1(C3=O)C=C(C4O)C)O)O)CO)O
CCCCCCCCCCCC(=O)OC12CC(C34C=C(C(C3(C(C(=CC(C1C2(C)C)C4=O)COC(=O)CCCCC)O)O)O)C)C
CC(=CC(=C)C(C)(C)C)C(C)(C)C
CC(C)C1=CC=C(CC1)C=O
C(CO)CO
C(CS)CS
CC12CCCC(C1CCC(=C)C2C=CC(C)(C=C)O)(C)C(=O)O
CC1(C2CCC3(C(C2(CCC1=O)C)CCC(O3)(C)C4CO4)C)C
C=CC(C#CC#CC(CCO)O)O
CCC=CCC(C=CC=CCCCCCCCC(=O)O)O
CC(CO)C1(C(C2(C3(CC4(C1(C2(C5(C3(CCC(C5O)(C)O)O)O4)O)C)O)C)O)OC(=O)C6=CC=CN6)O
CC12CCC3C(C(=O)OC3C1C(=C)CCC2O)CS(=O)(=O)O
CC1=CCC(C2(C1C3C(CC2)C(C(=O)O3)CS(=O)(=O)O)C)O
C=CCCCCCCCCCCCC=O
CC(=O)OCCCCCCCCCCCCC=C
CC#CC#CC#CC#CC=CC=C
C1C(C(C(CC1(C(=O)O)OC(=O)C=CC2=CC(=C(C=C2)O)O)OC(=O)C=CC3=CC(=C(C=C3)O)O)O)O
CC1=CC(=CC=C1)C
CC1=CC(CC(C1C=CC(=CC=CC(=CC=CC=C(C)C=CC=C(C)C=CC23C(CC(CC2(O3)C)O)(C)C)C)C)(C)C)O
CCCCC=CCCCCCCCCCCCC(=O)O
CC#CC#CC#CC#CC=CC=C
CC1CC(C2(C(C1(C)C3CC4CC(OC4O3)OC)CCC(C25CO5)OC(=O)C)COC(=O)C)OC(=O)C
C1CCN2C3CCC4=CC(=O)OC4(C3)C2C1
CC(=O)CCC1C(=C)CCC2C1(CCCC2(C)C(=O)OC)C
CC12CCC(=O)C=C1CCC3C2CCC4(C3(CCC4(C(=O)CO)O)O)C
COC(=O)CCCCCCCCCCCCC=CCC=C
CC1(CCCC2(C1CCC3=C2C=CC(=C3O)OC)C)CO
CC(C=C)C1=CC=C(C=C1)C(=O)C
CC1CCC2(C(C1=C)CC(=O)C3=C2C(=C(C(=C3O)C(=C)C)OC)O)C
CC1=CCC(C=CCC(=C)CCC1)(C)C
CC1CCC(C2C1=CC(=O)C2)C(C)C
CC(=CCC1=C(C(=C(C2=C1C(=O)C3=C(C=CC(=C3O2)O)O)O)O)CC=C(C)C)C
CC1CC=C(C2=C1C=CC(=C2)C)C
CC1=CC2=C(C=CC(=C2C=C1)C)C
C1=C(C=C(C(=C1O)O)O)C(=O)OCC2C(C(C(C(O2)OC(=O)C3=CC(=C(C(=C3)O)O)O)O)O)OC(=O)C4=CC(=C(C(=C4)O)O)O
C1COCCOCCOCCOCCOCCO1
CC1=CCC=C(CC=CC(CC1)(C)C)C
CCCCCC=CCC=CCC=C
CC(CCC1CC2=CC(=CC(=C2C(O1)(C)C)O)O)O
CC1CCC(CC2=C1C(=O)CC2C)C(=C)C
CC1=CC2C(CC=C(C2=CC1)C)C(C)C
CC(=O)OCC1=CCCC(=C)C2CC(C2CC1)(C)C
CC1CCC23C1(CCC2)C(=CC3(C)COC(=O)C)C
CC(=O)OC1CC2C(CCCC2(C3C14C(C(CC3)C(=C)C4=O)O)C)(C)C
CC1(CCC(=O)C2(C1CC=C3C2CCC(C3O)(C)C=C)C)C
C1CC2CN3C(CCC(C3=O)O)C4C2N(C1)CCC4
CC(C)C(=C)CCC(C)C1CCC2(C1(CC=C3C2CCC4C3(CCC(C4)O)C)C)C
CC(C)C(C)CCC(C)C1CCC2(C1(CC=C3C2CCC4C3(CCC(C4)O)C)C)C
CCC(C)C(=O)OCCC(C=CC=CC#CC#CC=CCO)O
C1=CC(=CC=C1O)O
CC1=CC(=C(C(=C1O)C)C)O
CCN1CC2(C(CC(C34C2C(C(C31)C5(C6C4CC(C6OC(=O)C7=CC=CC=C7)(C(C5O)OC)O)OC)OC)OC)O)COC
CC1C(C(C2C3(C(CC4C2(C1(C(C(=O)O4)O)O)C)C(=CC(=O)C3O)C)C)O)O
CC1(C2CCC3(CC45C(CCC3C2(CCC1=O)C)C6(CCC(C(C6CC4O5)(C)C)O)C)C)C
CC(CCC=C(C)C(=O)O)C1(CC2C3(C1(CCC(=O)C34CCC5C4(CCC(C5(C)C)O)C)C)O2)C
CC(CCC=C(C)C(=O)O)C1(CC2C3(C1(CCC(=O)C34CCC5C4(CCC(C5(C)C)O)C)C)O2)C
CC(C)(C)C(=O)OCC1C(C(C(C2(O1)C3C2OCC3)OC(=O)C(C)(C)C)OC(=O)C(C)(C)C)OC(=O)C(C)(C)C
CC1=C2C(C(C3(C(CC4C(C3C(C(C2(C)C)(C(C1O)OC(=O)C5=CC=CC=C5)O)OC(=O)C)(CO4)OC(=O)C)OC(=O)C)C)OC(=O)C)OC(=O)C
CC1=C2C(C(C3(C(CC4C(C3C(C(C2(C)C)(C(C1OC(=O)C)OC(=O)C5=CC=CC=C5)O)O)(CO4)OC(=O)C)OC(=O)C)C)OC(=O)C)OC(=O)C
CC1=C2C(C(C3(C(CC4C(C3C(C(C2(C)C)(C(C1OC(=O)C)OC(=O)C5=CC=CC=C5)O)OC(=O)C)(CO4)OC(=O)C)OC(=O)C)C)OC(=O)C)OC(=O)C
CC1=C2C(C(=O)C3(C(CC4C(C3C(C(C2(C)C)(C(C1O)O)O)OC(=O)C5=CC=CC=C5)(CO4)OC(=O)C)O)C)O
CC1=C2C(C(=O)C3(C(CC4C(C3C(C(C2(C)C)(C(C1O)O)O)OC(=O)C5=CC=CC=C5)(CO4)OC(=O)C)O)C)O
CC12CCC=CC1=CCC3C2CCC4(C3(CCC4C5=COC(=O)C=C5)O)C
C1CC2CN3C(CCC(C3=O)O)C4C2N(C1)CCC4
CC1=C2C(C(C3(CCC(C(=C)C3CC(C2(C)C)C(C1OC(=O)C)O)OC(=O)C)C)OC(=O)C)OC(=O)C
C1=CC=C(C=C1)COC2=CC=C(C=C2)OCC3=CC=CC=C3
CC1CCC(C2C1=CCC(=C2)C)C(C)C
CC(C)C12CCC(O1)(CC2)C
CC1CCC(C12CCC(=CC2)C)C(C)(C)O
CC1C(C(C(C(O1)OC(=O)C=CC2=CC=C(C=C2)O)O)O)O
CC(C)C1=CCC(=CC1)CO
CC1=CCC(=CC1)C(C)C
CC1=CCC(=CC1)C(C)C
CCN1CC2(CCC(C34C2CC(=C5CC(C6CC3C5C6O)OC)OC41)OC)COC
CC1CC(=O)N(C1=O)C2=CC=CC=C2C(=O)OCC34CCC(C56C3C(C(C5N=C4)(C7(CC(C8CC6C7C8OC(=O)C)OC)O)O)OC)OC
CC1CC(=O)N(C1=O)C2=CC=CC=C2C(=O)OCC34CCC(C56C3C(C(C5N=C4)(C7(CC(C8CC6C7C8OC(=O)C(C)C)OC)O)O)OC)OC
CC(=O)OC1CC2C(C(=O)C(=CC2(C3C1(C(C(CC3O)(C)C=C)OC(=O)C)O)C)OC(=O)C)(C)C
CC12CCC(C(C1CCC(=C)C2C=CC3=CCOC3=O)(C)CO)O
CC12CCC(C(C1CCC(=C)C2C(=O)CC3=CCOC3=O)(C)CO)O
CC12CCC(C(C1CCC(=C)C2C(=O)CC3=CC(=O)OC3)(C)CO)O
CC12CCC(C(C1CCC(=C)C2CC(C3=CCOC3=O)OC)(C)CO)O
CC(=C1C=C(C(=O)O1)C=CC2C(=C)CCC3C2(CCC(C3(C)CO)O)C)C
CC12CCC(C(C1CCC(=C)C2CCC3=CCOC3=O)(C)CO)O
CC12CCC(C(C1CCC(=C)C2CCC3=CCOC3=O)(C)CO)OS(=O)(=O)O
CCC(=O)OC1C(CC2(C1C(C34COC(C3C(C=CC4OC(=O)C5=CC=CC=C5)C(=C)C)(C2OC(=O)C)C)OC(=O)C)OC(=O)C)C
C(C(C1C(C(C(=O)O1)O)O)O)O
C1C(C(C(CC1(C(=O)O)OC(=O)C=CC2=CC(=C(C=C2)O)O)O)OC(=O)C=CC3=CC(=C(C=C3)O)O)O
C1C(C(C(N1)CO)O)O
C1C(C(C(N1)CO)O)O
C1=C2C(=CC(=C1Cl)Cl)N(C=N2)C3C(C(C(O3)CO)O)O
CC1CCC(C2C1=CCC(=C2)C)C(C)C
C1C2C=CC1C3=CC=CC=C23
CC(=CCCC(=CC(=O)C1=C(C=CC(=C1)O)O)C)C
CC(=CCCC(=CC(=O)C1=C(C=CC(=C1)O)O)C)C
CC1(CCC(OO1)C(=C)CC(=O)C2=C(C=CC(=C2)O)O)C
COC1=C(C=CC(=C1)O)O
CC1=CC(=C2C(=C1O)C(=O)C3=CC=CC=C3C2=O)O
CC1=CC2=C(C=C1)C(=O)C3=C(C=CC(=C3C2=O)O)O
CC1=C(C=CC(=C1C)OC)OC
COC1=CC=C(C=C1)OC
COC1=CC=C(C=C1)OC
CCC1=C(C=CC(=C1)C)C
CC1CCC(C=C2C1CCC2C)C(=C)C
CCC1=CC2=C(C=CC2=C(C=C1)C)C
CC1=CC=C(C=C1)C
CC1CCC(CC1)C
CC1=CC=C(C2=CC=CC=C12)C
CC1=CC=C(C2=CC=CC=C12)C
CC1=CC=C(C2=CC=CC=C12)C
C1C(C(C(CC1(C(=O)O)OC(=O)C=CC2=CC(=C(C=C2)O)O)O)OC(=O)C=CC3=CC(=C(C=C3)O)O)O
C1=C(C=C(C(=C1O)O)O)C(=O)OC2C(OC(C(C2O)O)OC(=O)C3=CC(=C(C(=C3)O)O)O)CO
CC1=CC=C(C=C1)C(=O)C=CC(=O)C2=CC=C(C=C2)C
CCCCCCCCCCCCCCCC=CCC=C
CC12C(CC3=CC4=C(C=C3C1N(CC5=C2C=CC6=C5OCO6)C)OCO4)O
CC(=CC(=O)OC=CC1C2=C(COC2CC(=O)C)C3CC1(CCC3C(=C)C)C)C
CCC=CCC(C=CC=CCCCCCCCC1=CC=CO1)O
CCCCCC(C=CC=CCCCCCCCC1=CC=CO1)O
CCCCCCCCCCCCCCCCCC(=O)C1=C(C=C(C=C1)OCC)O
C1CN2C(C3=C1C4=CC=CC=C4N3)N(C5=CC=CC=C5C2=O)C=O
C1CN2C(C3=C1C4=CC=CC=C4N3)N(C5=CC=CC=C5C2=O)C=O
CCCCCCCCCCCCCC(CCCCCCCCCCCCC)O
CCC=CCC=C
C1=CC=C2C(=C1)C(=CC=C2O)O
CC(=CCC1=C(C=CC(=C1)CCCC2=C(C=C(C=C2)O)OC)O)C
COC1=C(C=CC(=C1)OC2C(C(C(C(O2)CO)O)O)O)CC(CO)O
COC1=C(C=CC(=C1)C(CO)O)O
CCCCCC=CC(=O)C=CC1=CC(=C(C=C1)O)OC
CCCCCCCC=CC(=O)C=CC1=CC(=C(C=C1)O)OC
CCCCCCCCCC=CC(=O)C=CC1=CC(=C(C=C1)O)OC
COC1=CC(=CC(=C1OC(CO)C(C2=CC(=C(C=C2)O)OC)O)OC)CCCO
COC1=C(C=CC(=C1)CCCO)OC(CO)C(C2=CC(=C(C=C2)O)OC)O
COC1=C(C=CC(=C1)CCCO)OC(CO)C(C2=CC(=C(C=C2)O)OC)O
COC1=C(C=CC(=C1)CCCO)OC(CO)C(C2=CC(=C(C=C2)O)OC)O
CCCCCC(=O)CC(=O)CCC1=CC(=C(C=C1)O)OC
CCCC(CC(CCC1=CC(=C(C=C1)O)OC)OC(=O)C)OC(=O)C
CCCC(CC(CCC1=CC(=C(C=C1)O)OC)OC(=O)C)OC(=O)C
CCCC(CC(CCC1=CC(=C(C=C1)O)OC)O)O
CCCCCCCCCC(=O)CC(=O)CCC1=CC(=C(C=C1)O)OC
COC1=C(C=CC(=C1)CCC(CC(CCC2=CC=CC=C2)O)O)O
COC1=C(C=CC(=C1)CCC(=O)CC(=O)CCC2=CC=CC=C2)O
COC1=C(C=CC(=C1)CCC(=O)CCCCC2=CC=CC=C2)O
CCCCCCCC(=O)CCC1=CC(=C(C=C1)O)OC
CC(C(C1=CC(=C(C=C1)O)OC)O)O
COC1=C(C=C2C(=C1)C=CN=C2C(=O)C3=CC=C(C=C3)O)O
COC1=CC2=C(C=C1)C3=C(C=C(C(=C3CC2)CC4=CC=C(C=C4)O)O)OC
COC1=C2C3=C(C=CC2=C(C(=C1)O)CC4=CC=C(C=C4)O)C(=C(C=C3)O)OC
COC1=C2C(=C(C(=C1)O)CC3=CC=C(C=C3)O)CCC4=C2C=CC(=C4)O
CC1(CC2C1CCC(=CCCC2=C)CO)C
CCC1C2C3COC(C2O)C4(CC3N1)C5=CC=CC=C5N(C4=O)OC
CC1(CC2C1CCC(=CCCC2=C)CO)C
CC1CCC23C1(CCC2)C(=CC3(C)CO)C
CC=CC(=O)C1=CC=C(C=C1)O
CC(=O)CC1=CC=C(C=C1)O
C1=CC(=CC=C1C(CO)O)O
COC1=CC(=CC(=C1O)OC)CCC(=O)C=CCCC2=CC(=C(C=C2)O)OC
CC(=C)C(CCC1(CC=C(CCC2C(O2)(CC=C1)C)CO)C)O
CC1(CCCC2(C3C1C(C2=C)CC3)C)C
CC(C(C1=CC=C(C=C1)OC)O)O
CC(C(C1=CC=C(C=C1)OC)O)O
CC(C(C1=CC=C(C=C1)OC)O)OC2C(C(C(C(O2)CO)O)O)O
CC(C(C1=CC=C(C=C1)OC)O)O
CC(C(C1=CC=C(C=C1)OC)O)OC2C(C(C(C(O2)CO)O)O)O
CC(C(C1=CC=C(C=C1)OC)O)O
CC(C(C1=CC=C(C=C1)OC)O)O
COC1=CC=C(C=C1)CCC2=CC=CC=C2
CC(CCC(=C)C(C)CO)C1CCC2(C1(CCC34C2CCC5C3(C4)CCC(C5(C)C)O)C)C
CC(CCC(=C)C(C)COC(=O)C(C)C(=C)CCC(C)C1CCC2(C1(CCC34C2CCC5C3(C4)CCC(=O)C5(C)C)C)C)C6CCC7(C6(CCC89C7CCC1C8(C9)CCC(C1(C)C)O)C)C
C=C1CCC(CC1)C(=C)CO
CCC(C)CCCCCCCCCCCCC(=O)O
CCC(C)CCCCCCCCCCCCC(=O)OC
CCC(C)CCCCCCCCCCCCC(=O)OC
CC(CCC=C(C)C=O)C1CCC2(C1(CCC34C2CCC5C3(C4)CCC(C5(C)C)O)C)C
C1=CC=C2C(=O)C=CC(=O)C2=C1
C1=CC(=CC=C1C(=O)[O-])[N+](=O)[O-]
CCN1CC2(CCC(C34C2C(C(C31)(C5(CC(C6CC4C5C6OC(=O)C)OC)O)O)OC)O)CO
CCN1CC2(CCC(C34C2C(C(C31)C5(CC(C6CC4C5C6OC(=O)C7=CC=C(C=C7)OC)OC)O)OC)O)COC
C1=CC(=CN=C1)C2=CC3=NC(=NN3C(=N2)N)C4=CC=CO4
CCCCCCCCCCCCCCC(CCCCCCCCCCCCC)O
CCN1CC2(CCC(C34C2C(C(C31)C5(CC(C6CC4C5C6OC(=O)C7=CC(=C(C=C7)OC)OC)OC)O)OC)O)COC
C=CCCCCCCCCCCCCC(=O)O
CC1=CC2C(CCC(C2CC1O)(C)O)C(C)C
CC(C)C1=CCC(=CC1)CO
CC(=CC(=O)OC=CC1C(C(=O)C(=CCC1(C)CCC2C(O2)(C)C)CO)CC(=O)C)C
CC(C)CC(=O)OC1CC(C2C(C1=C)CC(=O)C2C(C)O)C(C)C
CCC(C)CCCCCCCCCCCCC(=O)O
CC(=CC(=O)OC=CC1C(C(=O)C(=CCC1(C)CCC2C(O2)(C)C)CO)CC(=O)C)C
C1CS(=O)CC(N1)C(=O)O
CCCCCCC=CCC=C
CC=CC#CC#CC=CC(C(C=C)O)O
CC(=O)C=CC1C(=C)CCC2C1(CCCC2(C)C(=O)O)C
CC(=O)CCC1C(=C)CCC2C1(CCCC2(C)C(=O)O)C
CC1COC2=C1C(=O)C(=O)C3=C2C=CC4=C(C=CC=C43)C
CC12CCCC3(C1CCC(=C)C3CC(=O)C4=COC=C4)C(=O)OC2
CC12CCCC3(C1CCC(=C)C3CC(=O)C4=COC=C4)C(=O)OC2
CC(=O)OC(CC1C(=C)CCC2C1(CCCC2(C)C(=O)O)C)C3=COC=C3
CC1CCC2=C(C=CC=CC1(C)CCC3=COC=C3)C(=O)OC2
CC12CCCC(C1CCC(=C)C2CCC3=COC=C3)(C)C(=O)O
CC1CCC23COC(=O)C2=CC=CC3C1(C)CCC4=COC=C4
CC1COC2=C1C(=O)C(=O)C3=C2C=CC4=C3C=CC=C4C
CC(C1CC(C2C1(CCC3C2CCC4=CC(=O)CCC34C)C)O)O
COC(=O)CC(CC(=O)OC)(C(=O)OC)O
CCC=CCC=CCC=CCC=CCC=CCCCC(=O)O
CC1C(=CC=CC1(C)C)C
CC1=CCC(C=CCC2(C(O2)CC1)C)(C)C
CC1=CCCC(C1=C)(C)C
CC1=CCCC(C1=C)(C)C
CC(C)(CCC1=C(C=C(C2=C1OC3=C(C2=O)C=CC(=C3O)O)O)OC)O
CC(=O)C1=C(C2=C(C(=C1OC)OC)OC(C=C2)(C)C)OC
CC1=CC2=C(C(=C1)O)C(=O)C3=C(C=CC(=C3O2)O)O
CC1=CC(=C2C(=C1)OC3=C(C=CC(=C3C2=O)O)O)O
CC1=CCCC(=CCC(CCC(=CCC1)C)C(=C)C)C
CC1CCC2(C(C3C(O2)C(C4C3(CCC5C4CC=C6C5(CCC(C6)O)C)C)O)C)NC1
CC(C1CC(C2C1(CCC3C2CCC4=CC(=O)CCC34C)C)O)O
CC(C1CC(C2C1(CCC3C2CCC4=CC(=O)CCC34C)C)O)O
CC1=CCC(CC1)C(=C)CC=CC(C)(C)OO
CC12CCCC(C1CCC34C2CCC(C3)C(=C)C4O)(C)C(=O)O
CC12CCCC(C1CCC34C2CCC(C3)C(=C)C4O)(C)C(=O)O
CC1C(=O)CCC2C1(CCC3C2(CCC4(C3(C(CC5(C4CC(CC5)(C)C)C)O)C)C)C)C
COC(=O)C1CC23CCCN4C2C5(C1(CC3O)NC6=CC=CC=C65)CC4
CC1(C2CCC3(C(C2(CCC1=O)C)CCC4C3(C(C=C4)O)C)C)C
CC(CCC=C(C)C)C1CC(C2(C1(CCC34C2CCC5C3(C4)C(CC(C5(C)C(=O)O)O)O)C)C)O
CC1CCC2(C(C3C(O2)C(C4C3(CCC5C4CCC6C5(CCC(C6)O)C)C)O)C)NC1
CC1CCC2(C(C3C(O2)C(C4C3(CCC5C4CC=C6C5(CCC(C6)O)C)C)O)C)NC1
CC1CCC2(C(C3C(O2)C(C4C3(CCC5C4CC=C6C5(CCC(C6)O)C)C)O)C)NC1
CC1CCC2(C(C3C(O2)C(C4C3(CCC5C4CCC6C5(CCC(C6)O)C)C)O)C)NC1
CC(=O)OC1CC2(CO2)C3(CCC4(O3)CC(OC4)OC)C56C1C(CCC5)(C(=O)OC6)C
C1C(C(C(C(O1)CO)O)O)O
CC1=C2C(=O)C(=O)C3(C(CC4C(C3C(C2(CC1O)C(C)(C)OC(=O)C5=CC=CC=C5)O)(CO4)OC(=O)C)O)C
CC12CCCC(C1CCC34C2CCC(C3)C5(C4O5)CO)(C)C(=O)O
CC(CCCC(C)C1C2C(C3C1(CCC4C3(C(C(C5C4(CCC(C5O)O)C)O)O)O)C)OC(O2)(C)C)CO
CC(=O)C1CC(C2(C1(C(CC3C2(CC=C4C3(CCC(C4)O)C)O)O)C)O)O
CC1C(C(CC(O1)OC2C(OC(CC2O)OC3C(OC(CC3O)OC4C(OC(CC4OC)OC5CCC6(C7CC(C8(C(CC(C8(C7(CC=C6C5)O)O)O)C(=O)C)C)O)C)C)C)C)OC)O
CC1C2C(C(=O)OC3C2(C(C(C1O)O)C4(C(C3)C(=CC(=O)C4O)C)C)C)O
CC(=O)C1CC(C2(C1(C(CC3C2(CC=C4C3(CCC(C4)O)C)O)O)C)O)O
CC1C(C(CC(O1)OC2CCC3(C4CC(C5(C(CC(C5(C4(CC=C3C2)O)O)O)C(=O)C)C)O)C)O)OC6CC(C(C(O6)C)OC7CC(C(C(O7)C)OC8CC(C(C(O8)C)OC9C(C(C(C(O9)CO)O)O)O)OC)O)O
CC1C(C(CC(O1)OC2C(OC(CC2O)OC3C(OC(CC3O)OC4C(OC(CC4O)OC5CCC6(C7CC(C8(C(CC(C8(C7(CC=C6C5)O)O)O)C(=O)C)C)O)C)C)C)C)OC)O
CC1C(C(CC(O1)OC2C(OC(CC2OC)OC3C(OC(CC3OC)OC4C(OC(CC4OC)OC5CCC6(C7CC(C8(C(CC(C8(C7(CC=C6C5)O)O)O)C(=O)C)C)O)C)C)C)C)OC)O
CC1CCC2(C(C3C(O2)C(C4C3(CCC5C4CCC6C5(CCC(C6)O)C)C)O)C)NC1
CCC1(C(=O)NC(C(=O)N2CCCC2C(=O)NC(C(=O)N1)CCCC=CC(=O)CF)CC3=CC(=CC=C3)F)C
CC1C(C(C2C3(C(CC4C2(C1(C(C(=O)O4)OC(=O)C)O)C)C(=CC(=O)C3O)C)C)O)O
COC1=C(C=CC(=C1)C=CC(=O)C=CC2=CC(=C(C=C2)O)OC)O
COC1=C(C=CC(=C1)C=CC(=O)C=CC2=CC(=C(C=C2)O)OC)O
CC(C)C1=C(C=C(C=C1)COC2C(C(C(C(O2)COC3C(C(C(C(O3)CO)O)O)O)O)O)O)OC
CC1=CCCC(=CCC(CC1)C(=C)C)C
CCCCC#CCCC#C
CC(=O)C1=CC=CC2=C1C=CC=C2C(=O)C
C1C(C(C(CC1(C(=O)O)OC(=O)C=CC2=CC(=C(C=C2)O)O)OC(=O)C=CC3=CC(=C(C=C3)O)O)O)O
CC(=C)C1CCC(=C)C(C1)O
CC(=C)C=CC1=C(C=C2C(=C1O)C(=O)C3=C(O2)C(=CC=C3)O)OC
CC(=CCC1=C(C=C(C2=C1OC3=C(C4=C(C=CC(O4)(C)C)C=C3C2=O)O)O)OC)C
CC1=CC2=C(C(=C1)O)C(=O)C3=C(C2=O)C(=CC=C3)O
C1=CC2=C(C(=C1)O)OC3=CC=CC(=C3C2=O)O
C1=CC(=C2C(=C1)OC3=C(C2=O)C=CC(=C3O)OC4C(C(C(C(O4)CO)O)O)O)O
CC(C)CC12CC1(C(=O)C(C2=O)(C)C)CC(C)C
COC1=CC(=CC(=C1O)OC)C(=O)O
CC1=C2C=CC=C(C2=CC=C1)C
C1C(C(C(CC1(C(=O)O)OC(=O)C=CC2=CC(=C(C=C2)O)O)OC(=O)C=CC3=CC(=C(C=C3)O)O)O)O
CC1C(=O)CC2C(CCCC2(C13CCC4(O3)CC(OC4)O)C)(C)C
CC1C(=O)CC2C(CCCC2(C13CCC4(O3)CC(OC4)O)C)(C)C
CC(=O)OC1(C(=O)CC2C(CCCC2(C13CCC4(O3)CC(OC4)O)C)(C)C)C
CC(=O)OC1(C(=O)CC2C(CCCC2(C13CCC4(O3)CC(OC4)O)C)(C)C)C
CC1C(C(=O)C2C(CCCC2(C13CCC4(O3)CC(OC4)O)C)(C)C)O
CC1C(=O)C(C2C(CCCC2(C13CCC4(O3)CC(OC4)O)C)(C)C)O
CC1C(C(=O)C2C(CCCC2(C13CCC4(O3)CC(OC4)O)C)(C)CO)O
CC1C(=O)C(C2C(CCCC2(C13CCC4(O3)CC(OC4)O)C)(C)CO)O
CC1C(=O)C(C2C(CCCC2(C13CCC4(O3)CC(OC4)OC)C)(C)C)O
CC1C(=O)C(C2C(CCCC2(C13CCC4(O3)CC(OC4)OC)C)(C)C)O
CC1CCC23C1(O2)CC(CCC3=O)C(=C)C
CC1(C=CC2=C(O1)C=CC(=C2O)C(=O)C=CC3=CC=C(C=C3)O)C
CC(C)C(=O)OC1C2C(C=C(CCC=C(C1OC(=O)C)C=O)CO)OC(=O)C2=C
CC1CCC2(C(C1(C)CCC(=CCO)C)CCC=C2C(=O)O)C
CC12CCCC(C1CCC3=C2C=CC(=C3)C(C)(C)O)(C)C(=O)O
CC=C1CN(C2CC3(C4CC1(C2CO4)O)C5=CC=CC=C5N(C3=O)OC)C
CC=C1CN(C2CC3(C4CC1(C2CO4)O)C5=CC=CC=C5N(C3=O)OC)C
CC1C2CC(C(C=CC=C(CC3=CC(=C(C(=C3)OC)Cl)N(C(=O)CC(C4(C1O4)C)OC(=O)C(CS(=S)C)N(C)C(=O)C)C)C)OC)(NC(=O)O2)O
CC1(C2CCC3(CC(CCC3C2(CCC1O)C)(C)C=C)O)C
CC12CCCC(C1CC=C3C2CCC(=C3)C(C)(C)OC)(C)C(=O)O
CC(C)C1CCC2(C1C(C(=CCC2O)COC)O)C
CC12CCCC(C1CCC(=C)C2CCC3=CC(OC3=O)OC)(C)C(=O)O
CC(C)CCCCCCCCCCCCCC(=O)O
C1=CC2=C(C=CC=C2O)C(=C1)O
CCCCCCCCCCCCCCC(CCCCCCCCCCCCCC)O
CC(C)C1CCC(C2C1C(CC2)C(=O)O)(C)O
CC1C2C(CC(=CCCC(=CC2OC1=O)COC3C(C(C(C(O3)CO)O)O)O)C=O)O
CC1=C(C(CC1C2=COC=C2)OC)C3(C(C4(C(CC(C5(C4C(C3OC(=O)C6=CC=CC=C6)OC5)C)OC(=O)C)OC(=O)C)C)CC(=O)OC)C
CC=C(C)C(=O)OC1C2C3C(CO2)(C(CC(C3(C(C1(C)C4=C(C(CC4OC)C5=COC=C5)C)CC(=O)OC)C)OC(=O)C)OC(=O)C)C
CC=C(C)C(=O)OC1C2C3C(CO2)(C(CC(C3(C(C1(C)C4=C(C(CC4O)C5=COC=C5)C)CC(=O)OC)C)OC(=O)C)OC(=O)C)C
CC(=CC(=O)OC=CC1C2=C(COC2CC(=O)C)C3CC1(CCC3C(C)(C)OC)C)C
CC(=CC(=O)OC=CC1C2=C(C3CC1(CCC3C(C)(C)OC)C)C(=O)OC2CC(=O)C)C
CC1CC2C(OC3(C1C4(CCC56CC57CCC(C(C7CCC6C4(C3OC)C)(C)C)O)C)O2)C(C)(C)O
CC(=CC(=O)OC=CC1C2=C(COC2CC(=O)C)C3CC1(CCC3C(C)(C)OC)C)C
CC1(C(C(CC2C1=CCC3C2(C(=O)CC4(C3(C(=O)C(C4C(C)(C(=O)CCC(C)(C)O)O)O)C)C)C)O)O)C
CC1(C(C(CC2C1=CCC3C2(C(=O)CC4(C3(C(=O)C(C4C(C)(C(=O)C=CC(C)(C)O)O)O)C)C)C)O)O)C
CC(=O)OC1CC2CC3(C1C4(CC(C(C(C4C(C3OC(=O)C)OC(=O)C)(C)C)OC(=O)C)OC(=O)C)C)C(=O)C2=C
CC(=CC=O)CCC1C(=C)CCC2C1(CCCC2(C)C(=O)O)C
CC(=CC=O)CCC1C(=C)CCC2C1(CCCC2(C)C(=O)O)C
C(CCO)CCO
CCCCCCCCC=CCCCCCCCCCCCCCC(=O)O
CCCCCCCCC=CCCCCCCCCCCCCCC(=O)OC
C1C(C(C(CC1(C(=O)O)OC(=O)C=CC2=CC(=C(C=C2)O)O)OC(=O)C=CC3=CC(=C(C=C3)O)O)O)O
CC(=O)OCC1(C2CCC3(C1OC(=O)C4=CC(=C(C=C4)OC)OC)C5CC6C7(CCCC6(C3C2)C5N(C7=O)C)C)O
CC(=O)OCC1(C2CCC3(C1OC(=O)C4=CC(=C(C=C4)OC)OC)C5CC6C7(CCCC6(C3C2)C5N(C7)C)C)O
CC12CCCC34C1CC(C3N(C2)C)C56C4CC(CC5)C(C6OC(=O)C7=CC(=C(C=C7)OC)OC)(CO)O
CCCCC=CC=CCCC=C
CC12CCCC(C1CCC(=C)C2CCC3=CC(OC3=O)O)(C)C(=O)O
CC(=CCCC(=CCCC(=CCCC(=CC=O)C)C)C)C
CC(CCC=C(C)CCC=C(C)C)C=C
CC(=CCCC(=CCCC(C)(C=C)O)C)C
CC(=CCCC(=CCCC(=C)C=C)C)C
CC1C2CC(C3C4(CCCC(C4CC(C3(C2O)C1=O)O)(C)C)CO)OC(=O)C
CC12CCCC(C1CCC34C2CCC(C3)C(C4)(CO)O)(C)C(=O)OC
CC12CCCC(C1CCC34C2CCC(C3)C(C4)(CO)O)(C)C(=O)O
CC12CCCC(C1CCC34C2CCC(C3)C(C4)(CO)O)(C)C(=O)O
CC1(CCCC2(C1CCC34C2CCC(C3)C5(C4)CO5)C)C
CC1(CCCC2(C1CCC34C2CCC(C3)C(C4)(CO)O)C)C
CC(=O)OC1CC2(C3CC=C4C(C3(C(=O)CC2(C1C(C)(C(=O)C=CC(C)(C)OC(=O)C)O)C)C)CC(C(C4(C)C)O)OC5C(C(C(C(O5)CO)O)O)O)C
CCC1C2CCCCN3C2C(CC3)C4C1OC(=O)C4C
CC(=O)C=CC12C(C(=O)C3C(C1(O2)C)O3)(C)C
CC1C(CCC2C1(CCC3C2(CCC4(C3(CCC5(C4CC(CC5)(C)C)C)C)C)C)C)O
CC#CC#CC#CC=CC=CCCCC=C
CC1CCCC2=CC(=CC(=C12)C)C
CC(=CCCC(C)(C=C)O)CC=CC(C)(C)O
C[N+]1(CCC2=CC(=C(C3=C2C1CC4=C3C(=C(C=C4)OC)O)O)OC)C
CC(COC(=O)C)C1=C(C2=C(C(=O)C1=O)C3(CCCC(C3CC2OC)(C)C)C)O
CC(COC(=O)C)C1=C(C2=C(C(=C1O)OC(=O)C)C3(CCCC(C3=C(C2=O)O)(C)C)C)O
CC(=O)OC1CC2(C3CCC4CC(CCC4(C3CCC2(C1C5=CC(=O)OC5)C)C)O)O
CC(=O)OC1CC2(C3CCC4CC(CCC4(C3CCC2(C1C5=CC(=O)OC5)C)C)O)O
CC(=O)OCC(C1(CCC2C(=C1)CCC3C2(CC(CC3(C)CO)O)C)C)O
CC1(CCCC2(C1CCC34C2=CCC(C3)C(C4)(CO)O)C)C=O
CC1(C(CCC2(C1CC(=O)C34C2CCC(C3)C(=C4)CO)C)O)C
CC12CCCC(C1CCC34C2CCC(C3)C(C4)(CO)O)(C)C(=O)O
CC1(C2CC=C3C(=CCC4(C3(CC(C4C(CCC(=C)C(C)(C)O)C(=O)O)O)C)C)C2(CCC1=O)C)C
CC(CCCO)C1=C(CC2C(C1)C(=C)C(=O)O2)CO
CC1(CCCC2(C1CCC34C2CCC(C3)C(C4)CO)C)CO
CC(C)CC(=O)OCC1CC23CCC4C(C2CCC1C3)(CCCC4(C)C(=O)O)C
CC1(CCCC2(C1CCC34C2CCC(C3)C(C4)C(=O)O)C)C=O
CC12CCCC(C1CCC34C2CCC(C3)C(C4)C(=O)O)(C)C(=O)O
CC12CCCC(C1CCC34C2CCC(C3)C(C4)(C)O)(C)C(=O)O
CC(CCC=C(C)C)C1C(CC2(C1(CCC34C2CCC5C3(C4)C(CC(C5(C)C(=O)O)O)O)C)C)O
CC(=CCCC(C1C(CC2(C1(CCC3=C2CCC4C3(CCC(C4(C)C)O)C)C)C)O)C(=O)O)C
CC1C(C(C(C(O1)OC2C(OC(C(C2O)OC3C(C(C(C(O3)C)O)O)O)OC4CCC5(C6CCC7(C(C6CC=C5C4)CC(C7C(=O)C)OC)C)C)CO)O)O)O
CC1(CCCC2(C1CCC34C2CCC(C3)C(C4)(CO)O)C)C=O
CC12CCCC(C1CCC34C2CCC(C3)C(C4)(CO)O)(C)C(=O)O
CC1(CCCC2(C1CCC34C2CCC(C3)C(C4)(CO)O)C)C
CC12CCCC(C1CCC34C2CCC(C3)C5(C4)CO5)(C)C(=O)O
CC(C)C(C1C2C(C3C(O2)C=C4C3(CCC5=C4CCC6C5(CCC(=O)C6)C)C)C(O1)O)(C(=O)C)O
CC(C)C(C1C2C(C3C(O2)C=C4C3(CCC5=C4CCC6C5(CCC(C6)OC7C(C(C(C(O7)CO)O)O)O)C)C)C(O1)O)(C(=O)C)O
CC1C(C(C(C(O1)OC2C(C(C(OC2OC3CCC4(C5CCC6(C(C5CC=C4C3)CC(C6C(=O)C)OC(=O)CCC(C)COC7C(C(C(C(O7)CO)O)O)O)C)C)CO)O)OC8C(C(C(C(O8)C)OC9C(C(C(C(O9)CO)O)O)O)O)O)O)O)O
CC(=O)OC1CC2(C3CCC4CC(CCC4(C3CCC2(C1C5=CC(=O)OC5)C)C)O)O
CC(C)CCC(=O)C(C)C1(C(CC2C1(CCC3C2CC=C4C3(CCC(C4)OC5C(C(C(C(O5)CO)O)O)O)C)C)OC6C(C(C(CO6)O)O)O)O
CC12CCCC(C1CCC34C2CCC(C3)C(C4)C(=O)O)(C)C(=O)O
CC(=O)OCC1(CC23CCC4C(C2CCC1C3)(CCCC4(C)OC=O)C)O
CC1(CCC2(C(C1)C3=CCC4C5(CCC(C(C5CCC4(C3(CC2O)C)C)(C)C)O)C)C(=O)OC6C(C(C(C(O6)CO)O)O)O)C
CC1C23CC(C14C5(C2[N+](CC5)(CC=C3)[O-])C6=CC=CC=C6N4)(C(=O)OC)O
CCN1CC2(CCC(C34C2CC(C31)C5(CC(C6CC4C5C6O)O)O)O)C
CC(=C)CCC=C(C)C1C2CCC3C4(CCC(=O)C(C4CCC3(C2(CC1O)C)C)(C)C)C
CCCCCCCCCCCCCCCCCCCC(=O)OC1CCC2(C3CCC4C5C(CCC5(C(CC4(C3(CCC2C1(C)C)C)C)O)C)C(=C)C)C
CCCCCCCCCCCCCC(=O)OC1CCC2(C3CCC4C5C(CCC5(C(CC4(C3(CCC2C1(C)C)C)C)O)C)C(=C)C)C
CCCCCCCCCCCCCCCC(=O)OC1CCC2(C3CCC4C5C(CCC5(C(CC4(C3(CCC2C1(C)C)C)C)O)C)C(=C)C)C
CCCCCCCCCCCCCCCCCC(=O)OC1CCC2(C3CCC4C5C(CCC5(C(CC4(C3(CCC2C1(C)C)C)C)O)C)C(=C)C)C
CC(C)CCC(=O)C(C)C1(C(CC2C1(CCC3C2CC=C4C3(CCC(C4)OC5C(C(C(C(O5)CO)O)O)O)C)C)OC6C(C(C(CO6)O)OC7C(C(C(CO7)O)O)OC(=O)C=CC8=CC=CC=C8)OC(=O)C)O
COC1=C2C(=C(C(=C1)O)CC3=CC=C(C=C3)O)CCC4=CC(=C(C=C42)CC5=CC=C(C=C5)O)O
CC1C(C(=O)OC2C(C(C3(C(C(=O)C4C(C3(C2(C)O)OC4(COC(=O)C5=C1N=CC=C5)C)O)OC(=O)C)COC(=O)C)O)OC(=O)C)C
CC(C)C1=C(C=CC2=C1CCC3C2(CCCC3(C)C(=O)O)C)O
CC1=CCCC(=C)C=CC(CC1)C(C)C
CC1=CCCC(=C)C=CC(CC1)C(C)C
CCC1CC2CC3C1N(C2)CCC4=C3NC5=CC(=C(C=C45)C6CC7C(CN(C(C7C(=O)OC)CC8=C6NC9=CC=CC=C89)C)CC)OC
CC12CCC3C(C1(CC=C2C4=CC(=O)OC4)O)CCC5(C3(CCC(C5)O)C=O)O
CC1(C2CC=C3C(C2(CCC1=O)C)CCC4(C3(CC(C4C5CCC(OC5=O)C(C)(C)O)O)C)C)C
CC1(CC2C3=CCC4C5(CCC(C(C5CCC4(C3(CCC2(C(C1O)O)CO)C)C)(C)C)O)C)C
CC1(CC2C3=CCC4C5(CCC(C(C5CCC4(C3(CCC2(C(C1O)O)CO)C)C)(C)C)O)C)C
C1CCC(CC1)CCCCCCC2CCCCC2
C1=CC=C(C=C1)C=CC(=O)OC2C(C(C(OC2OC(=O)C3=CC(=C(C(=C3)O)O)O)COC(=O)C4=CC(=C(C(=C4)O)O)O)O)O
CC1C(OC2=CC(=O)C(C=C12)(CC=C)OC)C3=CC4=C(C=C3)OCO4
COC1=CC(=C(C2=C1C(=O)C3=C(C2=O)C=CC(=C3)O)O)OC
COC1=CC(=C(C2=C1C(=O)C3=C(C2=O)C=CC(=C3)O)O)OC
COC1=CC(=C(C2=C1C(=O)C3=C(C2=O)C=CC(=C3)O)O)OC
COC1=C(C2=C(C=C1)C(=O)C3=C(C2=O)C=CC(=C3)O)O
COC1=CC(=C2C(=C1)OC3=C(C(=C(C=C3C2=O)OC)O)OC)O
COC1=CC(=C2C(=C1)OC3=C(C2=O)C=CC(=C3OC)O)O
COC1=CC(=C2C(=C1)OC3=CC(=C(C=C3C2=O)OC)O)O
CC1=CC(=CC2=C1C(=O)C3=C(C=C(C=C3O2)OC)O)O
COC1=C(C(=C2C(=C1)C(=O)C3=C(C=CC=C3O2)O)OC)O
COCC1=C(C2=C(C=C1)C(=O)C3=C(C2=O)C=CC(=C3OC)O)O
COC1=C(C2=C(C=C1O)OC3=CC=CC(=C3C2=O)O)OC
COC1=C(C=C2C(=C1)C(=O)C3=C(C=CC=C3O2)O)O
C1=CC(=C2C(=C1)OC3=C(C2=O)C=CC(=C3)O)O
CC1=CC2=C(C=CC(=C2C=C1)C)C(C)C
CC1=CC2=C(C=CC(=C2C=C1)C)C(C)C
CC1CCC(C2C1=CCC(=C2)C)C(C)C
CC1CCCCC1C
CC1=CC2=CC=CC(=C2C=C1)C
C1=C(C=C(C(=C1O)O)O)C(=O)OCC2C(C(C(C(O2)OC(=O)C3=CC(=C(C(=C3)O)O)O)O)O)O
C1=C(C=C(C(=C1O)O)O)C(=O)OCC2C(C(C(C(O2)OC(=O)C3=CC(=C(C(=C3)O)O)O)O)O)O
C1=CC(=CC=C1C(=O)OCC2C(C(C(C(O2)OC(=O)C3=CC=C(C=C3)O)O)O)O)O
COC1=CC(=CC(=C1O)OC)C=CC(=O)OCC2C(C(C(C(O2)OC(=O)C=CC3=CC(=C(C(=C3)OC)O)OC)O)O)O
CC12CCCC(C1CCC34C2CCC(C3)C(=C)C4)(C)C(=O)O
CC1(CCCC2(C1CCC34C2CCC(C3)(C(=C)C4)O)C)CO
CC1C23CC(C14C5(C2[N+](CC5)(CC=C3)[O-])C6=CC=CC=C6N4)C(=O)OC
CC=C1CN2CCC34C5=CC=CC=C5N=C3C2CC1C4(CO)C(=O)OC
CC=C1C[N+]2(CCC34C5=CC=CC=C5N=C3C2CC1C4(CO)C(=O)OC)[O-]
CC=C1CN2CCC3=C(C2CC1C(CO)C(=O)OC)NC4=CC=CC=C34
COC(=O)C1CC23CCCN4C2C5(C1(CC3)NC6=CC=CC=C65)CC4
CC=C1CN2C3CC1C(C2CC4=C3NC5=C4C=C(C=C5)O)CO
CC=C1CN2C3CC4=C(C2(CC1C3(CO)C(=O)OC)O)NC5=CC=CC=C45
CCOC12CC3C4C5CC(=O)N6C4C1(CCN2CC3=CCO5)C7=CC=CC=C76
CCCCCCCCCCCCCCCC(CCCCCCCCCCCCCCC)O
C=CCCCCCCCCCCCCCCC=O
C#CCCCCCCCCCCCCCCC(=O)O
CC1CCC=C(CCC(C(C=C1)(C)C)O)C
CC(=C)C1CCC2(C(C1(C)CCC(=O)O)CCC3=CC(CC32C)OO)C
CC1(C2CCC3(C(C2(CCC1=O)C)CCC4=CC(CC43C)OO)C)C
CC12CCCC3(C1CCC45C3CCC(C4)C(C5)(C)O)COC2
CC(C)CC(=O)CC(=CCCC(=CCCC(=CCO)C)C)C
CC12CCCC(C1CCC(=C)C2CCC3=CC(=O)OC3O)(C)C(=O)O
CCC(C=CC=CCC=CCCCCCCCC(=O)O)O
COC1=CC2=C(C=C1)C34CCN5C3(CC6C7C4N2C(=O)CC7OCC=C6C5)O
CC1=C(C2CC3C4(CC(C2(CO1)O)N3)C5=CC=CC=C5N(C4=O)C)C=O
CC(=O)C1=COCC2(C1CC3C4(CC2N3)C5=CC=CC=C5N(C4=O)C)O
COC1=CC2=C(C=C1)N3C4C25CCN6C5(CC7C4C(CC3=O)OCC=C7C6)O
COC1=CC2=C(C=C1)N3C4C25CCN6C5(CC7C4C(CC3=O)OCC=C7C6)O
CC(CO)C1=C(C=C2C(=C1)CCC3C2(CCCC3(C)C)C)O
CC1=C(C2CC3C4(CC(C2(CO1)O)N3)C5=C(C=C(C=C5)OC)N(C4=O)C)C=O
CC(=O)C1=COCC2(C1CC3C4(CC2N3)C5=C(C=C(C=C5)OC)N(C4=O)C)O
CC(CO)C12C(O1)C3C4(O3)C5(CCC6=C(C5CC7C4(C2O)O7)COC6=O)C
COC(=O)C1=CNC=C2C1=C(C(=O)C3C4=C(CCN3C2)C5=CC=CC=C5N4)O
COC(=O)C1=CN=CC2=C1C=CC3C4=C(CCN3C2)C5=CC=CC=C5N4
COC12CC3C4C5CC(=O)N6C4C1(CCN2CC3=CCO5)C7=CC=CC=C76
CC(COC(=O)C)C1=C(C2=C(C(=C1O)O)C3(CCCC(C3=C(C2=O)O)(C)C)C)O
CC(=O)OC1CC2(C3CC=C4C(C3(C(=O)CC2(C1C(C)(C(=O)C=CC(C)(C)O)O)C)C)CC(C(C4(C)C)O)O)C
CC(=CCCC(=CCC(C(=CCCC1(C(C(=C(C)C=O)CCC1(C)O)CCCOC(=O)C)C)C)O)C)C
CC=CCCC(C=C)O
CC(=CCCC(C)(C=C)O)C
CC(=CCCC(C)(C=C)O)C
CC(=O)OC1CCC2(C3CCC4C(=CC(=O)C5C4(CCC(C5(C)C)O)C)CC3(CCC2C1(C)C)C)C
CC1(C(CCC2(C1C(=O)C=C3C2CCC4C(C3)(CCC5C4(CCC(C5(C)CO)O)C)C)C)O)C
CC1(C(CCC2(C1C(=O)C=C3C2CCC4C(C3)(CCC5C4(CCC(C5(C)C=O)O)C)C)C)O)C
CC1(C(CCC2(C1C(=O)C=C3C2CCC4C(C3)(CCC5C4(CCC(C5(C)C(=O)O)O)C)C)C)O)C
CC1(C2CCC3(CC4=CC(=O)C5C(C(CCC5(C4CCC3C2(CCC1O)C)C)O)(C)C)C)C
CC12CCCC(C1CCC(=C)C2CCC3=CC(=O)OC3O)(C)C(=O)O
CN1C2CC3=CC4=C(C=C3C5(C2C(=C(C(=O)C5)OC)OC)CC1=O)OCO4
CC1(C2CCC3(CC4=CC(=O)C5C(C(CCC5(C4CCC3C2(CCC1O)C)C)O)(C)C)C)C
CC1(C(CCC2(C1C(=O)C=C3C2CCC4C(C3)(CCC5C4(CCC(C5(C)CO)O)C)C)C)O)C
CC(=C)C1CCC2(C(C1(C)CCC(=O)O)CCC3=CC(=O)CC32C)C
CN1C(=O)CC23C1(CC(C4=C2C(=C(C=C4)OC)OC)O)C(=O)C(=CC3)OC
CC1(C2CCC3(CC4=CC(=O)C5C(C(CCC5(C4CCC3C2(CCC1O)C)C)O)(C)C)C)C
CC1(C2CCC3(CC4=CC(=O)C5C(C(CCC5(C4CCC3C2(CCC1O)C)C)O)(C)C)C)C
CC1(C(CCC2(C1C(=O)C=C3C2CCC4C(C3)(CCC5C4(CCC(C5(C)CO)O)C)C)C)O)C
CC1(CCC2(CC=C3C4(CCC5C(C(=O)CCC5(C4CCC3(C2C1)C)C)(C)C)C)CO)C
CCCOC12CC3C4C5CC(=O)N6C4C1(CCN2CC3=CCO5)C7=CC=CC=C76
CC1C2CC(C3C4(CCCC(C4CCC3(C2)C1=O)(C)C)C)O
CC1C2CCC3C4(CCC(C(C4CCC3(C2)C1=O)(C)C)O)C
CC1C2CCC3C4(CCCC(C4CC(C3(C2)C1=O)O)(C)C)C
CC1C2CCC3C4(CCCC(C4CCC3(C2)C1=O)(C)C)C
CC1(CCC(CC1)C(C)(C)O)O
CCCCCCCCCCCCCCCC(CCCCCCCCCCCCCC)O
CC1CCC2(CCC3(C4=CCC5C(C(CCC5(C4CCC3(C2C1C)C)C)OC(=O)C)(C)C)C)C
CC(C)C1(CCC(=C)C=C1)O
CC(C)C1CC(C(=C)C=C1)O
CC1(C2CCC1(C(=C2)C=C)C)C
CC1(C2CC(C1(C=C2)C)O)C
CC1(C2CCC1(C(=O)C2)C)C
CC12CCC(=O)C=C1CCC3C2C(CC4(C3CCC4C(=O)CO)C)O
C=C1CCC(CC1)C(=C)CO
CC1C(C2(C(C2(C)COC(=O)C)C3C1(C4C=C(C(=O)C4CC(=C3)CO)C)O)OC(=O)C(C)C)OC(=O)C(C)C
CC(=O)OCC1=C2C3C4(O3)CCC5C(CCCC5(C4C=C2OC1=O)C)(C)C
CC1=CCC2(CCC3(C(C2C=C1)CCC3C(C)C)C(=O)O)COC(=O)C
CC1=CC2C3C4CCC(C4(CCC3(CC1OO2)COC(=O)C)C(=O)O)C(C)C.CC1=CC2C3C4CCC(C4(CCC3(CC1OO2)COC(=O)C)C(=O)O)C(C)C
CC(C1(C(=O)CC2C1(CCC3C2CCC4C3(CCC(=O)C4)C)C)O)O
CC12CCC3C(C1CCC2O)CCC4=C3C=CC(=C4)O
CC1C(C(C(C(O1)OC2CCC3(C(C2)CCC4C3CCC5(C4(CCC5C6=CC(=O)OC6)O)C)C)O)OC)O
CC(C)C12CCC3(C1(O2)CCC4(C3CCC5C4(CCC6C5(CCC(=O)C6(C)C)C)C)C)C
CC12CCC3C(C1CCC2O)CCC4=C3C=CC(=C4)O
CC1CCC2(CCC3(C(=CCC4C3(CCC5C4(CCC(C5(C)C)O)C)C)C2C1C)C)OC=O
CC1=C(C(=O)OC(C1)C2(C3(CCC4(C3(CCC5C4CC=C6C5(C(=O)CC=C6)C)C)O2)O)C)C
CC1(CCC2(C(C1)C3=CC(=O)C4C5(CCC(=O)C(C5CCC4(C3(CC2=O)C)C)(C)C)C)O)C
CC(C)(C)OC(=O)NC(C1CC=CC=C1)C(=O)N2CCCC2CNC(=O)C3=CC=C(C=C3)C4=CC=C(C=C4)C5=CN=C(N5)C6CCCN6C(=O)C(C7=CC=CC=C7)NC(=O)OC(C)(C)C
CC12CCC3C(C1CCC2O)CCC4=C3C=CC(=C4)O
COC1=C(C=CC(=C1)C=CC=CC(=O)C=CC2=CC(=C(C=C2)O)OC)O
COC1=C(C=CC(=C1)CCC(=O)C=CC=CC2=CC(=C(C=C2)O)OC)O
C1=CC(=CC=C1C=CC=CC(=O)C=CC2=CC=C(C=C2)O)O
C1=CC(=CC=C1C=CC=CC(=O)C=CC2=CC=C(C=C2)O)O
C1=CC(=CC=C1CCC(=O)CC(=O)C=CC2=CC=C(C=C2)O)O
C1=CC(=CC=C1CCC(=O)C=C(C=CC2=CC=C(C=C2)O)O)O
C1=CC(=CC=C1CCC(=O)C=CC=CC2=CC=C(C=C2)O)O
C1=CC(=CC=C1CCC(=O)C=CC=CC2=CC=C(C=C2)O)O
CC1(CCCC2(C1CCC34C2CCC(C3)(C(C4)(CCl)O)O)C)C=O
C1OC2=C(O1)C(=C3C(=C2)OC4=C(C3=O)C=C(C=C4)O)O
CC(=C)C=CC1=C(C=C2C(=C1O)C(=O)C3=C(O2)C=CC(=C3)O)OC
COC1=C(C2=C(C(=C1)O)C(=O)C3=C(O2)C=CC(=C3OC)O)OC
COC1=C(C2=C(C(=C1)O)C(=O)C3=C(O2)C=CC(=C3)O)OC
COC1=CC(=C2C(=C1)OC3=C(C2=O)C=C(C=C3OC)O)O
COC1=CC(=C2C(=C1)OCC3=C2OC4=CC(=CC(=C34)O)OC)O
COC1=CC(=C2C(=C1)OC3=C(C2=O)C=C(C=C3)O)O
COC1=C2C(=C(C=C1)O)C(=O)C3=C(O2)C=CC(=C3)O
C1=CC(=C2C(=C1)OC3=C(C2=O)C=C(C=C3)O)O
COC1=CC2=C(C=C1)OC3=CC4=C(C(=C3C2=O)OC)OCO4
COC1=CC2=C(C=CC=C2OC)C=C1
COC1=CC2=C(C=C1)OC3=C(C2=O)C(=CC=C3)OC
CC1=CC2=C(C3=C(CC2)C(=C(C=C3)O)C)C(=C1O)C=C
CC(=CCCC1(C2CC3C1(C3C2)C)C)C
CC1=CC2=C(C=C1O)C3=C(CC2)C(=C(C=C3)O)C
CC1=CC2=C(C=CC=C2C=C1)C
CC1=CC2=C(C=CC=C2C=C1)C
C1=CC=C(C=C1)CCC(CC(C=CC2=CC=CC=C2)O)O
C1=CC=C(C=C1)CCC(=O)C=CC=CC2=CC=CC=C2
C1=CC=C(C=C1)CCC=CC(=O)CCC2=CC=CC=C2
C1=CC=C(C=C1)CCC(CC(=O)CCC2=CC=CC=C2)O
C1=CC=C(C=C1)CCC(=O)C=C(C=CC2=CC=CC=C2)O
C1=CC=C(C=C1)CCC(=O)CC(C=CC2=CC=CC=C2)O
C1=CC=C(C=C1)CCC=CC(=O)CCC2=CC=CC=C2
C1=CC(=CC=C1C=CC=CC(=O)C=CC2=CC=C(C=C2)O)O
C1=CC(=CC=C1CCC(=O)C=C(C=CC2=CC=C(C=C2)O)O)O
CC1C(C2CC3C4=C(CCN3C(=O)C2=CO1)C5=CC=CC=C5N4)C=O
CC#CC#CC#CCC=CCCCCC=C
CC12CCC(=O)C=C1CCC3C2CCC4(C3CCC4(C(=O)CO)O)C
CC12CCC(=O)C=C1CCC3C2CCC4(C3(CCC4(C(=O)CO)O)C)C
CC12CCCC(C1CCC34C2CCC(C3)C(C4)CO)(C)C(=O)O
CC12CCCC(C1CCC34C2CCC(C3)C(C4)(CO)O)(C)C(=O)O
CC1=C(C2=C(C=C1)C=C(C(=C2)O)C)CCC(=O)C(C)C
CC12CCC(=O)C=C1CCC3C2C(CC4(C3CCC4(C(=O)CO)O)C)O
CC12CCCC(C1CCC34C2CCC(C3)C(=C4)CO)(C)C(=O)O
CC(C)C1CCC2(C3CCC45C(C2(C1N4C3)CCC(=O)O)CCC5O)C
CC12CCCC(C1CCC34C2CCC(C3)C(=C4)CO)(C)C(=O)O
COC1=C(C2=C(C=C1)C=CC(=O)O2)CC=O
C#CCCCCCCCCCCCCCCCC(=O)O
CC(=C)CCCC(C)(C=C)O
CC(=C)C(=O)CCC(=C)C=C
C1CCN2C(C1)C3CC(C2=O)C4CCCC(=O)N4C3
CC12CCC(=O)C=C1CCC3C2CCC4(C3CCC4(C(=O)CO)O)C
CCCCCCCCCCCCCCCCCCCCCCCCC(CCC=CCCCCC=C)O
CC=CC#CC#CCC=CCCCCCC=C
CCC1=CN=CC2=C1C=C3C4=C(CCN3C2=O)C5=CC=CC=C5N4
CCC(C)C(C(=O)NC1C(OC2=CC=C(C=C2)C=CNC(=O)C(NC1=O)CC(C)C)C(C)C)N(C)C
CC12C(CC3=CC4=C(C=C3C1N(CC5=C2C=CC6=C5OCO6)C)OCO4)O
CC(=O)OC1CC2=CC3=C(C=C2C4C1(C5=C(CN4C)C6=C(C=C5)OCO6)C)OCO3
CC1=CCCC(=C)C=CC(CCC1)(C)C
CC(=O)OCC1(CCCC2(C1CC(C34C2CCC(C3O)C(=C)C4=O)O)C)C
CC(=O)OCC1(CCCC2(C1CC(C34C2CCC(C3)C(=C)C4=O)O)C)C
CC1(C2CCC3(C(C2(CCC1O)C)C(=O)C=C4C3(CCC5(C4CC(CC5)(C)C(=O)O)C)C)C)C
CC1(C2CCC3(C(C2(CCC1O)C)C(=O)C=C4C3(CCC5(C4(CC(CC5)(C(=O)O)O)O)C)C)C)C
CC1(C2CCC3(C(C2(CCC1O)C)C(=O)C=C4C3(CCC5(C4(CC(CC5)(C)C(=O)O)O)C)C)C)C
CC1(CCC2(CCC3(C(C2C1)CCC4C3(CCC5C4(CCCC5(C)C)C)C)C)C)C
CC1(CCCC2(C1CCC(=C)C2CCC3=CCOC3=O)C)COC4C(C(C(C(O4)CO)O)O)O
CC1(C2CCC3(C(C2(CCC1O)C)C(=O)C=C4C3(CCC5(C4CC(CC5)(C)C(=O)O)C)C)C)C
COC1=C2C3=C(C=CC2=C(C(=C1)O)CC4=CC=C(C=C4)O)C(=C(C=C3)O)CC5=CC=C(C=C5)O
CC1(C2CCC(O1)(CC2)C)C
CC1(C2CCC(O1)(CC2)C)C
CCN1CC2(CCC(C34C2C(C(C31)(C5(CC(C6CC4C5C6OC(=O)C)OC)OC)O)O)O)C
CC1=C(C2=C(C=C1)C(=O)C3=C(C2=O)C(=CC=C3)O)O
CC(CCOC1=CC(=C2C(=C1)OC3=C(C2=O)C(=CC=C3)O)O)O
COC1=C(C2=C(C=C1)OC3=C(C2=O)C(=CC(=C3OC)OC)O)O
COC1=CC(=C2C(=C1)OC3=C(C=C(C(=C3C2=O)O)OC)OC)O
COC1=C(C2=C(C=C1)OC3=CC(=CC(=C3C2=O)O)OC)O
C1=CC2=C(C(=C1)O)C(=O)C3=C(C=CC(=C3C2=O)CO)O
CC1=CC(=C2C(=C1)OC3=C(C=CC(=C3C2=O)O)OC)O
CC1CCC(C12CCC(=CC2)C)C(=C)C
CC1=C2C(=CC=CC2=CC=C1)C
CC1(C2CCC(O1)(CC2O)C)C
CC1=C(C=C2C(=C(OC2=C1)CC=C(C)C)C)O
CC1(C2CCC(O1)(CC2)C)C
CCCCCCCC(C=CC#CC#CC(C=C)O)O
CC1(CCCC2(C1CCC3=C2C(=O)C=C(C3=O)OC)C)CO
CCN1C2C34C5CCC(C3C(C2(C6(CC(C7CC4C6C7O)OC)O)O)OC)(C1O5)CO
CC1C(=O)C=C2C(C1(C)CCC3=COC=C3)CCC(C2(C)C)O
CC(C)C1=CC2=C(C=C1)C3(CCCC(C3CC2)(C)COC(=O)CCC(=O)O)C
C1C2=CC3=CC=CC=C3N=C2C4=CC5=C(COC(=O)C5(CCO)O)C(=O)N41
CC(CCCC(C)C(=O)O)C1CCC2C1(CCC3C2CC=C4C3(CCC(C4)O)C)C
CC1=C(C(=O)OC(C1)C(C)(C2CCC3C2(CCC4C3CC5C6(C4(C(=O)C=CC6O)C)O5)CO)O)C
CC1=CCC(CC1)C(=C)COC(=O)C
CC1=CCC(CC1)(C(=C)C)O
C=CCCCCCCCCCCCCCCCCC(=O)O
CC(C)C1=CC2=C(C=C1)C3(CCCC(C3CC2)(C)O)C
CC1(CCC2C(=C1)CCC3C2(CCCC3(C)O)C)C=C
CC(=CC(=O)OC=CC1C(C(=O)C(=CCC1(C)CC=CC(C)(C)OO)COC)CC(=O)C)C
CCN1CC2(CCC(C34C2C(C(C31)(C5(CC(C6CC4(C5C6OC)O)OC)O)O)OC)OC)COC
CC(=CC(=O)OC=CC1C(C(=O)C(=CCC1(C)CC=CC(C)(C)OO)COC)CC(=O)C)C
CC1C(C(OC1=O)CCCCCCCCCCCCCC(C)O)C(=O)O
CCC1CC2CC3C1N(C2)CCC4=C3NC5=C4C=CC(=C5)C6CC7C(CN(C(C7C(=O)OC)CC8=C6NC9=CC=CC=C89)C)CC
CC1(CCCC2(C1CCC(=C)C2CCC3=COC=C3)CO)CO
CC=C1CN2CCC1C(C3=C(C2)C4=CC=CC=C4N3)(CO)C(=O)OC
CC1CCC2(CCC3(C(=CCC4C3(CCC5C4(CCC(=O)C5(C)CO)C)C)C2C1(C)O)C)C(=O)O
CC1=CC2C(CCC(C2CC1)(C)O)C(C)C
CC1C2CC(C2(C)C)CC1O
CC1(C2CC=C(C1C2)CO)C
CC(=O)OCC1(CCCC2(C1CCC(=C)C2CCC3=COC=C3)C=O)C
CC1CCC2(CCC3(C(=CCC4C3(CCC5C4(CCC(=O)C5(C)C)C)C)C2C1(C)O)C)C(=O)O
CC1CCC2(CCC3(C(=CCC4C3(CCC5C4(CCC(C5(C)C)OC(=O)C)C)C)C2C1(C)O)C)C(=O)O
CC1CCC2(CCC3(C(=CCC4C3(CCC5C4(CCC(C5(C)C)O)C)C)C2C1(C)O)C)C(=O)O
CC1(CCC2(CCC3(C(=CCC4C3(CCC5C4(CCC(=O)C5(C)C)C)C)C2C1O)C)C(=O)O)C
CC(C)C1CC(C2C1(CCC3(C2(CC=C4C3=CCC5C4(CCCC5(C)C)C)C)C)C)O
CC1CCC2(CCC3(C(=CCC4C3(CCC5C4(CCC(C5(C)C)O)C)C)C2C1(C)O)C)C(=O)O
CC1CCC2(CCC3(C(=CCC4C3(CCC5C4(CCC(C5(C)C)O)C)C)C2C1(C)O)C)C(=O)O
CC1CC=CC2=CCC3C(C12C)C3(C)C
CC(=O)OCC12C(CC(C(=C)C1C(C3CC(=O)C4(C(C3(CO4)C)(C(C2OC(=O)C)OC(=O)C)O)C)OC(=O)C)O)OC(=O)C
CC(=O)OCC12C(CC(C(=C)C1C(C3CC(=O)C4(C(C3(CO4)C)(C(C2OC(=O)C)OC(=O)C)O)C)OC(=O)C)O)OC(=O)C
C=CCCCCCCC=C
C#CCCCCCCC#C
CC(C1CC2CC3C1N(C2)CCC4=C3NC5=CC=CC=C45)O
CC(C1CN2CCC34C2CC1C(=C3NC5=C4C=CC=C5O)C(=O)OC)O
CC(C1CC2CC3(C1N(C2)CCC4=C3NC5=C4C=C(C=C5)OC)C(=O)OC)O
CC(C1CC2CC3(C1N(C2)CCC4=C3NC5=CC=CC=C45)C(=O)OC)O
CC1=C2C(C(=O)C3(C(CC4C(C3C(C(C2(C)C)(CC1=O)O)OC(=O)C5=CC=CC=C5)(CO4)OC(=O)C)O)CO)O
CC1=C2C(C(=O)C3(C(CC4C(C3C(C(C2(C)C)(CC1=O)O)OC(=O)C5=CC=CC=C5)(CO4)OC(=O)C)O)CO)OC(=O)C
CCC(C)(C(=O)NC1CCCN1C(=O)C2C(C3(C(C2(C4=C(C=C(C=C4O3)OC)OC)O)O)C5=CC(=C(C=C5)OC)OC)C6=CC=CC=C6)O
CC1=C2C(C(=O)C3(C(CC4C(C3C(C(C2(C)C)(CC1O)O)OC(=O)C5=CC=CC=C5)(CO4)OC(=O)C)O)CO)OC(=O)C
CC12CCC3C(C14C(O4)C(C2C5=COC(=O)C=C5)O)CCC6C3(CCC(C6)O)CO
CC(=O)OC1(C(=O)CC2C(CCCC2(C1(CCC3=COC=C3)O)C)(C)CO)C
CC12CCC3C(C14C(O4)CC2C5=COC(=O)C=C5)CCC6C3(CCC(C6)O)CO
CC1C(C(C(C(O1)OC2CCC3(C(C2)CCC4C3C(CC5(C4(CCC5C6=CC(=O)OC6)O)C)O)CO)O)O)O
CC(C)C1=CC2=C(C=C1)C3(CCCC(=C)C3CC2)C
CC(C)C1=CC2=C(C=C1)C3(CCCC(=C)C3CC2)C
CC(C)C1=CC2=C(C=C1)C3(CCCC(=C)C3CC2)C
CC12CCCC(C1CCC34C2CCC(C3)C(C4)(CO)O)(C)O
CCCCCCCCCCCCCCCCCCCC(CCCCCCCCO)O
CC(C1=C2C=C3C4=C(CCN3C(=O)C2=CN=C1)C5=CC=CC=C5N4)OC
CC1C(C(C(C(O1)OC2C(C(COC2OC3CCC4(C5CCC6C(CCC6(C5(CCC4C3(C)C)C)C)C(CCC(C(=C)C)O)(COC7C(C(C(C(O7)CO)O)O)O)O)C=O)O)OC8C(C(C(CO8)O)O)O)O)O)O
CC1C(C(C(C(O1)OC2C(C(COC2OC3CCC4(C5CCC6C(CCC6(C5(CCC4C3(C)C)C)C)C(CC=CC(C)(C)OO)(COC7C(C(C(C(O7)CO)O)O)O)O)C=O)O)OC8C(C(C(CO8)O)O)O)O)O)O
CC12CCC3C(C1(CCC2C4=COC(=O)C=C4)O)CCC5C3(CCC(C5)O)C=O
CC12CCC3C(C14C(O4)C(C2C5=COC(=O)C=C5)O)CCC6C3(CCC(C6)O)C=O
CC(=O)C1=NC2CC3(C4CC1C2CO4)C5=CC=CC=C5N(C3=O)OC
CC(C12CN(C3C1C4(C5CC2C3CO5)C6=CC=CC=C6N(C4=O)OC)C)OC(=O)C
CC(C12CN(C3C1C4(C5CC2C3CO5)C6=CC=CC=C6NC4=O)C)O
CC(C12CN(C3C1C4(C5CC2C3CO5)C6=CC=CC=C6N(C4=O)OC)C)O
CC(C12CN(C3CC14C5=CC=CC=C5N=C4C6CC2C3CO6)C)O
CC(C12CN(C3C1C4(C5CC2C3CO5)C6=CC=CC=C6NC4=O)C)O
CC=C1CN(C2CC3=C(C(CC1C2C(=O)OC)C4=C(C=C5C(=C4)C6=C(N5)C7(CC8CC(C7N(C8)CC6)C(C)O)C(=O)OC)OC)NC9=CC=CC=C39)C
CC=C1CN(C2CC3=C(C(CC1C2C(=O)OC)C4=C(C=CC5=C4NC6=C5CCN7CC8CC(C7C6(C8)C(=O)OC)C(C)O)OC)NC9=CC=CC=C39)C
CC(C12CN(C3C1C4(C5CC2C3CO5)C6=CC=CC=C6N(C4=O)OC)C)O
CC(C12CN(C3CC14C5=CC=CC=C5N=C4C6CC2C3CO6)C)O
CC=C1CN(C2CC3=C(C(CC1C2C(=O)OC)C4=CC5=C(C=C4)C6=C(N5)C7(CC8CC(C7N(C8)CC6)C(C)O)C(=O)OC)NC9=CC=CC=C39)C
CC=C1CN2C3CC1C(C2CC4=C3NC5=CC=CC=C45)(CO)C(=O)OC
CC=C1CN(CCC2=C(C3CC1CCO3)NC4=CC=CC=C24)C
CC(=O)OCC(CC(CCCCCCCCCCCC=C)O)O
CC(=O)OCC(CC(CCCCCCCCCCCC#C)O)O
CC#CC#CC#CC=CC=CCCCOC(=O)C
CC(=O)OC1=CC=C(C=C1)C(C=C)OC(=O)C
CC(=O)OC1=C(C=C(C=C1)C(C=C)OC(=O)C)OC
CC1=C2C(C(=O)C3(C(CC4C(C3C(C(C2(C)C)(CC1O)OC(=O)C)OC(=O)C5=CC=CC=C5)(CO4)OC(=O)C)O)C)O
CC=C(C)C(=O)OC1CC(C23COC(C2C4(C(C5C3C1(CO5)C)OC6(C4(C7CC6C8(C=COC8O7)O)O)C)C)(C(=O)OC)OC)OC(=O)C
CC(=O)C1=CCCCC1
CC1=CC(=C2C=CC(=C2C(=C1)C)C(=O)C)C
CC(=C)C1CC=C(C1)C(=O)C
CC(=C1CC=C(C1)C(=O)C)C
CC(=O)C1=NC=C(C2=C1NC3=CC=CC=C32)OC
CC1=CC=C(CC1)C(=O)C
CC(=O)C1=NC=CC2=C1NC3=CC=CC=C23
COC1=CC(=C(C=C1CC=C)OC)OC
COC1=CC(=C(C=C1)CC=C)OC
CCC1=CC=C(C=C1)CC=C
C=CCSS(=O)CC=C
C1C2CC3CC1CC(C2)(C3)C(=NNC(=S)N)C4=CC=CC=C4
CC12CCC3C(=CC(=O)C4C3(C(C(C(C4)O)O)O)C)C1(CCC2C(C)(C(CCC(C)(C)O)O)O)O
CC(=O)OCC12C(C(CC(C13C(C(C(C2OC(=O)C4=CC=CC=C4)OC(=O)C)C(O3)(C)C)OC(=O)C)(C)O)OC(=O)C)OC(=O)C
CC(C)C(=O)OCC12C(C(CC(C13C(C(C(C2OC(=O)C4=CC=CC=C4)OC(=O)C(C)C)C(O3)(C)C)OC(=O)C)(C)O)OC(=O)C)OC(=O)C
CCC(C)C(=O)OCC12C(C(CC(C13C(C(C(C2OC(=O)C4=CC=CC=C4)OC(=O)C(C)C)C(O3)(C)C)OC(=O)C)(C)O)OC(=O)C)OC(=O)C
CCC(C)C(=O)OCC12C(C(CC(C13C(C(C(C2OC(=O)C4=COC=C4)OC(=O)C(C)C)C(O3)(C)C)OC(=O)C)(C)O)OC(=O)C)OC(=O)C
CCC(C)C(=O)OCC12C(C(CC(C13C(C(C(C2OC(=O)C4=CC=CC=C4)OC(=O)C(C)C)C(O3)(C)C)O)(C)O)OC(=O)C)OC(=O)C
CC1CCC2C(C3(C1(C(CC3O)O)O)C)OC(=O)C2=C
CC1=CC(C23C1CC4=C(C(=O)OC4CC2(O3)C)C)O
CC1CCC(C(C1)O)C(C)C
CCC1C(OC(=O)C1=C)CC(C)C2CCC3C2(CCCC3=CC=C4CC(C(C(C4=C)O)C)O)C
CC1C(C(C(C(O1)OC(=O)C2(CCC3(CCC4(C(=CCC5C4(CCC6C5(C(CC(C6(C)COC7C(C(C(C(O7)C)OC(=O)C)OC(=O)C)O)O)O)C)C)C3C2)C)C)C)O)O)O
CC1C(C(C(C(O1)OCC2(C3CCC4(C(C3(C(CC2O)O)C)CC=C5C4(CCC6(C5CC(CC6)(C)C(=O)O)C)C)C)C)O)OC(=O)C)OC(=O)C
CC1C(C(C(C(O1)OC(=O)C2(CCC3(CCC4(C(=CCC5C4(CCC6C5(C(CC(C6(C)COC7C(C(C(C(O7)C)OC(=O)C)O)O)O)O)C)C)C3C2)C)C)C)O)O)O
CC1C2CCC3(C(CCC(C3C2OC1=O)(C)O)O)C
CC1(CCC(C2C1(CC(=O)C3C2(C(CC(C3)(C)C=C)O)C)O)O)C
CC1CCC(C2(C13C(C(C(C2OC(=O)C4=CC=CC=C4)OC(=O)C)C(O3)(C)C)OC(=O)C)COC(=O)C)OC(=O)C
CC1CCC(CC2=C(C(=O)CC12)C)C(=C)C
CC(C)C1CCC2(C(CCC(=C)C2C1O)OC(=O)C)C
CC1CCC(C(C1CCC(=O)C)C=O)C(=C)C(=O)O
CC=C(C)C(=O)OC1C=C(CCC2(C1(CCC2C(C)C)C)O)C
CC1C(=O)CC23CC(=O)OCC1(C2(C(CC3(C)O)O)O)C
CC1C(=O)CC23CC(=O)OCC1(C2(C(CC3(C)O)O)O)C
CC1(CC(C2(C13CC(=O)C(C2(COC(=O)C3)C)(C)O)O)O)O
CC1C(C(C(C(O1)OC2C(C(C(OC2OC3=CC(=C(C(=C3)OC)OC)OC)CO)O)O)O)O)O
CC(=O)OCC12C(CC3C(C1(C(CC(C2OC(=O)C4=CN=CC=C4)OC(=O)C)(C)O)OC3(C)C)OC(=O)C)OC(=O)C5=CC=CC=C5
CC(=O)OCC12C(CC3C(C1(C(CC(C2OC(=O)C4=CN=CC=C4)OC(=O)C)(C)O)OC3(C)C)OC(=O)C)OC(=O)C5=COC=C5
CC(C)C(=O)OCC12C(CC3C(C1(C(CC(C2OC(=O)C4=CN=CC=C4)OC(=O)C)(C)O)OC3(C)C)OC(=O)C)OC(=O)C5=COC=C5
CC(C)C1C=CC(O1)(C)OC2C(C(C(C(O2)CO)OC3C(C(C(C(O3)CO)O)O)O)O)O
CC(C)C1C=CC(O1)(C)OC2C(C(C(C(O2)CO)OC3C(C(C(C(O3)CO)O)O)O)O)O
CC1=CCC(CC1)C(C)(C)O
CC1=CCC(CC1)C(C)(C)O
CC1=CCC(CC1)C(C)(C)OC(=O)C
COC1=C(C=C(C=C1)CC2COC(=O)C2CC3=CC(=C(C=C3)O)OC)OC
CC12CC3CC3(C1CC4=C(C2)C(=O)C(=C(C4=O)OC)OC)C
C1C2C(COC2C3=CC4=C(C=C3)OCO4)C(O1)C5=CC6=C(C=C5)OCO6
CC1=CCC(CC1)C(C)(C)O
CC1=CCC(CC1)C(=C)CCC=C(C)C
CC1CCC(C2=CC3(C(=C(C(=O)O3)C)CC12C)OC)O
CC1(CCC(C2(C1CC(=O)C3=C2C=CC(=C3O)O)C)O)C
CC1(CCC(C2(C1CCC3=C2C=CC(=C3)O)C)O)C
CC1(CCC(C2(C1CC=C3C2CCC(C3O)(C)C=C)C)O)C
CC1(CC(=O)C(C2(C1CC(=O)C3=C2C=CC(=C3O)OC)C)O)C
CC1CCC2(CCC3(C(=CCC4C3(CCC5C4(C(C(C(=O)C5(C)C)O)O)C)C)C2C1(C)O)C)C(=O)O
CC1CCC2(CCC3(C(=CCC4C3(CCC5C4(C(C(C(C5(C)C)O)O)O)C)C)C2C1(C)O)C)C(=O)O
CC1CCC2(CCC3(C(=CCC4C3(CCC5C4(C(C(C(C5(C)CO)O)O)O)C)C)C2C1C)C)C(=O)O
CC1CCC2(CCC3(C(=CCC4C3(CCC5C4(C(C(C(C5(C)C)O)O)O)C)C)C2C1(C)O)C)C(=O)OC6C(C(C(C(O6)CO)O)O)OC7C(C(C(C(O7)CO)O)O)O
CC1=CC2C(C(CC(C3C(C1=O)O3)(C)O)OC(=O)C(C)C)C(=C)C(=O)O2
CC1C(C(C(C2(C13C(C(C(C2OC(=O)C)OC(=O)C)C(O3)(C)C)OC(=O)C)COC(=O)C)OC(=O)C)OC(=O)C)OC(=O)C
CC1(CC(C2C(C3C14C(O4)C(C3(C)O)O)OC(=O)C2=C)O)OO
CC1(CC(C2C(C3C14C(O4)C(C3(C)O)O)OC(=O)C2=C)O)O
CC1(C(CC2C(C3C14C(O4)C(C3(C)O)O)OC(=O)C2=C)O)O
CC(C)C1(CCC2(C(CCC(=C)C2C1)O)C)O
CC(C)C1CCC2(C(CCC(C2C1O)(CO)O)O)C
CC(=C)C1CCC2(C(CCC(C2C1)(C)O)O)C
CC1CCC2(O1)C(CC3C(CC2O)C(=C)C(=O)O3)C
CC(=O)OCC12C(CCC(C13C(C(C(C2OC(=O)C4=CN=CC=C4)OC(=O)C5=CC=CC=C5)C(O3)(C)C)OC(=O)C)(C)O)OC(=O)C
CC1C(C2C(C3(CC4C(C3(C(C2(C1OC(=O)C)O)OC(=O)C)C)CC(C4=O)(C)C)COC(=O)C)OC(=O)C)OC(=O)C5=CC=CC=C5
CC1CCC(C2(C13C(C(C(C2OC(=O)C4=CC=CC=C4)OC(=O)C5=CC=CC=C5)C(O3)(C)C)OC(=O)C)C)OC(=O)C
CCOC(=O)C(=C)C1CCC2(C(CCC(=C)C2C1O)O)C
CC(C)C(=O)OCC12C(C(CC(C13C(C(C(C2OC(=O)C)OC(=O)C)C(O3)(C)C)OC(=O)C)(C)O)OC(=O)C4=COC=C4)OC(=O)C
CC1=C2C(C(C3(C(CC(C4(C3C(C(C2(C)C)(CC1OC(=O)C)O)OC(=O)C)CO4)OC(=O)C)O)C)OC(=O)C)OC(=O)C
CC1=C2C(C(C3(C(CC(C4(C3C(C(C2(C)C)(CC1OC(=O)C)O)OC(=O)C)CO4)OC(=O)C)OC(=O)C)C)O)OC(=O)C
CC(=O)OC1CCC(C2C1(C3C(OCC3(C=C2)O)O)C)(C)C
CC1=C2C(C(C3(C(CC(C4(C3C(C(C2(C)C)(CC1OC(=O)C)OC(=O)C)OC(=O)C)CO4)O)OC(=O)C)C)OC(=O)C)OC(=O)C
CC(=O)OC1CCC(C2C1(C3CCC4C(C3(C(C2)O)C(=O)C4=C)O)C)(C)C
CC(=O)OC1CCC(C2C1(C3C(OC(=O)C3=CC2)O)C)(C)C
CC1=C2C(C(C3(C(CC(C4(C3C(C(C2(C)C)(CC1OC(=O)C)OC(=O)C)OC(=O)C)CO4)O)OC(=O)C)C)OC(=O)C)OC(=O)C
CC1=C2C(C(C3(C(CC4C(C3C(C(C2(C)C)(CC1OC(=O)C)OC(=O)C)OC(=O)C)(CO4)OC(=O)C)OC(=O)C)C)OC(=O)C)OC(=O)C
COC1=CC=CC2=C1NC3=C2C(=CN=C3CCC(=O)C4=NC=CC5=C4NC6=CC=CC=C56)OC
COC1=CC=CC2=C1NC3=C2C(=CN=C3CCC(C(=O)C4=NC=CC5=C4NC6=CC=CC=C56)OC)OC
CC1=C2C(C(C3(C(CC4C(C3C(C(C2(C)C)CC1OC(=O)C)OC(=O)C)(CO4)O)OC(=O)C)C)OC(=O)C)OC(=O)C
CC1=C2C(C(C3(C(CC4C(C3C(C(C2(C)C)CC1OC(=O)C)OC(=O)C)(CO4)OC(=O)C)OC(=O)C)C)OC(=O)C)OC(=O)C
CC1=C2C(C(C3(C(CC4C(C3C(C(C2(C)C)CC1OC(=O)C)OC(=O)C5=CC=CC=C5)(CO4)OC(=O)C)OC(=O)C)C)OC(=O)C)OC(=O)C
CC1=CC(=C2C(=C1)C(=O)C3=C(C2=O)C(=CC=C3)O)OC4C(C(C(C(O4)COC5C(C(C(C(O5)CO)O)OC6C(C(C(C(O6)CO)O)O)O)O)O)O)O
CC1=CC(=C2C(=C1)C(=O)C3=C(C2=O)C(=CC=C3)O)OC4C(C(C(C(O4)COC5C(C(C(C(O5)CO)O)OC6C(C(C(C(O6)CO)O)O)O)O)O)O)O
CC1=CC(=C2C(=C1)C(=O)C3=C(C2=O)C(=CC=C3)O)OC4C(C(C(C(O4)COC5C(C(C(C(O5)CO)O)OC6C(C(C(C(O6)COC7C(C(C(C(O7)CO)O)O)O)O)O)O)O)O)O)O
CC1=CC(=C2C(=C1)C(=O)C3=C(C2=O)C(=CC=C3)O)OC4C(C(C(C(O4)COC5C(C(C(C(O5)CO)O)OC6C(C(C(C(O6)COC7C(C(C(C(O7)CO)O)O)O)O)O)O)O)O)O)O
CC(C)C1CCC2(C(CCC(=C)C2C1O)OC3C(C(C(C(O3)CO)O)O)O)C
CC(=O)OCC12C(C(C3C(C1(C(C(C(C2OC(=O)C4=COC=C4)OC(=O)C)OC(=O)C)(C)O)OC3(C)C)O)OC(=O)C)OC(=O)C
CC1C(C(C(C2(C13C(C(C(C2OC(=O)C)OC(=O)C)C(O3)(C)C)O)COC(=O)C)OC(=O)C4=COC=C4)OC(=O)C)OC(=O)C
COC(=O)C1COC(C2C1CC=C2CO)OC3C(C(C(C(O3)CO)O)O)O
CC1=C2C(C(C3(C(CC(C4(C3C(C(C2(C)C)(CC1OC(=O)C)O)OC(=O)C)CO4)OC(=O)C)OC(=O)C)C)OC(=O)C)OC(=O)CO
CC(C)C1CCC(=C)C(CCC(=C)C=C1)O
CC(C)C1CCC2(C(CCC(=C)C2=C1)O)C
CC(C)C1=CCC2(C(CCC(=C)C2C1)O)C
CC1=C2C(C(C3(C(CC(C4(C3C(C(C2(C)C)(CC1OC(=O)C)O)OC(=O)C)CO4)OC(=O)C)O)C)OC(=O)C)OC(=O)C
CC1CCC(C2(C1=CC3C(C2)OC(=O)C3=C)C)O
CC12CCC3C(C1C(CCC2O)(C)O)OC(=O)C3=C
CC1=C2C(C(C3(C(CC(C4(C3C(C(C2(C)C)(CC1OC(=O)C)O)OC(=O)C)CO4)OC(=O)C)OC(=O)C)C)OC(=O)C)OC(=O)C
CC12CCC3C(C1(CCC2C4=COC(=O)C=C4)O)CCC5C3(C(CC(C5)O)O)C
CC12CCC(CC1C(=C)CCC2O)C(=C)C(=O)O
CC(CCC(=O)O)C1CCC2C1(C(CC3C2C(CC4C3(C(CC(C4)O)O)C)O)O)C
CC1=CC(C(C2(C1C(C3C45C2C(C(C(=C)C4CC(=O)O3)O)(OC5)O)OC(=O)C=C(C)C)C)O)O
CC(C)C(=O)OCC12C(C(CC(C13C(C(C(C2OC(=O)C4=COC=C4)OC(=O)C)C(O3)(C)C)OC(=O)C)(C)O)OC(=O)C)OC(=O)C5=CN=CC=C5
C1C2C(C3C(C(O2)OC(=O)C4=CC(=C(C(=C4)O)O)O)OC(=O)C5=CC(=C(C(=C5C6=C(C(=C(C=C6C(=O)O3)O)O)O)O)O)O)OC(=O)C7=CC(=C(C(=C7C8=C(C(=C(C=C8C(=O)O1)O)O)O)O)O)O
CC1(C2CCC(=C)C1C2)C
CC1(C2CCC1(C(C2)O)C)C
CC#CC1(C(C1(C)C)(C)C)Br
COC1=C(C2=CC=CC=C2C=C1)Br
CCCCCCCCCCCCCCCCCCCCCCCCCCCCCCBr
CCCCO
CCCCCOCCCC
CCCCC1CCCC1CCC
CCCCC1=CC=C(C=C1)OC
C1=CC(=C(C=C1C=CC(=O)OC2C(C(C(C(O2)CO)O)O)O)O)O
C1C(C(C(CC1(C(=O)O)OC(=O)C=CC2=CC(=C(C=C2)O)O)O)O)O
CC1(C2CCC(C2)C1=C)C
CCOC(=O)C1=NC=CC2=C1NC3=CC=CC=C23
COC(=O)C1=NC=CC2=C1NC3=CC=CC=C23
CC1=CCC(CC1=O)C(=C)C
CC1=CCCC(=C)C2CC(C2CC1)(C)C
CS(=O)(=O)C1=CC=C(C=C1)Cl
CC12COC3C1C4(COC(C4C5(C3OC6(C5(C7CC6C8(C=COC8O7)O)O)C)C)(C(=O)OC)OC)C(CC2O)OC(=O)C=CC9=CC=CC=C9
CC12COC3C1C4(COC(C4C5(C3OC6(C5(C7CC6C8(C=COC8O7)O)O)C)C)(C(=O)OC)OC)C(CC2O)OC(=O)C=CC9=CC=CC=C9
CC(=O)C1C(C(C2C3C1(C(CC(C3(CO2)C)O)OC(=O)C=CC4=CC=CC=C4)CO)O)(C)C56C7CC(C5(O6)C)C8(C=COC8O7)O
CC1=CCC(=C(C)C)C(=O)CC(=CCC1)C
CC1=CCC(=C(C)C)C(=O)CC(=CCC1)C
C1=CC(=C(C=C1C=CC(=O)O)O)O
CN1CCC2=CC(=C3C=C2C1CC4=CC=C(C=C4)OC5=C6C(CC7=CC(=C(C=C7)O)O3)N(CCC6=CC(=C5O)OC)C)OC
C(C(=CC#N)CO)O
C=C(CO)C(C#N)O
CC(=C)C1CCC(=CC1)COC(=O)C
C1CCC(=CC1)O
CCOC(C)C(=O)CC1CCCCC1
CCCCCCCCCCCCCCCCCCCC(CCCC1CCCCC1)O
CCCCCCCC=CC1CCCCC1
CC1=C2C(CC1C3=COC=C3)OC(CC4C2(C(C5C6C4(C(CC(C6(CO5)C)OC(=O)C)O)C)OC(=O)C7=CC=CC=C7)C)O
CC=C(C)C(=O)OC1C2C3C(CO2)(C(CC(C3(C4C1(C5=C(C(CC5OC(C4)O)C6=COC=C6)C)C)C)O)OC(=O)C)C
CCCCCCCCCCO
CCCCCCCCC=C
CCCCCCCCC#C
CC1=C2C(CC3(C(CC(C2(C)C)CC1OC(=O)C)C4COC4CC3OC(=O)C)C)OC(=O)C
CC1=C2C(C(=O)C3(C(CC4C(C3C(C(C2(C)C)CC1O)OC(=O)C5=CC=CC=C5)(CO4)OC(=O)C)O)C)OC(=O)C
CC(=C)C(=O)OC1CCC23COC(C2C4(C(C5C3C1(CO5)C)OC6(C4(C7CC6C8(C=COC8O7)O)O)C)C)(C(=O)OC)OC
CC(C(C(C(CO)O)O)O)O
CC(C(C(CO)O)O)O
CC(C(C(CO)O)O)O
CC(C(C(CO)O)O)O
C1CC(=C(C1CCO)CO)CO
CC(C(C(CO)O)O)O
CC(C(CO)O)O
CC(C(CO)OC1C(C(C(C(O1)CO)O)O)O)O
C1C(C(C(C(N1)CO)O)O)O
C1C(C(C(C(N1)CO)O)O)O
C1C(C(C(C(N1)CO)O)O)O
CC(C)(CN(C)C)O
COC(C1=CC(=C(C=C1)O)O)C(CCC(=O)C2=CC(=C(C=C2)O)O)OC3C(C(C(C(O3)CO)O)O)O
CCCCCCCCCCC=CO
CCCCCCCCCCC=C
CCCCCCCCCCCCCCCCCCCCCCCCCCCCCCCCO
CCCCC=CC=CCCCCCCCCC=C
COC1=C(C=CC(=C1)C=CC(=O)OCCCCCCCCCCCCCCCCCCCCCCOC(=O)C=CC2=CC(=C(C=C2)O)OC)O
COC1=C(C=CC(=C1)C=CC(=O)OCCCCCCCCCCCCCCCCCCCCCCCCOC(=O)C=CC2=CC(=C(C=C2)O)OC)O
CC(C(C1=CC=CC=C1)O)NC
COC1=C2CN3CCC4(C3CCC(C4O)O)C2=CC5=C1OCO5
CN1CCC23C1(CCC24C(C(=CC4=O)OC)O)C(=C(C(=O)C3)OC)OC
CC1CC2=C(C(N1)C)C(=C(C=C2)C3=C(C4=C(C=C3)C=C(C=C4OC)C)O)O
CC(=C1CCC(C(C1)C(=C)C)(C)C=C)C
CC1=CC(=CC(=C1)C=C)C
CCCOC(C)OCC
CCOC1=CC=C(C=C1)C
CCCCCCCCOCC
CCCCCOCC
CCN1C=CC=C1C=O
CCC1=CC=CC(=C1C)C
CCC1=C(C=C(C=C1)C)C
CCC1=CC=CC=C1C
CCC1CCCCCCCCCCC1C
CCC1=C(CCC1)C
CCCC1CCCCC1CC
CCC1=NC=C(C2=C1NC3=C2C=CC=C3OC)OC
CCC1=NC=C(C2=C1NC3=CC=CC=C32)OC
CCOC1C(C(C(C(O1)CO)O)O)O
CCOC1C(C(C(C(O1)CO)O)O)O
CCC1=CCCCC1
CCC1=CCCCC1
CC=C1C=CC2=CC=CC=C21
C#CC1(CCCC1)O
C(C1C(C(C(C(O1)OC2(C(C(C(O2)CO)O)O)COC3(C(C(C(O3)CO)O)O)COC4(C(C(C(O4)CO)O)O)COC5(C(C(C(O5)CO)O)O)CO)O)O)O)O
CC(=CCC1CCC(=C)C(C1(C)C)C=O)C
CC1=C(C(=C(C(=C1C=O)O)O)O)CC=C(C)CCC=C(C)CCC=C(C)C
COC1=CN=C(C2=C1C3=CC=CC=C3N2)C=O
C1=CC=C2C(=C1)C3=C(N2)C(=NC=C3)C=O
CC1=C(C(=CC(=C1CC=C(C)CCC=C(C)CCC=C(C)C)O)O)C=O
CC1C(=O)C=CC2C1(CCC3C2(CCC4(C3(CCC5(C4CC(CC5)(C)C)C)C)C)C)C
C1=C(C=C(C(=C1O)O)O)C(=O)OC2C(C(C(C(O2)CO)O)O)O
CCCCCCCCCCCCCCCCOC(C(CO)O)O
CCCCCCCCCCCCCCCCCC(=O)OCC(CO)O
CC(=O)OCC1=CC2C3C1C(OC=C3C(=O)O2)OC4C(C(C(C(O4)CO)O)O)O
C=CC1C2CCOC(=O)C2=COC1OC3C(C(C(C(O3)CO)O)O)O
C1C=CC=C2C1=CC=CC=C2
CC1=C2C3=C(C4=C5C6=C3C(=C(C(=C(C6=CC(=C5C(=CC4=O)OC)OC)O)O)OC)C1)C(=O)C(=C2C(=O)C)OC
C1C2=C1C3=CC=CC=C3C=C2
CC1(C2C1C3C(CCC3(C)O)C(=C)CC2)C
C1C2=CC=CC3=CC=CC3=C21
CC1CCC2C(C2(C)C)C3C1=CCC3C
CC1CCC2C1C3C(C3(C)C)CCC2=C
CCCCCCCCCCCCCCCCCCCCCOC=O
CCCCCCCCCCCCCCCCCCCCCCCCCCCCCCCO
CCCCCCCCCCCCCCCCCO
CCCCCCCCCCCCCCCC=C
CCCC#CC#CC(C(C(CCCCCC=C)O)O)O
CCCCCCCCC(CC#CC#CC(C=C)O)O
CCCCCCCCCCCCCCCC#C
CCCCCCCO
CCCCCCCCCCCCCCCCCCCCCCCCCCCCCCCCCCCCCO
CCCCCCCCCCCCCCCCCCCCCCCCCCCCCCCCCCCCCO
CCCCCCCCCCCCCCCCO
CCCCCCCCCCCCCCC=C
CCCCCCCCCCCCCCC=C
CCCCCCCCCCCCCCC#C
CCCCCCO
CCCCCCCCCCCCCCCCCCCCCCCCCCCCCCCCCCCCO
CCCCC=C
CCCCCCCCOCCCCCC
C1=CC2=C(C=CN2)C=C1O
C1=CC2=C(C=C1O)C=C(N2)O
C1=CC=C2C(=C1)C(=CN2)C=O
CCC(C)CC(=O)OC1C2C(=CC(C23CO3)OC(=O)CC(C)(C)OC(=O)C)C(=CO1)COC(=O)C
CCC(C)CC(=O)OC1C2C(=CC(C23CO3)OC(=O)C)C(=CO1)COC(=O)C(C(C)C)OC(=O)C
CC1=CCCC(C=CC(CC1)C(C)C)(C)O
COC1=CC=CC2=C1OC3=C(C(=C(C(=C3C2=O)O)OC)OC)OC
COC1=CC2=C(C=C1)C(=O)C3=C(C(=C(C(=C3O2)OC)OC)OC)O
COC1=CC2=C(C=C1)OC3=C(C(=C(C(=C3C2=O)O)OC)OC)OC
COC1=CC2=C(C(=C1)OC)OC3=CC(=C(C(=C3C2=O)O)OC)OC
COC1=CC=CC2=C1OC3=CC(=C(C(=C3C2)O)OC)OC
CC1=CC2=C(C=C1)C(=O)C3=CC(=C(C(=C3C2=O)O)OC)OC
CC1=CC2=C(C(=C1C)O)C(=O)C3=CC=CC=C3C2=O
CC1=CC2=C(C(=C1C)O)C(=O)C3=CC=CC=C3C2=O
COC1=C(C=CC(=C1)C2C3COC(C3(CO2)O)C4=CC(=C(C=C4)O)OC)O
CC1=C2C(C(C3(C(CC(C4(C3C(C(C2(C)C)(CC1OC(=O)C)O)O)CO4)OC(=O)C)O)C)O)OC(=O)C
COC1=C(C(=C2C(=C1)C(=O)C3=CC=CC=C3C2=O)O)C(=O)O
COC1=C(C(=C2C(=C1)C(=O)C3=CC=CC=C3C2=O)O)CO
C1=CC=C2C(=C1)C(=O)C3=C(C2=O)C(=C(C=C3)CO)O
COC1=C(C2=C(C=C1)C(=O)C3=CC=CC=C3C2=O)O
CC1=C(C2=C(C=C1)C(=O)C3=CC=CC=C3C2=O)O
CC1=C(C2=C(C=C1)C(=O)C3=CC=CC=C3C2=O)O
COC1=CC=CC2=C1OC3=C(C2=O)C(=CC(=C3OC)OC)O
COC1=CC(=C2C(=C1)OC3=CC(=C(C=C3C2=O)OC)OC)O
COC1=CC2=C(C=C1)OC3=CC(=CC(=C3C2=O)O)OC
CC1=C(C2=C(C=C1)C(=O)C3=C(C2=O)C=CC(=C3)O)OC
COC1=CC2=C(C(=C1)O)C(=O)C3=CC=CC=C3C2=O
COC1=CC2=C(C(=C1)O)C(=O)C3=CC=CC=C3C2=O
C1=CC=C2C(=C1)C(=O)C3=C(C2=O)C(=CC(=C3)CO)O
COC1=C(C=CC(=C1)C2C3COC(C3(CO2)O)C4=CC(=C(C=C4)O)OC)O
CC1(CCC2C1C(OC=C2C=O)OC3C(C(C(C(O3)CO)O)O)O)O
CC1=CC2=C(C(=C1)O)C(=O)C3=C(C2=O)C=CC(=C3)OC
CC(=CCC1=C(C=C2C(=C1O)C(=O)C3=C(C(=C(C=C3O2)OC)OC)CC(C(=C)C)O)OC)C
COC1=CC2=C(C=C1)C3=C4N2C(=O)C=CC4=NC=C3O
CC1CC(=O)C(C12CC=C(C(=O)C2)C)(C(C)C)O
C1=CC=C2C(=C1)C(=O)C3=C(C2=O)C(=CC=C3)O
C1=CC=C2C(=C1)C3=C4N2C(=O)C=CC4=NC=C3O
CN1CCC2=CC(=C(C3=C2C1CC34CCC(C=C4)O)O)OC
CC(C)(C1=CC=CC=C1)O
CC1CCC2(CC1=O)C(CC(=O)C2(C(C)C)O)C
C1=CC=C2C(=C1)C(=O)C3=C(C2=O)C(=CC=C3)O
COC1=C(C=CC(=C1)C2C3COC(C3(CO2)O)C4=CC(=C(C=C4)O)OC)O
C1=CC=C2C(=C1)C3=C(N2)C(=NC=C3)CO
CCCC(=O)CO
COC1=C(C=C(C=C1)C2C3COC(C3(CO2)O)C4=CC(=C(C=C4)OC)O)O
COC1=C(C=CC(=C1)C2C3COC(C3(CO2)O)C4=CC(=C(C=C4)OC5C(C(C(C(O5)CO)O)O)O)OC)OC6C(C(C(C(O6)CO)O)O)O
COC1=C(C=CC(=C1)C2C3COC(C3(CO2)O)C4=CC(=C(C=C4)O)OC)OC5C(C(C(C(O5)CO)O)O)O
COC1=C(C=CC(=C1)C2C3COC(C3(CO2)O)C4=CC(=C(C=C4)O)OC)OC5C(C(C(C(O5)CO)O)O)O
CC1=C2C(C(C3(CCC(C(=C)C3C(C(C2(C)C)(CC1=O)O)OC(=O)C)O)C)OC(=O)C)OC(=O)C
CCCCCCCCCCCCCCCCCCC#C
C1=CN(C=N1)CC(=O)O
C1=CN(C=N1)CC(=O)O
C1CC(=O)C2=CC=CC=C21
CCCCCCCCCCCCCCCCI
CCCCCCCCCCCCCCCCI
C1COC(=O)C2=CC=CC=C21
CC(=CCC1=C(C(=CC2=C1C(=O)C3=C(O2)C=C(C4=C3OC(CC4)(C)C)O)O)OC)C
CC1=CC(=C(C=C1)C(C)C)OC
CC1=CC=CC=C1C(C)C
CC1CN(N=C1C)C(C)C
CC1=CC2C(CC1)C(=C)CCC2C(C)C
C(C1C(C(C(C(O1)OC2(C(C(C(O2)CO)O)O)COC3(C(C(C(O3)CO)O)O)CO)O)O)O)O
CC1COC2=C1C(=O)C3=C(C2=O)C4=C(C=C3)C(CCC4=O)(C)C
COC1=C(C=C2C(C(C(CC2=C1)CO)CO)C3=CC(=C(C=C3)OC4C(C(C(C(O4)CO)O)O)O)OC)O
CC1=CCC(CC1)C(=C)C
CC(=CCCC(C)(C=C)O)C
CCCCCCCCCCCCCCCOC(=O)CC(CC(=O)OCCCCCCCC=CCC=CCCCCC)O
CC1CCC(C(C1)O)C(C)C
CC1CCC(C(=O)C1)C(C)C
CC=C=COC
COC1=C(C=CC2=C1C(=O)C3=CC=CC=C3C2=O)O
CC1(C(C(C2=C(O1)C3=CC=CC=C3C(=C2C(=O)OC)O)OC)O)C
COCC1=C(C=C2C(=C1OC)C(=O)C3=CC=CC=C3C2=O)O
COCC1=C(C=C2C(=C1OC)C(=O)C3=CC=CC=C3C2=O)O
CC1=C(C2=C(C=C1)C(=O)C3=CC=CC=C3C2=O)OC
CC(COC)OC(=O)C
COC1=CC2=C(C=C1)C(=O)C3=C(C(=C(C=C3C2=O)O)CO)O
COC1=C2C(=CC(=C1C(=O)OC)OC3C(C(C(C(O3)COC4C(C(C(CO4)O)O)O)O)O)O)C(=O)C5=CC=CC=C5C2=O
COC1=C2C(=CC(=C1C(=O)OC)OC3C(C(C(C(O3)COC4C(C(C(CO4)O)O)O)O)O)O)C(=O)C5=CC=CC=C5C2=O
CC(=CCOC)C
CC=CC1=CC=C(C=C1)OC
CC(=CC1=CC=C(C=C1)OC)C
COC1=CC=C(C=C1)CC=C
CC1CCC(C2C1(CCC(=C2)C)OC)C(C)C
CCCCCCCC1C(O1)CC#CC#CC(=O)CCOC
COC1=CN=C2C=CC(=O)N3C2=C1C4=CC=CC=C43
COC1=CN=C2C=CC(=O)N3C2=C1C4=CC=CC=C43
COC(=O)C1=NC=CC2=C1NC3=CC=CC=C23
CC(=CCC1=CC2=C(C=C1O)OC3C2COC4=C3C(=C(C(=C4)O)CC=C(C)C)OC)C
CON1C=C(C2=CC=CC=C21)C=O
COC1=CC=CC2=CC=CC=C21
CC(=CCC1=C(C=CC2=C1OC3C2COC4=C3C(=CC(=C4)O)OC)O)C
CC1C2=C(CC(N1)C(=O)O)C3=CC=CC=C3N2
CC1C=CC2=CC=CC=C12
CN1C=CC(=O)NC1=O
CN1C=CC(=O)NC1=O
CC1=CC=CC=C1C(C)C
CCCCCC=CCC=CCCCC1=CC(=O)C2=CC=CC=C2N1C
CCCCCC=CCC=CCCCC1=CC(=O)C2=CC=CC=C2N1C
CCCCCC=CCC=CCCCCCC1=CC(=O)C2=CC=CC=C2N1C
CCCCCCCCC=CCCCCCC1=CC(=O)C2=CC=CC=C2N1C
CCCCCC=CCC=CCCCCCC1=CC(=O)C2=CC=CC=C2N1C
CCCCCCCCCCCCC1=CC(=O)C2=CC=CC=C2N1C
CC(C)C1=CC=CC=C1
CC1=CC=CC=C1C(C)C
CC1=CC=CC=C1C(C)C
CCCCCCCCCC1=CC(=O)C2=CC=CC=C2N1C
CCCCCCCCCC1=CC(=O)C2=CC=CC=C2N1C
CCCCCCCCCC1=CC(=O)C2=CC=CC=C2N1C
CCCCCCCCCC1=CC(=O)C2=CC=CC=C2N1C
CCCCCCCCCCCCCCCC1=CC(=O)C2=CC=CC=C2N1C
CCCCCCCCCCCCCCCC1=CC(=O)C2=CC=CC=C2N1C
CCCC1=CC=CC=C1C
CCCCCCCCCCCC1=CC(=O)C2=CC=CC=C2N1C
CCCCCCCCCCCC1=CC(=O)C2=CC=CC=C2N1C
CCCCCCCCCCCC1=CC(=O)C2=CC=CC=C2N1C
CCCCC=CCCCCCCCCCC1=CC(=O)C2=CC=CC=C2N1C
CCCCCC=CCCCCC1=CC(=O)C2=CC=CC=C2N1C
CCCCCCCCC=CCCCCCC1=CC(=O)C2=CC=CC=C2N1C
CCCCC=CCCCCCC1=CC(=O)C2=CC=CC=C2N1C
CCCCCC=CCCCCCCC1=CC(=O)C2=CC=CC=C2N1C
CCCCCC=CCCCCCCC1=CC(=O)C2=CC=CC=C2N1C
CCCCCC=CCCCCCCCCC1=CC(=O)C2=CC=CC=C2N1C
CCCCC=CCCCCCC1=CC(=O)C2=CC=CC=C2N1C
CC1CCCC(C1)OC(C)C
CC1=CC(=CC=C1)C(C)C
CCCC1=CC=CC(=C1)C
CCCC1CCCCCC(C1)C
CC1=CC=C(C=C1)C(C)C
CC1=CCC(=C(C)C)CC1
CCC1=CC=C(C=C1)C
CC=CC1CCC(CC1)C
CC1=CC=C(C=C1)C(=C)C
CC=CC1CCC(=CC1)C
CC1=CCCC(C1C=C)C=C
CC1=CCCC(C1)C(=C)C
CC1=C(C=CC2=C1CCC3=C2C(=CC(=C3)O)C=C)O
CC1=C(C=CC2=C1C=CC3=CC(=CC(=C32)C=C)O)O
CC(=CCC(C1=CC(=C2C(=O)C=CC(=O)C2=C1OC)O)OC(=O)C)C
CCCC(C)OC(=O)C
CC1C2=CC(=C(C=C2CCN1C)OC)O
CC1(CCCCCC1)O
CCCCCCCCCC(C)N
CCCCCCCCCCCC(C)N
CC1CCC2(C(C1=C)CC(=O)C3=C2C(=C(C(=C3O)C(C)(C)O)O)OC)C
CC1CCC2(C(C1=C)CC(=O)C3=C2C(=C(C(=C3O)C(C)(C)O)O)OC)C
CC(=CCC1CC(=C)C(C(C1)(C)C)CO)C
C=CC1CCCC1=C
CC(C)C1=CC=CC=C1
CC(C)C1CCCCC1
CCCCCCCCCCCCCC(=O)OC(C)C
CC1=CC=CC2=CC=CC=C12
CC1=C2C=CC3=CC=CC=C3C2=CC=C1
CC1(CC=CC=C1)O
CCCCC(CC)COC(=O)CC(C(=O)OCC(CC)CCCC)S(=O)(=O)O
CC=CSC
CCCSSC(CC)SC
CN1C(=O)C2=C(NC1=O)N(C=N2)C3C(C(C(O3)CO)O)O
CCCCCC=CCC=CCCCCCCCC(=O)OCC(CO)O
CCC=CCC=CCC=CCCCCCCCC(=O)OCC(CO)O
CCCCCCCCC=CCCCCCCCC(=O)OCC(CO)O
CC1(C2CC=C(C1C2)C(C3=C4C=CC=CC4=CC5=CC=CC=C53)O)C
CC(C)CC(=O)OCC1=CCC2CC1C2(C)C
C1=CC=C(C=C1)NC2=CC=CC3=CC=CC=C32
C1=CC=C(C=C1)NC2=CC=CC3=CC=CC=C32
CC1=CC2C(CCC(C2CC1)(C)O)C(C)C
C1=CC=C2C(=C1)C=CC=C2OC3C(C(C(C(O3)CO)O)O)O
C1=CC=C2C(=C1)C=CC=C2CO
CCCCCCCCCCCCCCCCCCCO
CCCCCCCCCCCCCCCCCC=C
CCCCCCCCC=O
CCCCCCCCCO
CCCCCCC(C=C)O
CCCCCCCC=C
C1=CC(=C(C=C1C=CC(=O)OC2C(C(C(C(O2)CO)O)O)O)OC3C(C(C(C(O3)CO)O)O)O)O
C1=CC(=CC=C1C(=O)OC2C(C(C(C(O2)CO)O)O)O)O
CCCCCC=CCC=CCCCCCCCC(=O)OCC(CO)OC(=O)CCCCCCCC=CCC=CCCCCC
CCCCCCCCC=CCCCCCCCC(=O)OCC(COC(=O)CCCCCCCC=CCC=CCCCCC)O
CCCCCCCCCCCCCCCCCCC(=O)OCC(COC(=O)CCCCCCCC=CCC=CCCCCC)O
CC(=O)OC1CC=C2CCN3C2C1C4=CC(=C(C=C4C3)O)OC
C1=CC=C(C=C1)C(=O)OCC2(C(C(C(O2)CO)O)O)OC3C(C(C(C(O3)CO)O)O)O
CCCCCCCCCCCCCCCC(=O)OCC(COC1C(C(C(C(O1)COC2C(C(C(C(O2)CO)O)O)O)O)O)O)OC(=O)CCCCCCCCCCCCCCC
C1=CC(=CC(=C1)O)CCOC2C(C(C(C(O2)CO)O)O)O
CCCCCCCCCCCCCCC(C(=O)NC(COC1C(C(C(C(O1)CO)O)O)O)C(C=CCCCCCC=CCCCCCC)O)O
C12C3C(C(C1=O)C4C2O4)C5(C(=C(C3(C5(Cl)Cl)Cl)Cl)Cl)Cl
CC12CC(=O)C3CC1(C3(CO2)COC(=O)C4=CC=CC=C4)OC5C(C(C(C(O5)CO)O)O)O
C=CC(COC1C(C(C(C(O1)CO)O)O)O)C2CCOC(=O)C2CO
C1C(C(C(C(O1)OC(=O)C=CC2=CC(=C(C=C2)O)O)O)O)O
C1=CC(=C(C=C1C=CC(=O)OCC(CO)O)O)O
C1C(C(C(CC1(C(=O)O)OC(=O)C=CC2=CC(=C(C=C2)O)O)O)O)O
C1=CC(=C(C=C1C=CC(=O)OCC(CO)O)O)O
C1=CC=C(C=C1)C=CC(=O)OC2C(C(C(C(O2)CO)O)O)O
CCCCCCCCCCCCCCCCCCCCCCCCCCCCO
CCCCCCCCCCCCCCCCCCO
CCCCCCCCCCCCCCCCC=C
CCCCCCCCO
CC(C)CCCCC(C)CO
CCCCCCCCCCCCCCCCCCCCCCCCCCCCCCCCCCCCCCO
CCCCCC(C=C[Si](C)(C)C)O
CCCCCC(C=C)O
CCCCCC(=O)C=C
CCCCC(CC=C)O
CCCCCCC=C
CCCCCC(C=C)O
CC=CC#CCCCO
CCCCCCC#C
C1=CC(=C(C=C1C=CC(=O)OC2C(C(C(C(O2)CO)OC(=O)C3=CC(=C(C(=C3)O)O)O)OC(=O)C4=CC(=C(C(=C4)O)O)O)O)O)O
C1C2C(C(C(C(O2)OC(=O)C=CC3=CC(=C(C=C3)O)O)O)OC(=O)C4=CC(=C(C(=C4)O)O)O)OC(=O)C5=CC(=C(C(=C5C6=C(C(=C(C=C6C(=O)O1)O)O)O)O)O)O
C1=CC(=C(C=C1C=CC(=O)OC2C(C(C(C(O2)CO)O)OC(=O)C3=CC(=C(C(=C3)O)O)O)O)O)O
C1=CC(=C(C=C1C=CC(=O)OC2C(C(C(C(O2)COC(=O)C3=CC(=C(C(=C3)O)O)O)OC(=O)C4=CC(=C(C(=C4)O)O)O)O)O)O)O
C1C2C(C(C(C(O2)OC(=O)C=CC3=CC(=C(C=C3)O)O)O)O)OC(=O)C4=CC(=C(C(=C4C5=C(C(=C(C=C5C(=O)O1)O)O)O)O)O)O
C1=CC(=C(C=C1C=CC(=O)OC2C(C(C(C(O2)COC3C(C(C(C(O3)CO)O)O)O)O)O)O)O)O
C1=CC(=C(C=C1C=CC(=O)OC2C(C(C(C(O2)COC3C(C(C(C(O3)CO)O)O)O)O)O)O)O)O
COC1=C(C=CC(=C1)C=CC(=O)OC2C(C(C(C(O2)COC3C(C(C(CO3)O)O)O)O)O)O)O
COC1=C(C=CC(=C1)C=CC(=O)OC2C(C(C(C(O2)CO)O)O)O)O
CC1C(C(C(C(O1)OC(=O)C2=CC(=C(C(=C2)O)O)O)O)O)O
COC1C(C(C(C(O1)OC(=O)C2=CC(=C(C(=C2)O)O)O)O)O)O
COC1C(C(C(C(O1)OC(=O)C2=CC(=C(C(=C2)O)O)O)O)O)O
C1=C(C=C(C(=C1O)O)O)C(=O)OCC(CO)O
C1C2C(C3C(C(O2)OC(=O)C4=CC(=C(C(=C4)O)O)O)OC(=O)C5=CC(=C(C(=C5C6=C(C(=C(C=C6C(=O)O3)O)O)O)O)O)O)OC(=O)C7=CC(=C(C(=C7C8=C(C(=C(C=C8C(=O)O1)O)O)O)O)O)O
COC1=C(C2=C(C=C1)OC3=C(C2=O)C(=CC(=C3)OC)OC4C(C(C(C(O4)COC5C(C(C(C(O5)CO)O)O)O)O)O)O)O
CCCCCCCCCCC=CCCCCCCCC(=O)OC(CO)COC1C(C(C(C(O1)CO)O)O)O
CCOC(=O)C1(CC(C(C(C1)OC(=O)C=CC2=CC(=C(C=C2)O)O)OC(=O)C=CC3=CC(=C(C=C3)O)O)O)O
COC1C(C(C(C(O1)CO)O)O)O
COC(C1=CC(=C(C=C1)O)O)C(CCC(=O)C2=CC(=C(C=C2)O)O)OC3C(C(C(C(O3)CO)O)O)O
COC1C(C(C(CO1)O)O)O
CC1(C2CC(=O)C3(C(C2(C(O1)(C)OC)C)CCC4(C35C(O5)C(=O)OC4C6=COC=C6)C)C)C
CCCCCCCCCCCCCCCCCC(=O)OCC(CO)O
CCCCCCCCCCCCCCCC(=O)OCC(COC1C(C(C(C(O1)COC2C(C(C(C(O2)CO)O)O)O)O)O)O)O
CCCCCCCCCCCCCCCC(=O)OCC(COC1C(C(C(C(O1)CS(=O)(=O)[O-])O)O)O)O
C1C(C(C(C(O1)OCC2C(C(C(C(O2)OC(=O)C=CC3=CC=C(C=C3)O)O)O)O)O)O)O
C1C2C(C(C(C(O2)OC(=O)C=CC3=CC=C(C=C3)O)O)O)OC(=O)C4=CC(=C(C(=C4C5=C(C(=C(C=C5C(=O)O1)O)O)O)O)O)O
COC1=C2C(=C(C=C1)O)C(=O)C3=C(O2)C=C(C=C3OC4C(C(C(C(O4)COC5C(C(C(CO5)O)O)O)O)O)O)O
C1=CC=C(C=C1)C=CC(=O)OC2C(C(C(C(O2)CO)O)O)O
COC1=CC(=CC(=C1O)OC)C(=O)OCC2C(C(C(C(O2)OC3=C(C=C(C=C3)C(=O)O)OC)O)O)O
COC1=C(C=CC(=C1)C(=O)OC2C(C(C(C(O2)CO)O)O)O)O
COC1=C(C=CC(=C1)C(=O)OC2C(C(C(C(O2)CO)O)O)O)O
C1CS(=O)C1
C1=CC=C2C(=C1)C(=CNC2=O)C(=O)O
CC1CCC(C(=O)C1CCC(=O)C)C(C)C(=O)O
CC1CCC(C(=O)C1CCC(=O)C)C(C)COC=O
C1CCN(C1)C(=O)C=CC2=CC=CC=C2
CC(=O)OC1(C=CC(=O)C2(C1CC3C(C2)OC(=O)C3=C)C)C
CC(=O)OC1(C=CC(=O)C2(C1CC3C(C2)OC(=O)C3=C)C)C
CC1CCC(=O)C2=CC3(C(=C(C(=O)O3)C)C(C12C)OC(=O)C=C(C)C)O
CCC(CCC(C)C1CCC2C1(CCC3C2C(C=C4C3(C(=O)CC(C4)O)C)O)C)C(C)C
CC1=C2C(=O)CCC(C3(C2=C(C=C1)C=C(C3=O)C(C)C)C)(C)O
CC1C(C(C(C(O1)OC(=O)C=CC2=CC=C(C=C2)O)O)O)O
CCCCCCCCCCCCCCCCCCCCCCCCCO
CCCCCCCCCCCCCC=C
CCCCCCCCCCCCCC#C
CCCCCO
CCCC(C)CO
CCCCC(=O)C1=C(C=C(C=C1OC2C(C(C(C(O2)CO)O)O)O)O)O
CCCCCCCCCCCCCCCCCCCCCCCCCCCCCCCCCCCO
CCC(C=C)O
CCC(=O)C=C
CCC(C=C)O
CCC(C=C)O
CC(=O)OC1CC(=C)C(CCC2(C(O2)C3C1C(=C)C(=O)O3)C)OO
C1=CC=C(C=C1)N2C(=S)N=NN2
CC1=CCC(C=C1)C(C)C
CC(=O)C(=O)C1=CC=CC=C1
CC(=O)CC(=O)C1=CC=CC=C1
CCCCC(=O)C1=CC=CC=C1
CC#CC#CC(C1=CC=CC=C1)O
C#CC(C1=CC=CC=C1)O
CC=CCC1=CC=CC=C1
CC(C1=CC=CC=C1)O
CC(=O)C1=CC=CC=C1
CCCCCCC1=CC=CC=C1
C1=CC=C(C=C1)C2=CC=CC3=CC=CC=C32
COC1=CC(=C(C2=C1C3=C(CC2)C=C(C=C3)O)CC4=CC=C(C=C4)O)O
COC1=CC(=C(C2=C1C3=C(C=C2)C=C(C=C3)O)CC4=CC=C(C=C4)O)O
CC=CC1=C(N2C(C(C2=O)NC(=O)C(C3=CC=C(C=C3)O)N)SC1)C(=O)O.O
CC1C2CC(C2(C)C)CC1=O
CCCS
CC=CSC#CC
CC=COS(=O)SCC=C
CC=CC1CCCCC1
CC1=CC=C(C=C1)C(C)O
CC1(C2CCC3=CC(CCC3C2(CCC1O)C)(C)C(CO)O)C
CC1=CC=C(C=C1)C(CO
CCC(=O)OC(CC=C(C)C)C1=CC(=O)C2=C(C=CC(=C2C1=O)O)O
CC1(C2CCC1(C(=O)C2)C)C
CCC(C1=CC=CC=C1)O
CC1=CCC(C=CCC2(C(O2)CC1)C)(C)C
CC1=CCC2CC1C2(C)C
CC1=CCC2CC1C2(C)C
CC1C(=O)C=C2C13C)C(C4(C2(COC4=O)C)O)OC(=O)C3O
C1=CC=C(C=C1)C(C(C2=CC=CC=C2)N)N
CC(C(C1=CC=C(C=C1)O)O)OC2C(C(C(C(O2)CO)O)O)O
CC(=CCCC(C)(C1(CCC(C(C1OC(=O)C)O)(C)O)O)O)C
CC(=CCCC(C)(C1(CCC(C(C1O)OC(=O)C)(C)O)O)O)C
CC(=CCCC(C)(C1(CCC(C(C1O)O)(C)O)O)O)C
COC1=C(C=C(C=C1)C(C(COC2C(C(C(C(O2)CO)O)O)O)O)O)OC
[truncated: 31,477 more rows]
